# Supplementary material for: Extreme red shifted SERS nanotags
Source: Chem Sci. 2015 Jan 21;6(4):2302–6. doi: 10.1039/c4sc03917c (PMC5645778; doi:10.1039/c4sc03917c)
Supplement: Supplementary file 2 [file SC-006-C4SC03917C-s002.cif]

# Electronic Supplementary Material (ESI) for Chemical Science.
# This journal is © The Royal Society of Chemistry 2015

####################################################################### 
# 
# This file contains crystal structure data downloaded from the 
# Cambridge Structural Database (CSD) hosted by the Cambridge 
# Crystallographic Data Centre (CCDC).
# 
# Full information about CCDC data access policies and citation 
# guidelines are available at http://www.ccdc.cam.ac.uk/access/V1 
# 
# Audit and citation data items may have been added by the CCDC. 
# Please retain this information to preserve the provenance of 
# this file and to allow appropriate attribution of the data. 
# 
#######################################################################

data_dye_14
_database_code_depnum_ccdc_archive 'CCDC 1040064'
_audit_update_record             
;
2014-12-17 deposited with the CCDC.
2015-01-20 downloaded from the CCDC.
;
_audit_creation_date             2014-11-26
_audit_creation_method           
;
Olex2 1.2
(compiled 2014.11.25 svn.r3098 for OlexSys, GUI svn.r4951)
;
_shelxl_version_number           2013-4
_chemical_name_common            ?
_chemical_name_systematic        
;
 ?
;
_chemical_formula_moiety         'C29 H19 S2 Se4, F6 P, 3(C2 H3 N)'
_chemical_formula_sum            'C35 H28 F6 N3 P S2 Se4'
_chemical_formula_weight         1015.53
_chemical_melting_point          ?
loop_
_atom_type_symbol
_atom_type_description
_atom_type_scat_dispersion_real
_atom_type_scat_dispersion_imag
_atom_type_scat_source
C C 0.0033 0.0016 'International Tables Vol C Tables 4.2.6.8 and 6.1.1.4'
H H 0.0000 0.0000 'International Tables Vol C Tables 4.2.6.8 and 6.1.1.4'
F F 0.0171 0.0103 'International Tables Vol C Tables 4.2.6.8 and 6.1.1.4'
N N 0.0061 0.0033 'International Tables Vol C Tables 4.2.6.8 and 6.1.1.4'
P P 0.1023 0.0942 'International Tables Vol C Tables 4.2.6.8 and 6.1.1.4'
S S 0.1246 0.1234 'International Tables Vol C Tables 4.2.6.8 and 6.1.1.4'
Se Se -0.0929 2.2259 'International Tables Vol C Tables 4.2.6.8 and 6.1.1.4'

_shelx_space_group_comment       
;
The symmetry employed for this shelxl refinement is uniquely defined
by the following loop, which should always be used as a source of
symmetry information in preference to the above space-group names.
They are only intended as comments.
;
_space_group_crystal_system      monoclinic
_space_group_IT_number           14
_space_group_name_H-M_alt        'P 1 21/n 1'
_space_group_name_Hall           '-P 2yn'
loop_
_space_group_symop_operation_xyz
'x, y, z'
'-x+1/2, y+1/2, -z+1/2'
'-x, -y, -z'
'x-1/2, -y-1/2, z-1/2'

_cell_length_a                   19.6176(12)
_cell_length_b                   7.5992(5)
_cell_length_c                   25.2231(15)
_cell_angle_alpha                90
_cell_angle_beta                 93.7263(19)
_cell_angle_gamma                90
_cell_volume                     3752.3(4)
_cell_formula_units_Z            4
_cell_measurement_reflns_used    6686
_cell_measurement_temperature    90
_cell_measurement_theta_max      23.270
_cell_measurement_theta_min      2.552
_shelx_estimated_absorpt_T_max   ?
_shelx_estimated_absorpt_T_min   ?
_exptl_absorpt_coefficient_mu    4.126
_exptl_absorpt_correction_T_max  0.7455
_exptl_absorpt_correction_T_min  0.6005
_exptl_absorpt_correction_type   multi-scan
_exptl_absorpt_process_details   
;
SADABS-2014/2 (Bruker,2014/2) was used for absorption correction. wR2(int) was 
0.1028 before and 0.0541 after correction. The Ratio of minimum to maximum 
transmission is 0.8055. The \l/2 correction factor is 0.00150.
;
_exptl_crystal_colour            red
_exptl_crystal_colour_primary    red
_exptl_crystal_density_diffrn    1.798
_exptl_crystal_density_meas      ?
_exptl_crystal_density_method    ?
_exptl_crystal_description       needle
_exptl_crystal_F_000             1984
_exptl_crystal_size_max          0.08
_exptl_crystal_size_mid          0.02
_exptl_crystal_size_min          0.02
_exptl_special_details           
;
 ?
;
_exptl_transmission_factor_max   ?
_exptl_transmission_factor_min   ?
_diffrn_reflns_av_R_equivalents  0.1034
_diffrn_reflns_av_unetI/netI     0.0651
_diffrn_reflns_Laue_measured_fraction_full 1.000
_diffrn_reflns_Laue_measured_fraction_max 0.999
_diffrn_reflns_limit_h_max       25
_diffrn_reflns_limit_h_min       -25
_diffrn_reflns_limit_k_max       9
_diffrn_reflns_limit_k_min       -9
_diffrn_reflns_limit_l_max       32
_diffrn_reflns_limit_l_min       -32
_diffrn_reflns_number            69197
_diffrn_reflns_point_group_measured_fraction_full 1.000
_diffrn_reflns_point_group_measured_fraction_max 0.999
_diffrn_reflns_theta_full        26.000
_diffrn_reflns_theta_max         27.151
_diffrn_reflns_theta_min         1.618
_diffrn_ambient_temperature      90
_diffrn_detector                 'Bruker APEX2 area detector'
_diffrn_detector_area_resol_mean 7.9
_diffrn_detector_type            'CCD area detector'
_diffrn_measured_fraction_theta_full 1.000
_diffrn_measured_fraction_theta_max 0.999
_diffrn_measurement_device       'three-circle diffractometer'
_diffrn_measurement_device_type  'Bruker SMART APEX2 area detector'
_diffrn_measurement_method       '\w and \f scans'
_diffrn_radiation_monochromator  'mirror optics'
_diffrn_radiation_probe          x-ray
_diffrn_radiation_type           MoK\a
_diffrn_radiation_wavelength     0.71073
_diffrn_source                   'microfocus rotating anode'
_diffrn_source_type              'Incoatec I\ms'
_diffrn_standards_number         0
_reflns_Friedel_coverage         0.000
_reflns_Friedel_fraction_full    .
_reflns_Friedel_fraction_max     .
_reflns_number_gt                5735
_reflns_number_total             8308
_reflns_special_details          
;
 Reflections were merged by SHELXL according to the crystal
 class for the calculation of statistics and refinement.
 
 _reflns_Friedel_fraction is defined as the number of unique
 Friedel pairs measured divided by the number that would be
 possible theoretically, ignoring centric projections and
 systematic absences.
;
_reflns_threshold_expression     'I > 2\s(I)'
_computing_cell_refinement       'SAINT v8.34A (Bruker, 2013)'
_computing_data_collection       ?
_computing_data_reduction        'SAINT v8.34A (Bruker, 2013)'
_computing_molecular_graphics    'Olex2 (Dolomanov et al., 2009)'
_computing_publication_material  'Olex2 (Dolomanov et al., 2009)'
_computing_structure_refinement  'XL (Sheldrick, 2008)'
_computing_structure_solution    ?
_refine_diff_density_max         0.549
_refine_diff_density_min         -0.641
_refine_diff_density_rms         0.125
_refine_ls_extinction_coef       .
_refine_ls_extinction_method     none
_refine_ls_goodness_of_fit_ref   1.087
_refine_ls_hydrogen_treatment    constr
_refine_ls_matrix_type           full
_refine_ls_number_parameters     502
_refine_ls_number_reflns         8308
_refine_ls_number_restraints     22
_refine_ls_R_factor_all          0.0911
_refine_ls_R_factor_gt           0.0513
_refine_ls_restrained_S_all      1.090
_refine_ls_shift/su_max          0.001
_refine_ls_shift/su_mean         0.000
_refine_ls_structure_factor_coef Fsqd
_refine_ls_weighting_details     
'w=1/[\s^2^(Fo^2^)+(0.0359P)^2^+9.2036P] where P=(Fo^2^+2Fc^2^)/3'
_refine_ls_weighting_scheme      calc
_refine_ls_wR_factor_gt          0.0967
_refine_ls_wR_factor_ref         0.1075
_refine_special_details          
;
 ?
;
_olex2_refinement_description    
;
1. Fixed Uiso
 At 1.2 times of:
  All C(H) groups
 At 1.5 times of:
  All C(H,H,H) groups
2. Restrained distances
 Se3-C17 \\sim Se3A-C17A
 with sigma of 0.02
 Se4-C26 \\sim Se4A-C26
 with sigma of 0.02
 C27-C26 \\sim C27A-C26
 with sigma of 0.02
 Se4A-C29A \\sim Se4-C29
 with sigma of 0.02
 C28-C27 \\sim C28A-C27A
 with sigma of 0.02
 C28-C29 \\sim C28A-C29A
 with sigma of 0.02
 C10-C11 \\sim C10-C11A
 with sigma of 0.02
 Se2A-C10 \\sim Se2-C10
 with sigma of 0.02
 Se2-C13 \\sim Se2A-C13A
 with sigma of 0.02
 C12A-C11A \\sim C12-C11
 with sigma of 0.02
 C13-C12 \\sim C13A-C12A
 with sigma of 0.02
 Se3A-C20 \\sim Se3-C20
 with sigma of 0.02
 C18-C17 \\sim C18A-C17A
 with sigma of 0.02
 Se2A-C12A \\sim Se2A-C11A
 with sigma of 0.02
 C19-C20 \\sim C19A-C20
 with sigma of 0.02
 C19-C18 \\sim C19A-C18A
 with sigma of 0.02
3. Restrained planarity
 C26, Se4A, C27A, C28A, C29A
 with sigma of 0.1
 C10, C11A, C12A, C13A, Se2A
 with sigma of 0.1
 C20, Se3A, C17A, C18A, C19A
 with sigma of 0.1
4. Uiso/Uaniso restraints and constraints
Uanis(Se3) = Uanis(Se3A)
Uanis(C18) = Uanis(C18A)
Uanis(C17A) = Uanis(C17)
Uanis(C27) = Uanis(C27A)
Uanis(C28) = Uanis(C28A)
Uanis(C29A) = Uanis(C29)
Uanis(Se4A) = Uanis(Se4)
Uanis(Se2) = Uanis(Se2A)
Uanis(C11) = Uanis(C11A)
Uanis(C12) = Uanis(C12A)
Uanis(C13A) = Uanis(C13)
Uanis(C19A) = Uanis(C19)
5. Others
 Sof(Se3A)=Sof(C17A)=Sof(H17A)=Sof(C18A)=Sof(H18A)=Sof(C19A)=Sof(H19A)=1-FVAR(1)
 Sof(Se3)=Sof(C17)=Sof(H17)=Sof(C18)=Sof(H18)=Sof(C19)=Sof(H19)=FVAR(1)
 Sof(Se4A)=Sof(C27A)=Sof(H27A)=Sof(C28A)=Sof(H28A)=Sof(C29A)=Sof(H29A)=1-FVAR(2)
 Sof(Se4)=Sof(C27)=Sof(H27)=Sof(C28)=Sof(H28)=Sof(C29)=Sof(H29)=FVAR(2)
 Sof(Se2A)=Sof(C11A)=Sof(H11A)=Sof(C12A)=Sof(H12A)=Sof(C13A)=Sof(H13A)=1-FVAR(3)
 Sof(Se2)=Sof(C11)=Sof(H11)=Sof(C12)=Sof(H12)=Sof(C13)=Sof(H13)=FVAR(3)
6.a Aromatic/amide H refined with riding coordinates:
 C1(H1), C2(H2), C3(H3), C6(H6), C8(H8), C14(H14), C15(H15), C16(H16),
 C22(H22), C24(H24), C11(H11), C12(H12), C13(H13), C17(H17), C18(H18), C19(H19),
  C27(H27), C28(H28), C29(H29), C11A(H11A), C12A(H12A), C13A(H13A), C17A(H17A),
 C18A(H18A), C19A(H19A), C27A(H27A), C28A(H28A), C29A(H29A)
6.b Idealised Me refined as rotating group:
 C31(H31a,H31b,H31c), C33(H33a,H33b,H33c), C35(H35a,H35b,H35c)
;
_atom_sites_solution_hydrogens   geom
_atom_sites_solution_primary     ?
_atom_sites_solution_secondary   ?
loop_
_atom_site_label
_atom_site_type_symbol
_atom_site_fract_x
_atom_site_fract_y
_atom_site_fract_z
_atom_site_U_iso_or_equiv
_atom_site_adp_type
_atom_site_occupancy
_atom_site_site_symmetry_order
_atom_site_calc_flag
_atom_site_refinement_flags_posn
_atom_site_refinement_flags_adp
_atom_site_refinement_flags_occupancy
_atom_site_disorder_assembly
_atom_site_disorder_group
Se1 Se 0.22960(2) 0.60565(7) 0.64202(2) 0.02325(13) Uani 1 1 d . . . . .
S1 S 0.03193(6) 0.40419(17) 0.69678(5) 0.0193(3) Uani 1 1 d . . . . .
S2 S 0.15286(6) 1.09948(17) 0.34545(5) 0.0197(3) Uani 1 1 d . . . . .
P1 P 0.42949(7) 0.7944(2) 0.61419(6) 0.0289(3) Uani 1 1 d . . . . .
F1 F 0.46067(19) 0.7478(5) 0.55926(13) 0.0512(10) Uani 1 1 d . . . . .
F2 F 0.4393(2) 0.9976(5) 0.60315(13) 0.0480(10) Uani 1 1 d . . . . .
F3 F 0.39725(18) 0.8358(5) 0.66887(14) 0.0486(10) Uani 1 1 d . . . . .
F4 F 0.4185(2) 0.5865(5) 0.62494(15) 0.0608(11) Uani 1 1 d . . . . .
F5 F 0.35575(17) 0.7986(5) 0.58606(15) 0.0513(10) Uani 1 1 d . . . . .
F6 F 0.50197(18) 0.7782(6) 0.64365(14) 0.0615(12) Uani 1 1 d . . . . .
N1 N 0.1447(3) 1.0053(8) 0.5926(3) 0.0562(16) Uani 1 1 d . . . . .
N2 N 0.1765(3) 0.5100(8) 0.4965(2) 0.0498(15) Uani 1 1 d . . . . .
N3 N 0.3522(3) 0.5791(8) 0.3653(2) 0.0546(16) Uani 1 1 d . . . . .
C1 C 0.2886(3) 0.5342(7) 0.6977(2) 0.0232(11) Uani 1 1 d . . . . .
H1 H 0.3363 0.5573 0.6998 0.028 Uiso 1 1 calc R . . . .
C2 C 0.2568(3) 0.4459(7) 0.7351(2) 0.0275(13) Uani 1 1 d . . . . .
H2 H 0.2807 0.3997 0.7660 0.033 Uiso 1 1 calc R . . . .
C3 C 0.1847(3) 0.4262(7) 0.7251(2) 0.0295(13) Uani 1 1 d . . . . .
H3 H 0.1565 0.3678 0.7488 0.035 Uiso 1 1 calc R . . . .
C4 C 0.1596(2) 0.5005(6) 0.67750(18) 0.0170(10) Uani 1 1 d . . . . .
C5 C 0.0889(2) 0.5026(6) 0.65577(18) 0.0171(10) Uani 1 1 d . . . . .
C6 C 0.0690(2) 0.5784(6) 0.60907(18) 0.0170(10) Uani 1 1 d . . . . .
H6 H 0.1038 0.6281 0.5893 0.020 Uiso 1 1 calc R . . . .
C7 C 0.0010(2) 0.5915(6) 0.58639(18) 0.0159(10) Uani 1 1 d . . . . .
C8 C -0.0533(2) 0.5179(6) 0.61478(18) 0.0159(10) Uani 1 1 d . . . . .
H8 H -0.0981 0.5268 0.5984 0.019 Uiso 1 1 calc R . . . .
C9 C -0.0468(2) 0.4373(6) 0.66245(18) 0.0157(10) Uani 1 1 d . . . . .
C10 C -0.1047(2) 0.3716(6) 0.69028(19) 0.0193(11) Uani 1 1 d D . . . .
C14 C -0.0160(2) 0.6739(6) 0.53737(18) 0.0159(10) Uani 1 1 d . . . . .
H14 H -0.0626 0.6733 0.5246 0.019 Uiso 1 1 calc R . . . .
C15 C 0.0305(2) 0.7561(6) 0.50637(17) 0.0155(10) Uani 1 1 d . . . . .
H15 H 0.0771 0.7599 0.5191 0.019 Uiso 1 1 calc R . . . .
C16 C 0.0121(2) 0.8332(6) 0.45751(19) 0.0185(11) Uani 1 1 d . . . . .
H16 H -0.0346 0.8276 0.4452 0.022 Uiso 1 1 calc R . . . .
C20 C 0.0340(2) 1.1374(6) 0.28818(19) 0.0205(11) Uani 1 1 d D . . . .
C21 C 0.0650(2) 1.0686(6) 0.33800(18) 0.0162(10) Uani 1 1 d . . . . .
C22 C 0.0297(2) 0.9889(6) 0.37529(18) 0.0166(10) Uani 1 1 d . . . . .
H22 H -0.0182 0.9780 0.3680 0.020 Uiso 1 1 calc R . . . .
C23 C 0.0574(2) 0.9191(6) 0.42487(18) 0.0162(10) Uani 1 1 d . . . . .
C24 C 0.1286(2) 0.9388(6) 0.43905(19) 0.0180(10) Uani 1 1 d . . . . .
H24 H 0.1451 0.8953 0.4728 0.022 Uiso 1 1 calc R . . . .
C25 C 0.1743(2) 1.0141(6) 0.40838(19) 0.0178(10) Uani 1 1 d . . . . .
C26 C 0.2470(3) 1.0274(7) 0.42384(19) 0.0211(11) Uani 1 1 d D . . . .
C30 C 0.1958(3) 1.0553(7) 0.6089(3) 0.0354(14) Uani 1 1 d . . . . .
C31 C 0.2633(3) 1.1159(8) 0.6284(2) 0.0377(14) Uani 1 1 d . . . . .
H31A H 0.2832 1.1877 0.6010 0.057 Uiso 1 1 calc GR . . . .
H31B H 0.2928 1.0141 0.6367 0.057 Uiso 1 1 calc GR . . . .
H31C H 0.2594 1.1866 0.6605 0.057 Uiso 1 1 calc GR . . . .
C32 C 0.2331(3) 0.4828(8) 0.5000(2) 0.0311(13) Uani 1 1 d . . . . .
C33 C 0.3065(3) 0.4524(8) 0.5058(3) 0.0411(15) Uani 1 1 d . . . . .
H33A H 0.3284 0.5101 0.4766 0.062 Uiso 1 1 calc GR . . . .
H33B H 0.3155 0.3257 0.5049 0.062 Uiso 1 1 calc GR . . . .
H33C H 0.3248 0.5010 0.5398 0.062 Uiso 1 1 calc GR . . . .
C34 C 0.3998(3) 0.6079(8) 0.3922(2) 0.0370(14) Uani 1 1 d . . . . .
C35 C 0.4614(3) 0.6427(9) 0.4273(2) 0.0466(17) Uani 1 1 d . . . . .
H35A H 0.4499 0.6351 0.4644 0.070 Uiso 1 1 calc GR . . . .
H35B H 0.4786 0.7608 0.4201 0.070 Uiso 1 1 calc GR . . . .
H35C H 0.4965 0.5553 0.4206 0.070 Uiso 1 1 calc GR . . . .
Se2 Se -0.19444(3) 0.40391(8) 0.66284(2) 0.02234(17) Uani 0.9565(17) 1 d D . P
A 1
Se3 Se -0.05744(3) 1.10048(8) 0.26762(2) 0.02477(17) Uani 0.9621(17) 1 d D . P
B 1
Se4 Se 0.28373(3) 0.93728(8) 0.48767(2) 0.02603(19) Uani 0.9255(18) 1 d D . P C
1
C11 C -0.1021(4) 0.2837(10) 0.7377(3) 0.0241(17) Uani 0.9565(17) 1 d D . P A 1
H11 H -0.0604 0.2574 0.7574 0.029 Uiso 0.9565(17) 1 calc R . P A 1
C12 C -0.1667(3) 0.2354(7) 0.7551(2) 0.0262(13) Uani 0.9565(17) 1 d D . P A 1
H12 H -0.1718 0.1725 0.7872 0.031 Uiso 0.9565(17) 1 calc R . P A 1
C13 C -0.2211(3) 0.2862(7) 0.7222(2) 0.0264(13) Uani 0.9565(17) 1 d D . P A 1
H13 H -0.2674 0.2637 0.7290 0.032 Uiso 0.9565(17) 1 calc R . P A 1
C17 C -0.0436(3) 1.2360(8) 0.2082(2) 0.0287(14) Uani 0.9621(17) 1 d D . P B 1
H17 H -0.0783 1.2624 0.1814 0.034 Uiso 0.9621(17) 1 calc R . P B 1
C18 C 0.0216(3) 1.2928(7) 0.2074(2) 0.0250(13) Uani 0.9621(17) 1 d D . P B 1
H18 H 0.0371 1.3642 0.1797 0.030 Uiso 0.9621(17) 1 calc R . P B 1
C19 C 0.0643(3) 1.2373(8) 0.2508(2) 0.0211(14) Uani 0.9621(17) 1 d D . P B 1
H19 H 0.1114 1.2670 0.2543 0.025 Uiso 0.9621(17) 1 calc R . P B 1
C27 C 0.2971(4) 1.1109(11) 0.3968(3) 0.039(2) Uani 0.9255(18) 1 d D . P C 1
H27 H 0.2876 1.1725 0.3644 0.046 Uiso 0.9255(18) 1 calc R . P C 1
C28 C 0.3634(3) 1.0968(9) 0.4213(3) 0.0339(15) Uani 0.9255(18) 1 d D . P C 1
H28 H 0.4023 1.1415 0.4052 0.041 Uiso 0.9255(18) 1 calc R . P C 1
C29 C 0.3683(3) 1.0164(9) 0.4689(3) 0.0279(16) Uani 0.9255(18) 1 d D . P C 1
H29 H 0.4097 1.0019 0.4901 0.034 Uiso 0.9255(18) 1 calc R . P C 1
Se2A Se -0.1078(10) 0.270(3) 0.7540(6) 0.02234(17) Uani 0.0435(17) 1 d D . P A
2
Se3A Se 0.0762(9) 1.214(3) 0.2340(6) 0.02477(17) Uani 0.0379(17) 1 d D . P B 2
Se4A Se 0.3099(5) 1.0905(14) 0.3808(4) 0.02603(19) Uani 0.0745(18) 1 d D . P C
2
C11A C -0.167(2) 0.411(9) 0.666(3) 0.0241(17) Uani 0.0435(17) 1 d D . P A 2
H11A H -0.1730 0.4638 0.6321 0.029 Uiso 0.0435(17) 1 calc R . P A 2
C12A C -0.2207(15) 0.365(14) 0.698(4) 0.0262(13) Uani 0.0435(17) 1 d D . P A 2
H12A H -0.2672 0.3839 0.6865 0.031 Uiso 0.0435(17) 1 calc R . P A 2
C13A C -0.2016(16) 0.293(13) 0.746(4) 0.0264(13) Uani 0.0435(17) 1 d D . P A 2
H13A H -0.2323 0.2582 0.7717 0.032 Uiso 0.0435(17) 1 calc R . P A 2
C17A C -0.008(3) 1.249(14) 0.199(5) 0.0287(14) Uani 0.0379(17) 1 d D . P B 2
H17A H -0.0137 1.2945 0.1635 0.034 Uiso 0.0379(17) 1 calc R . P B 2
C18A C -0.062(7) 1.206(16) 0.227(4) 0.0250(13) Uani 0.0379(17) 1 d D . P B 2
H18A H -0.1089 1.2164 0.2156 0.030 Uiso 0.0379(17) 1 calc R . P B 2
C19A C -0.0352(16) 1.143(11) 0.276(5) 0.0211(14) Uani 0.0379(17) 1 d D . P B 2
H19A H -0.0654 1.1031 0.3015 0.025 Uiso 0.0379(17) 1 calc R . P B 2
C27A C 0.280(4) 0.980(7) 0.4719(17) 0.039(2) Uani 0.0745(18) 1 d D . P C 2
H27A H 0.2542 0.9404 0.5002 0.046 Uiso 0.0745(18) 1 calc R . P C 2
C28A C 0.352(4) 0.990(12) 0.479(4) 0.0339(15) Uani 0.0745(18) 1 d D . P C 2
H28A H 0.3777 0.9633 0.5112 0.041 Uiso 0.0745(18) 1 calc R . P C 2
C29A C 0.377(4) 1.043(9) 0.434(3) 0.0279(16) Uani 0.0745(18) 1 d D . P C 2
H29A H 0.4244 1.0555 0.4294 0.034 Uiso 0.0745(18) 1 calc R . P C 2

loop_
_atom_site_aniso_label
_atom_site_aniso_U_11
_atom_site_aniso_U_22
_atom_site_aniso_U_33
_atom_site_aniso_U_23
_atom_site_aniso_U_13
_atom_site_aniso_U_12
Se1 0.0178(3) 0.0260(3) 0.0257(3) 0.0072(2) -0.0005(2) -0.0025(2)
S1 0.0198(6) 0.0192(6) 0.0191(6) 0.0047(5) 0.0019(5) -0.0021(5)
S2 0.0209(6) 0.0213(6) 0.0170(6) 0.0047(5) 0.0016(5) 0.0002(6)
P1 0.0246(8) 0.0368(9) 0.0253(8) -0.0027(7) 0.0031(6) -0.0026(7)
F1 0.067(3) 0.054(2) 0.034(2) 0.0002(18) 0.0112(18) 0.014(2)
F2 0.072(3) 0.037(2) 0.035(2) -0.0018(17) 0.0082(18) -0.0196(19)
F3 0.057(2) 0.049(2) 0.042(2) -0.0057(18) 0.0175(18) -0.0036(19)
F4 0.078(3) 0.047(2) 0.060(3) 0.006(2) 0.023(2) 0.010(2)
F5 0.038(2) 0.051(2) 0.064(3) -0.011(2) -0.0064(18) 0.0003(18)
F6 0.035(2) 0.109(4) 0.040(2) 0.010(2) -0.0034(16) 0.003(2)
N1 0.033(3) 0.046(4) 0.088(5) 0.019(3) -0.008(3) 0.005(3)
N2 0.035(3) 0.054(4) 0.060(4) -0.005(3) -0.001(3) -0.007(3)
N3 0.039(3) 0.077(5) 0.048(3) -0.006(3) 0.005(3) -0.009(3)
C1 0.017(3) 0.026(3) 0.026(3) -0.002(2) -0.002(2) 0.004(2)
C2 0.019(3) 0.036(3) 0.026(3) 0.005(2) -0.003(2) 0.001(2)
C3 0.021(3) 0.035(3) 0.032(3) 0.008(3) -0.003(2) 0.004(2)
C4 0.020(3) 0.015(2) 0.016(2) 0.000(2) -0.001(2) 0.001(2)
C5 0.020(3) 0.014(2) 0.018(3) 0.001(2) 0.004(2) 0.001(2)
C6 0.016(2) 0.017(3) 0.019(2) -0.001(2) 0.0042(19) 0.000(2)
C7 0.015(2) 0.015(2) 0.018(2) -0.005(2) 0.0032(18) -0.001(2)
C8 0.014(2) 0.015(2) 0.019(3) -0.001(2) 0.0015(19) 0.002(2)
C9 0.017(2) 0.013(2) 0.018(2) 0.000(2) 0.0056(19) -0.0033(19)
C10 0.025(3) 0.013(2) 0.021(3) -0.007(2) 0.009(2) -0.002(2)
C14 0.017(2) 0.016(2) 0.014(2) -0.004(2) -0.0020(19) 0.000(2)
C15 0.017(2) 0.017(2) 0.012(2) -0.004(2) 0.0007(19) 0.002(2)
C16 0.020(3) 0.016(2) 0.020(3) -0.004(2) 0.005(2) -0.001(2)
C20 0.026(3) 0.017(3) 0.018(3) -0.003(2) 0.000(2) 0.007(2)
C21 0.021(2) 0.014(2) 0.013(2) -0.0037(19) -0.0020(19) 0.004(2)
C22 0.014(2) 0.015(2) 0.020(3) -0.005(2) -0.0014(19) 0.000(2)
C23 0.018(2) 0.015(2) 0.016(2) -0.003(2) 0.0040(18) 0.004(2)
C24 0.019(2) 0.021(3) 0.015(2) 0.003(2) 0.0010(19) -0.001(2)
C25 0.023(3) 0.012(2) 0.019(3) -0.002(2) -0.001(2) 0.003(2)
C26 0.021(3) 0.020(3) 0.023(3) 0.003(2) 0.002(2) -0.002(2)
C30 0.030(3) 0.025(3) 0.051(4) 0.006(3) 0.003(3) 0.004(3)
C31 0.031(3) 0.032(3) 0.050(4) -0.010(3) 0.004(3) 0.001(3)
C32 0.036(4) 0.033(3) 0.024(3) -0.005(3) 0.001(3) -0.003(3)
C33 0.037(4) 0.034(4) 0.053(4) -0.001(3) 0.009(3) 0.004(3)
C34 0.036(3) 0.042(4) 0.035(3) 0.002(3) 0.014(3) -0.002(3)
C35 0.054(4) 0.049(4) 0.037(4) -0.003(3) 0.002(3) 0.011(3)
Se2 0.0169(3) 0.0228(3) 0.0281(3) -0.0025(2) 0.0072(2) -0.0039(2)
Se3 0.0248(3) 0.0247(3) 0.0236(3) 0.0034(3) -0.0072(2) -0.0022(3)
Se4 0.0224(3) 0.0295(4) 0.0255(3) 0.0085(3) -0.0041(2) -0.0039(3)
C11 0.030(4) 0.021(3) 0.022(4) -0.002(3) 0.011(3) -0.003(3)
C12 0.036(4) 0.023(3) 0.021(3) -0.004(2) 0.015(3) -0.003(3)
C13 0.024(3) 0.026(3) 0.031(3) -0.009(3) 0.018(3) -0.015(3)
C17 0.040(4) 0.026(3) 0.019(3) 0.005(2) -0.005(3) 0.011(3)
C18 0.038(3) 0.021(3) 0.016(3) 0.002(2) 0.005(3) 0.002(3)
C19 0.026(3) 0.024(3) 0.015(3) 0.002(3) 0.010(2) 0.005(2)
C27 0.039(5) 0.060(5) 0.017(4) -0.004(4) 0.001(3) 0.010(4)
C28 0.015(3) 0.047(4) 0.040(4) 0.005(3) 0.006(3) -0.002(3)
C29 0.015(3) 0.029(4) 0.039(5) 0.000(3) 0.000(3) 0.003(3)
Se2A 0.0169(3) 0.0228(3) 0.0281(3) -0.0025(2) 0.0072(2) -0.0039(2)
Se3A 0.0248(3) 0.0247(3) 0.0236(3) 0.0034(3) -0.0072(2) -0.0022(3)
Se4A 0.0224(3) 0.0295(4) 0.0255(3) 0.0085(3) -0.0041(2) -0.0039(3)
C11A 0.030(4) 0.021(3) 0.022(4) -0.002(3) 0.011(3) -0.003(3)
C12A 0.036(4) 0.023(3) 0.021(3) -0.004(2) 0.015(3) -0.003(3)
C13A 0.024(3) 0.026(3) 0.031(3) -0.009(3) 0.018(3) -0.015(3)
C17A 0.040(4) 0.026(3) 0.019(3) 0.005(2) -0.005(3) 0.011(3)
C18A 0.038(3) 0.021(3) 0.016(3) 0.002(2) 0.005(3) 0.002(3)
C19A 0.026(3) 0.024(3) 0.015(3) 0.002(3) 0.010(2) 0.005(2)
C27A 0.039(5) 0.060(5) 0.017(4) -0.004(4) 0.001(3) 0.010(4)
C28A 0.015(3) 0.047(4) 0.040(4) 0.005(3) 0.006(3) -0.002(3)
C29A 0.015(3) 0.029(4) 0.039(5) 0.000(3) 0.000(3) 0.003(3)

_geom_special_details            
;
 All esds (except the esd in the dihedral angle between two l.s. planes)
 are estimated using the full covariance matrix.  The cell esds are taken
 into account individually in the estimation of esds in distances, angles
 and torsion angles; correlations between esds in cell parameters are only
 used when they are defined by crystal symmetry.  An approximate (isotropic)
 treatment of cell esds is used for estimating esds involving l.s. planes.
;
loop_
_geom_bond_atom_site_label_1
_geom_bond_atom_site_label_2
_geom_bond_distance
_geom_bond_site_symmetry_2
_geom_bond_publ_flag
Se1 C1 1.843(5) . ?
Se1 C4 1.867(5) . ?
S1 C5 1.740(5) . ?
S1 C9 1.739(5) . ?
S2 C21 1.738(5) . ?
S2 C25 1.741(5) . ?
P1 F1 1.590(4) . ?
P1 F2 1.584(4) . ?
P1 F3 1.586(4) . ?
P1 F4 1.620(4) . ?
P1 F5 1.570(4) . ?
P1 F6 1.566(4) . ?
N1 C30 1.126(7) . ?
N2 C32 1.127(7) . ?
N3 C34 1.137(8) . ?
C1 H1 0.9500 . ?
C1 C2 1.342(7) . ?
C2 H2 0.9500 . ?
C2 C3 1.429(7) . ?
C3 H3 0.9500 . ?
C3 C4 1.387(7) . ?
C4 C5 1.458(6) . ?
C5 C6 1.346(6) . ?
C6 H6 0.9500 . ?
C6 C7 1.420(6) . ?
C7 C8 1.434(6) . ?
C7 C14 1.407(6) . ?
C8 H8 0.9500 . ?
C8 C9 1.348(6) . ?
C9 C10 1.462(6) . ?
C10 Se2 1.865(5) . ?
C10 C11 1.369(8) . ?
C10 Se2A 1.785(14) . ?
C10 C11A 1.36(2) . ?
C14 H14 0.9500 . ?
C14 C15 1.388(6) . ?
C15 H15 0.9500 . ?
C15 C16 1.391(6) . ?
C16 H16 0.9500 . ?
C16 C23 1.410(6) . ?
C20 C21 1.458(6) . ?
C20 Se3 1.855(5) . ?
C20 C19 1.374(8) . ?
C20 Se3A 1.742(15) . ?
C20 C19A 1.37(2) . ?
C21 C22 1.347(6) . ?
C22 H22 0.9500 . ?
C22 C23 1.433(6) . ?
C23 C24 1.427(6) . ?
C24 H24 0.9500 . ?
C24 C25 1.350(6) . ?
C25 C26 1.456(7) . ?
C26 Se4 1.852(5) . ?
C26 C27 1.387(9) . ?
C26 Se4A 1.762(10) . ?
C26 C27A 1.39(2) . ?
C30 C31 1.457(8) . ?
C31 H31A 0.9800 . ?
C31 H31B 0.9800 . ?
C31 H31C 0.9800 . ?
C32 C33 1.455(8) . ?
C33 H33A 0.9800 . ?
C33 H33B 0.9800 . ?
C33 H33C 0.9800 . ?
C34 C35 1.474(9) . ?
C35 H35A 0.9800 . ?
C35 H35B 0.9800 . ?
C35 H35C 0.9800 . ?
Se2 C13 1.849(5) . ?
Se3 C17 1.853(6) . ?
Se4 C29 1.854(6) . ?
C11 H11 0.9500 . ?
C11 C12 1.416(9) . ?
C12 H12 0.9500 . ?
C12 C13 1.365(8) . ?
C13 H13 0.9500 . ?
C17 H17 0.9500 . ?
C17 C18 1.350(8) . ?
C18 H18 0.9500 . ?
C18 C19 1.401(8) . ?
C19 H19 0.9500 . ?
C27 H27 0.9500 . ?
C27 C28 1.407(9) . ?
C28 H28 0.9500 . ?
C28 C29 1.344(9) . ?
C29 H29 0.9500 . ?
Se2A C13A 1.85(2) . ?
Se3A C17A 1.85(2) . ?
Se4A C29A 1.85(2) . ?
C11A H11A 0.9500 . ?
C11A C12A 1.41(2) . ?
C12A H12A 0.9500 . ?
C12A C13A 1.36(2) . ?
C13A H13A 0.9500 . ?
C17A H17A 0.9500 . ?
C17A C18A 1.35(2) . ?
C18A H18A 0.9500 . ?
C18A C19A 1.40(2) . ?
C19A H19A 0.9500 . ?
C27A H27A 0.9500 . ?
C27A C28A 1.40(2) . ?
C28A H28A 0.9500 . ?
C28A C29A 1.34(2) . ?
C29A H29A 0.9500 . ?

loop_
_geom_angle_atom_site_label_1
_geom_angle_atom_site_label_2
_geom_angle_atom_site_label_3
_geom_angle
_geom_angle_site_symmetry_1
_geom_angle_site_symmetry_3
_geom_angle_publ_flag
C1 Se1 C4 87.3(2) . . ?
C9 S1 C5 103.0(2) . . ?
C21 S2 C25 103.2(2) . . ?
F1 P1 F4 89.5(2) . . ?
F2 P1 F1 90.3(2) . . ?
F2 P1 F3 91.1(2) . . ?
F2 P1 F4 179.2(3) . . ?
F3 P1 F1 178.4(2) . . ?
F3 P1 F4 89.0(2) . . ?
F5 P1 F1 90.4(2) . . ?
F5 P1 F2 91.2(2) . . ?
F5 P1 F3 88.9(2) . . ?
F5 P1 F4 88.1(2) . . ?
F6 P1 F1 90.4(2) . . ?
F6 P1 F2 92.4(2) . . ?
F6 P1 F3 90.2(2) . . ?
F6 P1 F4 88.3(2) . . ?
F6 P1 F5 176.3(2) . . ?
Se1 C1 H1 123.7 . . ?
C2 C1 Se1 112.7(4) . . ?
C2 C1 H1 123.7 . . ?
C1 C2 H2 122.3 . . ?
C1 C2 C3 115.4(5) . . ?
C3 C2 H2 122.3 . . ?
C2 C3 H3 123.2 . . ?
C4 C3 C2 113.7(5) . . ?
C4 C3 H3 123.2 . . ?
C3 C4 Se1 111.0(4) . . ?
C3 C4 C5 127.2(4) . . ?
C5 C4 Se1 121.8(3) . . ?
C4 C5 S1 113.8(3) . . ?
C6 C5 S1 122.9(4) . . ?
C6 C5 C4 123.3(4) . . ?
C5 C6 H6 116.8 . . ?
C5 C6 C7 126.4(4) . . ?
C7 C6 H6 116.8 . . ?
C6 C7 C8 118.7(4) . . ?
C14 C7 C6 123.2(4) . . ?
C14 C7 C8 118.1(4) . . ?
C7 C8 H8 116.8 . . ?
C9 C8 C7 126.3(4) . . ?
C9 C8 H8 116.8 . . ?
C8 C9 S1 122.6(4) . . ?
C8 C9 C10 123.5(4) . . ?
C10 C9 S1 113.9(3) . . ?
C9 C10 Se2 121.4(4) . . ?
C9 C10 Se2A 130.6(7) . . ?
C11 C10 C9 126.9(5) . . ?
C11 C10 Se2 111.7(4) . . ?
C11A C10 C9 114(4) . . ?
C11A C10 Se2A 115(4) . . ?
C7 C14 H14 117.7 . . ?
C15 C14 C7 124.6(4) . . ?
C15 C14 H14 117.7 . . ?
C14 C15 H15 118.5 . . ?
C14 C15 C16 123.1(4) . . ?
C16 C15 H15 118.5 . . ?
C15 C16 H16 117.5 . . ?
C15 C16 C23 125.1(5) . . ?
C23 C16 H16 117.5 . . ?
C21 C20 Se3 121.9(4) . . ?
C21 C20 Se3A 127.0(7) . . ?
C19 C20 C21 127.9(5) . . ?
C19 C20 Se3 110.2(4) . . ?
C19A C20 C21 124(5) . . ?
C19A C20 Se3A 109(5) . . ?
C20 C21 S2 113.6(4) . . ?
C22 C21 S2 122.4(4) . . ?
C22 C21 C20 124.0(4) . . ?
C21 C22 H22 116.8 . . ?
C21 C22 C23 126.4(4) . . ?
C23 C22 H22 116.8 . . ?
C16 C23 C22 117.6(4) . . ?
C16 C23 C24 123.1(4) . . ?
C24 C23 C22 119.3(4) . . ?
C23 C24 H24 117.4 . . ?
C25 C24 C23 125.3(4) . . ?
C25 C24 H24 117.4 . . ?
C24 C25 S2 123.4(4) . . ?
C24 C25 C26 123.5(4) . . ?
C26 C25 S2 113.2(3) . . ?
C25 C26 Se4 121.8(3) . . ?
C25 C26 Se4A 124.5(5) . . ?
C27 C26 C25 127.8(5) . . ?
C27 C26 Se4 110.4(4) . . ?
C27A C26 C25 128(4) . . ?
C27A C26 Se4A 108(4) . . ?
N1 C30 C31 177.7(7) . . ?
C30 C31 H31A 109.5 . . ?
C30 C31 H31B 109.5 . . ?
C30 C31 H31C 109.5 . . ?
H31A C31 H31B 109.5 . . ?
H31A C31 H31C 109.5 . . ?
H31B C31 H31C 109.5 . . ?
N2 C32 C33 178.1(7) . . ?
C32 C33 H33A 109.5 . . ?
C32 C33 H33B 109.5 . . ?
C32 C33 H33C 109.5 . . ?
H33A C33 H33B 109.5 . . ?
H33A C33 H33C 109.5 . . ?
H33B C33 H33C 109.5 . . ?
N3 C34 C35 179.2(8) . . ?
C34 C35 H35A 109.5 . . ?
C34 C35 H35B 109.5 . . ?
C34 C35 H35C 109.5 . . ?
H35A C35 H35B 109.5 . . ?
H35A C35 H35C 109.5 . . ?
H35B C35 H35C 109.5 . . ?
C13 Se2 C10 86.9(2) . . ?
C17 Se3 C20 87.2(2) . . ?
C26 Se4 C29 87.8(3) . . ?
C10 C11 H11 122.8 . . ?
C10 C11 C12 114.4(7) . . ?
C12 C11 H11 122.8 . . ?
C11 C12 H12 122.6 . . ?
C13 C12 C11 114.8(5) . . ?
C13 C12 H12 122.6 . . ?
Se2 C13 H13 123.9 . . ?
C12 C13 Se2 112.2(4) . . ?
C12 C13 H13 123.9 . . ?
Se3 C17 H17 123.9 . . ?
C18 C17 Se3 112.2(4) . . ?
C18 C17 H17 123.9 . . ?
C17 C18 H18 122.9 . . ?
C17 C18 C19 114.2(5) . . ?
C19 C18 H18 122.9 . . ?
C20 C19 C18 116.0(5) . . ?
C20 C19 H19 122.0 . . ?
C18 C19 H19 122.0 . . ?
C26 C27 H27 122.8 . . ?
C26 C27 C28 114.5(6) . . ?
C28 C27 H27 122.8 . . ?
C27 C28 H28 122.1 . . ?
C29 C28 C27 115.9(7) . . ?
C29 C28 H28 122.1 . . ?
Se4 C29 H29 124.3 . . ?
C28 C29 Se4 111.3(5) . . ?
C28 C29 H29 124.3 . . ?
C10 Se2A C13A 87(3) . . ?
C20 Se3A C17A 88(5) . . ?
C26 Se4A C29A 90(3) . . ?
C10 C11A H11A 124.0 . . ?
C10 C11A C12A 112(2) . . ?
C12A C11A H11A 124.0 . . ?
C11A C12A H12A 122.2 . . ?
C13A C12A C11A 116(2) . . ?
C13A C12A H12A 122.2 . . ?
Se2A C13A H13A 124.8 . . ?
C12A C13A Se2A 110(4) . . ?
C12A C13A H13A 124.8 . . ?
Se3A C17A H17A 122.8 . . ?
C18A C17A Se3A 114(10) . . ?
C18A C17A H17A 122.8 . . ?
C17A C18A H18A 126.5 . . ?
C17A C18A C19A 107(10) . . ?
C19A C18A H18A 126.5 . . ?
C20 C19A C18A 121(10) . . ?
C20 C19A H19A 119.5 . . ?
C18A C19A H19A 119.5 . . ?
C26 C27A H27A 119.7 . . ?
C26 C27A C28A 121(8) . . ?
C28A C27A H27A 119.7 . . ?
C27A C28A H28A 125.4 . . ?
C29A C28A C27A 109(10) . . ?
C29A C28A H28A 125.4 . . ?
Se4A C29A H29A 123.6 . . ?
C28A C29A Se4A 113(7) . . ?
C28A C29A H29A 123.6 . . ?

loop_
_geom_torsion_atom_site_label_1
_geom_torsion_atom_site_label_2
_geom_torsion_atom_site_label_3
_geom_torsion_atom_site_label_4
_geom_torsion
_geom_torsion_site_symmetry_1
_geom_torsion_site_symmetry_2
_geom_torsion_site_symmetry_3
_geom_torsion_site_symmetry_4
_geom_torsion_publ_flag
Se1 C1 C2 C3 -0.7(6) . . . . ?
Se1 C4 C5 S1 -177.6(2) . . . . ?
Se1 C4 C5 C6 0.4(7) . . . . ?
S1 C5 C6 C7 0.4(7) . . . . ?
S1 C9 C10 Se2 176.5(2) . . . . ?
S1 C9 C10 C11 -2.9(7) . . . . ?
S1 C9 C10 Se2A 2.2(11) . . . . ?
S1 C9 C10 C11A 174(3) . . . . ?
S2 C21 C22 C23 -0.2(7) . . . . ?
S2 C25 C26 Se4 -177.2(3) . . . . ?
S2 C25 C26 C27 6.0(8) . . . . ?
S2 C25 C26 Se4A -9.4(7) . . . . ?
S2 C25 C26 C27A 177(3) . . . . ?
C1 Se1 C4 C3 0.2(4) . . . . ?
C1 Se1 C4 C5 179.8(4) . . . . ?
C1 C2 C3 C4 0.9(7) . . . . ?
C2 C3 C4 Se1 -0.7(6) . . . . ?
C2 C3 C4 C5 179.8(5) . . . . ?
C3 C4 C5 S1 1.8(7) . . . . ?
C3 C4 C5 C6 179.9(5) . . . . ?
C4 Se1 C1 C2 0.3(4) . . . . ?
C4 C5 C6 C7 -177.5(4) . . . . ?
C5 S1 C9 C8 1.8(5) . . . . ?
C5 S1 C9 C10 -177.6(3) . . . . ?
C5 C6 C7 C8 -0.1(7) . . . . ?
C5 C6 C7 C14 179.6(5) . . . . ?
C6 C7 C8 C9 1.0(7) . . . . ?
C6 C7 C14 C15 -2.1(7) . . . . ?
C7 C8 C9 S1 -2.0(7) . . . . ?
C7 C8 C9 C10 177.3(4) . . . . ?
C7 C14 C15 C16 178.6(4) . . . . ?
C8 C7 C14 C15 177.7(4) . . . . ?
C8 C9 C10 Se2 -2.9(6) . . . . ?
C8 C9 C10 C11 177.7(6) . . . . ?
C8 C9 C10 Se2A -177.1(10) . . . . ?
C8 C9 C10 C11A -5(3) . . . . ?
C9 S1 C5 C4 177.0(3) . . . . ?
C9 S1 C5 C6 -1.1(5) . . . . ?
C9 C10 Se2 C13 -179.8(4) . . . . ?
C9 C10 C11 C12 -179.8(5) . . . . ?
C9 C10 Se2A C13A 170(3) . . . . ?
C9 C10 C11A C12A -172(2) . . . . ?
C10 Se2 C13 C12 -0.2(4) . . . . ?
C10 C11 C12 C13 -0.9(8) . . . . ?
C10 Se2A C13A C12A 2(4) . . . . ?
C10 C11A C12A C13A 1(3) . . . . ?
C14 C7 C8 C9 -178.7(5) . . . . ?
C14 C15 C16 C23 179.5(4) . . . . ?
C15 C16 C23 C22 179.1(4) . . . . ?
C15 C16 C23 C24 -0.9(7) . . . . ?
C16 C23 C24 C25 177.5(5) . . . . ?
C20 C21 C22 C23 -179.9(4) . . . . ?
C20 Se3 C17 C18 0.5(5) . . . . ?
C20 Se3A C17A C18A 0.1(15) . . . . ?
C21 S2 C25 C24 2.4(5) . . . . ?
C21 S2 C25 C26 -179.5(3) . . . . ?
C21 C20 Se3 C17 177.8(4) . . . . ?
C21 C20 C19 C18 -177.3(5) . . . . ?
C21 C20 Se3A C17A 177(3) . . . . ?
C21 C20 C19A C18A -178(3) . . . . ?
C21 C22 C23 C16 -177.2(5) . . . . ?
C21 C22 C23 C24 2.8(7) . . . . ?
C22 C23 C24 C25 -2.5(7) . . . . ?
C23 C24 C25 S2 -0.3(7) . . . . ?
C23 C24 C25 C26 -178.3(5) . . . . ?
C24 C25 C26 Se4 0.9(7) . . . . ?
C24 C25 C26 C27 -175.9(6) . . . . ?
C24 C25 C26 Se4A 168.8(6) . . . . ?
C24 C25 C26 C27A -5(3) . . . . ?
C25 S2 C21 C20 177.7(3) . . . . ?
C25 S2 C21 C22 -2.1(5) . . . . ?
C25 C26 Se4 C29 -180.0(4) . . . . ?
C25 C26 C27 C28 -178.4(6) . . . . ?
C25 C26 Se4A C29A -175(2) . . . . ?
C25 C26 C27A C28A 176(3) . . . . ?
C26 Se4 C29 C28 0.3(5) . . . . ?
C26 C27 C28 C29 -4.5(10) . . . . ?
C26 Se4A C29A C28A -2(3) . . . . ?
C26 C27A C28A C29A -2(4) . . . . ?
Se2 C10 C11 C12 0.7(7) . . . . ?
Se2 C10 Se2A C13A -4(3) . . . . ?
Se2 C10 C11A C12A 23(20) . . . . ?
Se3 C20 C21 S2 173.5(2) . . . . ?
Se3 C20 C21 C22 -6.7(7) . . . . ?
Se3 C20 C19 C18 1.6(6) . . . . ?
Se3 C20 Se3A C17A 12(3) . . . . ?
Se3 C20 C19A C18A -94(28) . . . . ?
Se3 C17 C18 C19 0.3(7) . . . . ?
Se4 C26 C27 C28 4.5(8) . . . . ?
Se4 C26 Se4A C29A -6(2) . . . . ?
Se4 C26 C27A C28A 134(22) . . . . ?
C11 C10 Se2 C13 -0.3(5) . . . . ?
C11 C10 Se2A C13A -141(11) . . . . ?
C11 C10 C11A C12A 5(2) . . . . ?
C11 C12 C13 Se2 0.6(7) . . . . ?
C17 C18 C19 C20 -1.3(8) . . . . ?
C19 C20 C21 S2 -7.8(7) . . . . ?
C19 C20 C21 C22 172.0(5) . . . . ?
C19 C20 Se3 C17 -1.1(4) . . . . ?
C19 C20 Se3A C17A -84(4) . . . . ?
C19 C20 C19A C18A 14(3) . . . . ?
C27 C26 Se4 C29 -2.7(5) . . . . ?
C27 C26 Se4A C29A 76(3) . . . . ?
C27 C26 C27A C28A -12(2) . . . . ?
C27 C28 C29 Se4 2.2(8) . . . . ?
Se2A C10 Se2 C13 -4.4(8) . . . . ?
Se2A C10 C11 C12 46(10) . . . . ?
Se2A C10 C11A C12A 1(2) . . . . ?
Se3A C20 C21 S2 10.1(10) . . . . ?
Se3A C20 C21 C22 -170.2(9) . . . . ?
Se3A C20 Se3 C17 -16.1(8) . . . . ?
Se3A C20 C19 C18 91(3) . . . . ?
Se3A C20 C19A C18A -1(3) . . . . ?
Se3A C17A C18A C19A -1(3) . . . . ?
Se4A C26 Se4 C29 10.9(5) . . . . ?
Se4A C26 C27 C28 -99(3) . . . . ?
Se4A C26 C27A C28A 1(2) . . . . ?
C11A C10 Se2 C13 -163(20) . . . . ?
C11A C10 C11 C12 3(3) . . . . ?
C11A C10 Se2A C13A -2(3) . . . . ?
C11A C12A C13A Se2A -2(4) . . . . ?
C17A C18A C19A C20 1(4) . . . . ?
C19A C20 C21 S2 -174(4) . . . . ?
C19A C20 C21 C22 6(4) . . . . ?
C19A C20 Se3 C17 75(28) . . . . ?
C19A C20 C19 C18 -10(3) . . . . ?
C19A C20 Se3A C17A 0.6(14) . . . . ?
C27A C26 Se4 C29 -38(23) . . . . ?
C27A C26 C27 C28 9(2) . . . . ?
C27A C26 Se4A C29A 0.4(13) . . . . ?
C27A C28A C29A Se4A 2(4) . . . . ?

_iucr_refine_instructions_details 
;
TITL
CELL 0.71073 19.6176 7.5992 25.2231 90 93.7263 90
ZERR 4 0.0012 0.0005 0.0015 0 0.0019 0
LATT 1
SYMM 0.5-X,0.5+Y,0.5-Z
SFAC C H F N P S Se
UNIT 140 112 24 12 4 8 16
SADI Se3 C17 Se3A C17A
SADI Se4 C26 Se4A C26
SADI C27 C26 C27A C26
SADI Se4A C29A Se4 C29
SADI C28 C27 C28A C27A
SADI C28 C29 C28A C29A
SADI C10 C11 C10 C11A
SADI Se2A C10 Se2 C10
SADI Se2 C13 Se2A C13A
SADI C12A C11A C12 C11
SADI C13 C12 C13A C12A
SADI Se3A C20 Se3 C20
SADI C18 C17 C18A C17A
SADI Se2A C12A Se2A C11A
SADI C19 C20 C19A C20
SADI C19 C18 C19A C18A
FLAT C26 Se4A C27A C28A C29A
FLAT C10 C11A C12A C13A Se2A
FLAT C20 Se3A C17A C18A C19A
EADP Se3 Se3A
EADP C18 C18A
EADP C17A C17
EADP C27 C27A
EADP C28 C28A
EADP C29A C29
EADP Se4A Se4
EADP Se2 Se2A
EADP C11 C11A
EADP C12 C12A
EADP C13A C13
EADP C19A C19
 
L.S. 10 0 0
PLAN  20
TEMP -183.15
MORE -1
BOND $H
CONF
fmap 2 53
acta 52
REM <olex2.extras>
REM <HklSrc
REM  "%//XTAl3/frames/Jordan/JMC_101403/work/Jason%20solution/JMC_101403_0m.hk
REM l">
REM </olex2.extras>
 
WGHT    0.035900    9.203600
FVAR       0.04627   0.96212   0.92545   0.95651
SE1   7    0.229604    0.605651    0.642023    11.00000    0.01777    0.02598 =
         0.02574    0.00721   -0.00053   -0.00254
S1    6    0.031930    0.404191    0.696780    11.00000    0.01983    0.01916 =
         0.01912    0.00468    0.00194   -0.00212
S2    6    0.152858    1.099484    0.345453    11.00000    0.02088    0.02131 =
         0.01701    0.00472    0.00163    0.00016
P1    5    0.429487    0.794380    0.614186    11.00000    0.02465    0.03678 =
         0.02534   -0.00273    0.00312   -0.00257
F1    3    0.460665    0.747794    0.559256    11.00000    0.06704    0.05393 =
         0.03354    0.00022    0.01116    0.01392
F2    3    0.439348    0.997640    0.603153    11.00000    0.07179    0.03750 =
         0.03547   -0.00180    0.00822   -0.01958
F3    3    0.397253    0.835799    0.668869    11.00000    0.05684    0.04872 =
         0.04218   -0.00570    0.01753   -0.00364
F4    3    0.418486    0.586495    0.624944    11.00000    0.07765    0.04718 =
         0.05990    0.00564    0.02347    0.01016
F5    3    0.355747    0.798566    0.586062    11.00000    0.03829    0.05071 =
         0.06375   -0.01117   -0.00644    0.00025
F6    3    0.501967    0.778232    0.643650    11.00000    0.03479    0.10914 =
         0.03971    0.01045   -0.00338    0.00300
N1    4    0.144657    1.005260    0.592611    11.00000    0.03314    0.04580 =
         0.08799    0.01912   -0.00811    0.00462
N2    4    0.176519    0.510008    0.496525    11.00000    0.03513    0.05429 =
         0.05952   -0.00542   -0.00116   -0.00730
N3    4    0.352239    0.579137    0.365332    11.00000    0.03907    0.07704 =
         0.04814   -0.00642    0.00513   -0.00878
C1    1    0.288565    0.534163    0.697728    11.00000    0.01750    0.02579 =
         0.02592   -0.00177   -0.00240    0.00378
AFIX  43
H1    2    0.336254    0.557281    0.699791    11.00000   -1.20000
AFIX   0
C2    1    0.256822    0.445922    0.735052    11.00000    0.01944    0.03616 =
         0.02646    0.00548   -0.00271    0.00114
AFIX  43
H2    2    0.280656    0.399721    0.765966    11.00000   -1.20000
AFIX   0
C3    1    0.184661    0.426223    0.725090    11.00000    0.02053    0.03515 =
         0.03205    0.00822   -0.00315    0.00372
AFIX  43
H3    2    0.156541    0.367798    0.748817    11.00000   -1.20000
AFIX   0
C4    1    0.159568    0.500476    0.677505    11.00000    0.01987    0.01456 =
         0.01628    0.00040   -0.00074    0.00084
C5    1    0.088863    0.502568    0.655770    11.00000    0.02015    0.01393 =
         0.01768    0.00086    0.00374    0.00102
C6    1    0.068959    0.578405    0.609073    11.00000    0.01571    0.01651 =
         0.01912   -0.00134    0.00418    0.00009
AFIX  43
H6    2    0.103835    0.628093    0.589346    11.00000   -1.20000
AFIX   0
C7    1    0.000988    0.591465    0.586392    11.00000    0.01534    0.01473 =
         0.01800   -0.00500    0.00316   -0.00133
C8    1   -0.053273    0.517859    0.614776    11.00000    0.01395    0.01456 =
         0.01914   -0.00145    0.00145    0.00167
AFIX  43
H8    2   -0.098130    0.526763    0.598389    11.00000   -1.20000
AFIX   0
C9    1   -0.046787    0.437273    0.662451    11.00000    0.01693    0.01308 =
         0.01777   -0.00033    0.00558   -0.00327
C10   1   -0.104733    0.371589    0.690279    11.00000    0.02471    0.01277 =
         0.02148   -0.00658    0.00947   -0.00233
C14   1   -0.016004    0.673909    0.537368    11.00000    0.01734    0.01562 =
         0.01449   -0.00386   -0.00196    0.00008
AFIX  43
H14   2   -0.062626    0.673292    0.524562    11.00000   -1.20000
AFIX   0
C15   1    0.030533    0.756114    0.506374    11.00000    0.01736    0.01692 =
         0.01213   -0.00351    0.00066    0.00185
AFIX  43
H15   2    0.077149    0.759894    0.519137    11.00000   -1.20000
AFIX   0
C16   1    0.012106    0.833198    0.457513    11.00000    0.02013    0.01617 =
         0.01968   -0.00353    0.00488   -0.00081
AFIX  43
H16   2   -0.034638    0.827568    0.445172    11.00000   -1.20000
AFIX   0
C20   1    0.033954    1.137432    0.288176    11.00000    0.02598    0.01717 =
         0.01816   -0.00270    0.00003    0.00711
C21   1    0.064989    1.068599    0.338004    11.00000    0.02084    0.01383 =
         0.01338   -0.00367   -0.00196    0.00381
C22   1    0.029748    0.988946    0.375287    11.00000    0.01420    0.01502 =
         0.02032   -0.00451   -0.00139    0.00023
AFIX  43
H22   2   -0.018185    0.978014    0.367992    11.00000   -1.20000
AFIX   0
C23   1    0.057414    0.919062    0.424868    11.00000    0.01791    0.01541 =
         0.01566   -0.00286    0.00402    0.00355
C24   1    0.128604    0.938758    0.439046    11.00000    0.01864    0.02064 =
         0.01463    0.00259    0.00097   -0.00071
AFIX  43
H24   2    0.145139    0.895318    0.472784    11.00000   -1.20000
AFIX   0
C25   1    0.174349    1.014144    0.408381    11.00000    0.02298    0.01162 =
         0.01854   -0.00239   -0.00088    0.00324
C26   1    0.246968    1.027365    0.423837    11.00000    0.02060    0.01971 =
         0.02305    0.00252    0.00175   -0.00154
 
C30   1    0.195810    1.055334    0.608900    11.00000    0.02953    0.02548 =
         0.05120    0.00570    0.00339    0.00428
C31   1    0.263303    1.115887    0.628370    11.00000    0.03095    0.03232 =
         0.05010   -0.00951    0.00405    0.00138
AFIX 137
H31A  2    0.283190    1.187678    0.601029    11.00000   -1.50000
H31B  2    0.292769    1.014110    0.636666    11.00000   -1.50000
H31C  2    0.259361    1.186614    0.660515    11.00000   -1.50000
AFIX   0
 
C32   1    0.233130    0.482783    0.500010    11.00000    0.03634    0.03294 =
         0.02387   -0.00483    0.00136   -0.00275
C33   1    0.306463    0.452405    0.505804    11.00000    0.03716    0.03433 =
         0.05259   -0.00050    0.00912    0.00416
AFIX 137
H33A  2    0.328410    0.510138    0.476634    11.00000   -1.50000
H33B  2    0.315527    0.325657    0.504903    11.00000   -1.50000
H33C  2    0.324844    0.500961    0.539780    11.00000   -1.50000
AFIX   0
 
C34   1    0.399756    0.607949    0.392193    11.00000    0.03566    0.04175 =
         0.03527    0.00241    0.01441   -0.00201
C35   1    0.461352    0.642698    0.427267    11.00000    0.05358    0.04942 =
         0.03665   -0.00257    0.00246    0.01092
AFIX 137
H35A  2    0.449880    0.635129    0.464438    11.00000   -1.50000
H35B  2    0.478624    0.760777    0.420121    11.00000   -1.50000
H35C  2    0.496496    0.555285    0.420557    11.00000   -1.50000
AFIX   0
 
PART 1
SE2   7   -0.194445    0.403911    0.662842    41.00000    0.01691    0.02277 =
         0.02809   -0.00253    0.00722   -0.00386
SE3   7   -0.057443    1.100475    0.267621    21.00000    0.02479    0.02475 =
         0.02362    0.00340   -0.00719   -0.00222
SE4   7    0.283734    0.937275    0.487668    31.00000    0.02238    0.02947 =
         0.02552    0.00854   -0.00409   -0.00391
C11   1   -0.102113    0.283721    0.737737    41.00000    0.03004    0.02118 =
         0.02228   -0.00199    0.01148   -0.00342
AFIX  43
H11   2   -0.060412    0.257356    0.757393    41.00000   -1.20000
AFIX   0
C12   1   -0.166710    0.235370    0.755106    41.00000    0.03575    0.02333 =
         0.02113   -0.00414    0.01455   -0.00320
AFIX  43
H12   2   -0.171763    0.172460    0.787161    41.00000   -1.20000
AFIX   0
C13   1   -0.221138    0.286168    0.722220    41.00000    0.02351    0.02647 =
         0.03143   -0.00907    0.01838   -0.01468
AFIX  43
H13   2   -0.267392    0.263653    0.729040    41.00000   -1.20000
AFIX   0
C17   1   -0.043584    1.235978    0.208192    21.00000    0.03966    0.02626 =
         0.01916    0.00505   -0.00541    0.01097
AFIX  43
H17   2   -0.078321    1.262442    0.181373    21.00000   -1.20000
AFIX   0
C18   1    0.021554    1.292771    0.207388    21.00000    0.03804    0.02099 =
         0.01644    0.00205    0.00531    0.00244
AFIX  43
H18   2    0.037088    1.364219    0.179715    21.00000   -1.20000
AFIX   0
C19   1    0.064260    1.237329    0.250845    21.00000    0.02556    0.02439 =
         0.01461    0.00220    0.00991    0.00476
AFIX  43
H19   2    0.111381    1.267010    0.254314    21.00000   -1.20000
AFIX   0
C27   1    0.297148    1.110873    0.396779    31.00000    0.03931    0.05958 =
         0.01692   -0.00429    0.00116    0.00953
AFIX  43
H27   2    0.287552    1.172453    0.364374    31.00000   -1.20000
AFIX   0
C28   1    0.363413    1.096829    0.421294    31.00000    0.01509    0.04728 =
         0.03999    0.00528    0.00642   -0.00182
AFIX  43
H28   2    0.402338    1.141459    0.405231    31.00000   -1.20000
AFIX   0
C29   1    0.368251    1.016351    0.468854    31.00000    0.01547    0.02916 =
         0.03897   -0.00044    0.00044    0.00275
AFIX  43
H29   2    0.409659    1.001858    0.490096    31.00000   -1.20000
AFIX   0
 
PART 0
PART 2
SE2A  7   -0.107761    0.270485    0.753980   -41.00000    0.01691    0.02277 =
         0.02809   -0.00253    0.00722   -0.00386
 
SE3A  7    0.076152    1.213548    0.234000   -21.00000    0.02479    0.02475 =
         0.02362    0.00340   -0.00719   -0.00222
SE4A  7    0.309858    1.090453    0.380795   -31.00000    0.02238    0.02947 =
         0.02552    0.00854   -0.00409   -0.00391
C11A  1   -0.166708    0.411266    0.666224   -41.00000    0.03004    0.02118 =
         0.02228   -0.00199    0.01148   -0.00342
AFIX  43
H11A  2   -0.173035    0.463761    0.632076   -41.00000   -1.20000
AFIX   0
 
C12A  1   -0.220653    0.365320    0.697935   -41.00000    0.03575    0.02333 =
         0.02113   -0.00414    0.01455   -0.00320
AFIX  43
H12A  2   -0.267199    0.383892    0.686515   -41.00000   -1.20000
AFIX   0
 
C13A  1   -0.201608    0.292605    0.745988   -41.00000    0.02351    0.02647 =
         0.03143   -0.00907    0.01838   -0.01468
AFIX  43
H13A  2   -0.232252    0.258157    0.771737   -41.00000   -1.20000
AFIX   0
 
C17A  1   -0.008457    1.249349    0.198631   -21.00000    0.03966    0.02626 =
         0.01916    0.00505   -0.00541    0.01097
AFIX  43
H17A  2   -0.013697    1.294491    0.163479   -21.00000   -1.20000
AFIX   0
 
C18A  1   -0.061958    1.206011    0.226926   -21.00000    0.03804    0.02099 =
         0.01644    0.00205    0.00531    0.00244
AFIX  43
H18A  2   -0.108938    1.216368    0.215644   -21.00000   -1.20000
AFIX   0
 
C19A  1   -0.035173    1.142852    0.276089   -21.00000    0.02556    0.02439 =
         0.01461    0.00220    0.00991    0.00476
AFIX  43
H19A  2   -0.065384    1.103094    0.301494   -21.00000   -1.20000
AFIX   0
 
C27A  1    0.280084    0.980017    0.471901   -31.00000    0.03931    0.05958 =
         0.01692   -0.00429    0.00116    0.00953
AFIX  43
H27A  2    0.254236    0.940442    0.500157   -31.00000   -1.20000
AFIX   0
 
C28A  1    0.351528    0.990042    0.479191   -31.00000    0.01509    0.04728 =
         0.03999    0.00528    0.00642   -0.00182
AFIX  43
H28A  2    0.377692    0.963329    0.511197   -31.00000   -1.20000
AFIX   0
 
C29A  1    0.376961    1.043284    0.433830   -31.00000    0.01547    0.02916 =
         0.03897   -0.00044    0.00044    0.00275
AFIX  43
H29A  2    0.424443    1.055514    0.429379   -31.00000   -1.20000
AFIX   0
HKLF 4
 
REM
REM R1 =  0.0513 for    5735 Fo > 4sig(Fo)  and  0.0911 for all    8308 data
REM    502 parameters refined using     22 restraints
 
END  
     
WGHT      0.0359      9.2060 

REM Highest difference peak  0.549,  deepest hole -0.641,  1-sigma level  0.125
Q1    1   0.4011  0.7273  0.5614  11.00000  0.05    0.55
Q2    1  -0.0797  0.4327  0.6814  11.00000  0.05    0.54
Q3    1   0.1034  1.0888  0.3397  11.00000  0.05    0.53
Q4    1   0.1656  0.4082  0.7580  11.00000  0.05    0.49
Q5    1  -0.1413  0.3969  0.6752  11.00000  0.05    0.48
Q6    1   0.3163  0.9938  0.3767  11.00000  0.05    0.48
Q7    1  -0.2374  0.4097  0.6348  11.00000  0.05    0.47
Q8    1  -0.1405  0.2874  0.7572  11.00000  0.05    0.46
Q9    1  -0.0020  1.0999  0.2775  11.00000  0.05    0.45
Q10   1  -0.0431  1.0785  0.2204  11.00000  0.05    0.45
Q11   1   0.2797  0.3451  0.5395  11.00000  0.05    0.45
Q12   1   0.3624  0.8079  0.6391  11.00000  0.05    0.45
Q13   1   0.1876  0.5193  0.6604  11.00000  0.05    0.45
Q14   1   0.0582  1.1219  0.3017  11.00000  0.05    0.44
Q15   1   0.0988  1.0746  0.5785  11.00000  0.05    0.43
Q16   1   0.1791  0.6179  0.6750  11.00000  0.05    0.42
Q17   1  -0.0039  0.4200  0.6931  11.00000  0.05    0.42
Q18   1   0.4540  0.7651  0.6612  11.00000  0.05    0.42
Q19   1   0.0432  1.1812  0.2810  11.00000  0.05    0.42
Q20   1  -0.1032  0.8449  0.4969  11.00000  0.05    0.42

REM The information below was added by Olex2.
REM
REM R1 = 0.0513 for 5735 Fo > 4sig(Fo) and 0.0911 for all 72588 data
REM n/a parameters refined using n/a restraints
REM Highest difference peak 0.55, deepest hole -0.64
REM Mean Shift 0, Max Shift 0.001.

REM +++ Tabular Listing of Refinement Information +++
REM R1_all = 0.0911
REM R1_gt = 0.0513
REM wR_ref = 0.1075
REM GOOF = 1.087
REM Shift_max = 0.001
REM Shift_mean = 0
REM Reflections_all = 72588
REM Reflections_gt = 5735
REM Parameters = n/a
REM Hole = -0.64
REM Peak = 0.55
REM Flack = n/a
;
_olex2_submission_special_instructions 'No special instructions were received'
loop_
_refln_index_h
_refln_index_k
_refln_index_l
_refln_F_squared_meas
_refln_F_squared_sigma
2 0 0 1.58 0.18
2 0 0 1.23 0.21
-2 0 0 1.4 0.17
-2 0 0 0.98 0.21
2 0 0 1.38 0.22
2 0 0 1.23 0.2
-2 0 0 1.38 0.18
2 0 0 1.37 0.17
-3 0 0 -0.04 0.18
-3 0 0 0.04 0.22
3 0 0 0.27 0.26
-3 0 0 -0.24 0.23
-3 0 0 -0.11 0.25
3 0 0 -0.26 0.19
-3 0 0 0.06 0.2
3 0 0 0.05 0.22
3 0 0 0.48 0.26
-4 0 0 135.78 4.67
4 0 0 131.96 4.66
4 0 0 133.19 4.73
4 0 0 128.73 4.71
-4 0 0 132.07 4.66
4 0 0 133.31 4.67
-4 0 0 134.12 4.7
-4 0 0 128.24 4.67
-4 0 0 135.3 4.74
5 0 0 0.42 0.41
-5 0 0 0.66 0.38
5 0 0 0.16 0.34
-5 0 0 0.71 0.4
5 0 0 0.39 0.3
-5 0 0 0.01 0.28
-5 0 0 0.36 0.27
5 0 0 0.61 0.38
-5 0 0 -0.19 0.35
-6 0 0 12.24 0.83
6 0 0 12.42 0.74
-6 0 0 12.13 0.68
-6 0 0 11.34 0.75
-6 0 0 14.04 0.9
6 0 0 12.21 0.82
6 0 0 12.69 0.72
-6 0 0 12.89 0.68
-6 0 0 11.55 0.72
6 0 0 14.03 0.87
7 0 0 -0.01 0.38
-7 0 0 0.11 0.33
-7 0 0 -0.31 0.42
7 0 0 0 0.48
7 0 0 -0.01 0.4
-7 0 0 0.12 0.44
7 0 0 0.44 0.37
-7 0 0 0.62 0.48
-7 0 0 -0.11 0.32
-7 0 0 0.12 0.38
-8 0 0 80.42 3.12
-8 0 0 78.36 2.99
8 0 0 82.78 3.13
-8 0 0 81.05 3.03
8 0 0 82.25 3.04
-8 0 0 80.77 3.05
-8 0 0 81.51 3.01
8 0 0 80.37 3.02
8 0 0 80.44 3.11
-8 0 0 83.07 3.18
9 0 0 0.22 0.44
-9 0 0 0.29 0.54
9 0 0 -0.02 0.44
-9 0 0 -0.06 0.46
-9 0 0 -0.58 0.39
-9 0 0 0.01 0.38
9 0 0 0.73 0.57
-9 0 0 0.36 0.37
-10 0 0 12.03 0.89
10 0 0 12.31 1.02
10 0 0 14.29 0.94
-10 0 0 12.02 0.84
-10 0 0 12.46 0.86
-10 0 0 12.8 1.07
-10 0 0 14.35 0.94
10 0 0 12.55 0.9
-11 0 0 0.47 0.5
-11 0 0 1.47 0.56
11 0 0 1.54 0.55
11 0 0 1.53 0.55
-11 0 0 1.07 0.66
11 0 0 0.42 0.66
-11 0 0 -0.03 0.46
-12 0 0 24.9 1.55
12 0 0 22.05 1.36
-12 0 0 23.96 1.31
-12 0 0 24.51 1.34
-12 0 0 23.19 1.28
12 0 0 24.57 1.52
12 0 0 23.84 1.31
-13 0 0 1.21 0.61
-13 0 0 0.18 0.52
-13 0 0 0.3 0.76
13 0 0 0.2 0.65
13 0 0 0.4 0.78
14 0 0 21.36 1.43
-14 0 0 20.89 1.65
14 0 0 21.09 1.58
-14 0 0 18.91 1.35
-14 0 0 20.02 1.29
-15 0 0 -0.38 0.68
-15 0 0 -1 0.57
15 0 0 0.08 0.72
-15 0 0 0.03 0.97
15 0 0 -0.28 0.91
-16 0 0 0.02 0.63
16 0 0 0.24 0.78
16 0 0 -1.5 0.95
-16 0 0 0.48 0.75
-16 0 0 1.85 1.07
-17 0 0 -0.89 0.77
17 0 0 -0.23 0.84
-17 0 0 -0.55 1.01
-17 0 0 -1.08 0.64
17 0 0 -0.99 1.08
-18 0 0 4.03 1.23
-18 0 0 4.21 0.82
18 0 0 3.9 1.07
-18 0 0 3.57 0.94
18 0 0 4.3 1.34
-19 0 0 0.23 0.78
19 0 0 1.52 0.99
-19 0 0 0.61 0.85
19 0 0 -1.9 1.21
-19 0 0 1.48 1.29
-20 0 0 -1.05 1.23
20 0 0 2.04 1.11
20 0 0 -0.78 1.28
-20 0 0 1.04 0.92
-20 0 0 0.54 0.86
21 0 0 -1.87 1.32
21 0 0 -0.2 1.14
-21 0 0 0.27 1.39
-21 0 0 -0.67 0.89
-21 0 0 -0.65 0.94
-22 0 0 -0.23 1.53
22 0 0 -0.66 1.17
22 0 0 0.45 1.45
23 0 0 0.85 1.61
23 0 0 0.07 1.27
-23 0 0 0.16 1.62
24 0 0 15.32 1.83
24 0 0 13.91 2.21
-24 0 0 10.43 2.11
25 0 0 3.21 1.9
-25 0 0 -1.8 1.77
25 0 0 1.3 1.49
0 -1 0 -0.39 0.2
0 -1 0 -0.41 0.19
0 -1 0 -0.45 0.2
0 -1 0 -0.35 0.18
0 -1 0 -0.4 0.21
0 1 0 -0.19 0.21
0 1 0 -0.27 0.19
0 1 0 -0.38 0.21
0 1 0 -0.41 0.2
0 1 0 -0.56 0.18
-1 -1 0 5.15 0.36
1 -1 0 5.23 0.38
-1 -1 0 4.75 0.34
1 -1 0 4.57 0.34
-1 -1 0 6.45 0.41
1 -1 0 4.9 0.37
1 -1 0 5.18 0.39
-1 -1 0 6.23 0.43
-1 1 0 4.72 0.35
-1 1 0 5.81 0.38
1 1 0 4.93 0.33
1 1 0 6.13 0.43
-1 1 0 4.85 0.39
-1 1 0 6.24 0.37
1 1 0 5.53 0.33
1 1 0 5.15 0.36
-1 1 0 4.87 0.35
1 1 0 6.43 0.4
-2 -1 0 0.1 0.27
2 -1 0 0.59 0.31
2 -1 0 0.37 0.22
-2 -1 0 0.03 0.21
-2 -1 0 0.85 0.32
2 -1 0 -0.26 0.27
2 -1 0 0.1 0.23
2 1 0 0.33 0.21
2 1 0 -0.02 0.26
-2 1 0 0.63 0.22
2 1 0 0.36 0.22
-2 1 0 0.22 0.14
-2 1 0 0.1 0.28
-2 1 0 0.21 0.22
-2 1 0 0.21 0.27
2 1 0 0.97 0.3
3 -1 0 45.95 1.84
3 -1 0 45.32 1.67
-3 -1 0 43.51 1.81
3 -1 0 47.19 1.75
-3 -1 0 49.36 1.82
3 -1 0 47.29 1.77
-3 -1 0 47.72 1.76
3 -1 0 46.36 1.81
-3 1 0 50.39 1.74
-3 1 0 48.47 1.67
3 1 0 46.67 1.77
3 1 0 47.84 1.81
-3 1 0 48.06 1.83
-3 1 0 46.07 1.8
3 1 0 46.87 1.74
-3 1 0 48.03 1.79
3 1 0 46.92 1.84
4 -1 0 31.6 1.14
-4 -1 0 32.22 1.27
4 -1 0 30.58 1.35
4 -1 0 30.1 1.37
4 -1 0 30.07 1.29
-4 -1 0 30.4 1.35
4 -1 0 32.89 1.25
-4 -1 0 30.85 1.35
-4 -1 0 30.07 1.46
4 1 0 32.32 1.34
-4 1 0 30.62 1.15
-4 1 0 31.46 1.35
4 1 0 30.57 1.25
4 1 0 30.46 1.36
-4 1 0 32.08 1.3
-4 1 0 32.5 1.23
-4 1 0 30.7 1.34
4 1 0 30.97 1.26
-5 -1 0 112.15 4.06
-5 -1 0 113.81 4.15
5 -1 0 110.56 3.96
5 -1 0 112.9 4.13
-5 -1 0 115.09 4.06
-5 -1 0 112.49 4.12
5 -1 0 115.08 4.13
5 -1 0 115.48 4.04
5 -1 0 111.83 4.11
-5 1 0 110.88 3.97
5 1 0 110.22 4.13
5 1 0 112.33 4.13
-5 1 0 114.76 4.13
-5 1 0 115.59 4.12
5 1 0 115.81 4.06
5 1 0 112.97 4.06
-5 1 0 111.93 4.11
-5 1 0 114.86 4.02
-6 -1 0 16.14 0.84
-6 -1 0 15.61 1.01
6 -1 0 15.84 0.69
6 -1 0 16.05 0.88
-6 -1 0 15.05 0.94
-6 -1 0 16.53 0.87
6 -1 0 15.02 0.83
6 -1 0 16.42 0.98
-6 1 0 15.33 0.95
6 1 0 15.86 0.94
-6 1 0 15.68 0.94
6 1 0 13.62 0.93
6 1 0 14.85 0.83
-6 1 0 14.44 0.93
-6 1 0 15.2 0.73
-6 1 0 14.23 0.78
6 1 0 15.44 0.86
7 -1 0 82.39 2.99
-7 -1 0 76.74 2.88
-7 -1 0 71.33 2.76
-7 -1 0 76.13 2.9
-7 -1 0 80.23 3.02
7 -1 0 80.02 2.87
-7 -1 0 74.82 2.94
7 -1 0 73.46 2.77
7 -1 0 78.8 2.95
-7 -1 0 74.08 2.74
7 1 0 75.75 2.97
-7 1 0 82.03 2.99
7 1 0 76.15 2.87
-7 1 0 75.33 2.96
-7 1 0 76.55 2.79
-7 1 0 77.07 2.95
7 1 0 77.76 2.92
-7 1 0 77.21 2.83
7 1 0 79.16 2.98
-8 -1 0 24.13 0.98
-8 -1 0 22.14 1.13
-8 -1 0 22.51 1.23
-8 -1 0 23.67 1.01
8 -1 0 23.41 1.17
-8 -1 0 24.36 1.21
8 -1 0 24.59 1.02
-8 -1 0 24.43 1.35
8 -1 0 25.42 1.32
8 1 0 23.45 1.29
-8 1 0 23.94 1.07
-8 1 0 21.03 1.21
-8 1 0 23.88 1.3
-8 1 0 22.85 1.19
-8 1 0 21.59 1.06
8 1 0 23.93 1.14
8 1 0 21.97 1.26
8 1 0 23.21 1.23
9 -1 0 108.75 4.3
-9 -1 0 110.9 4.08
-9 -1 0 114.9 4.35
-9 -1 0 110.7 4.06
-9 -1 0 117.91 4.28
9 -1 0 115.98 4.09
9 -1 0 110.8 4.2
-9 1 0 117.66 4.35
9 1 0 109.81 4.28
-9 1 0 110.14 4.27
-9 1 0 114.49 4.14
9 1 0 112.29 4.18
-9 1 0 115.12 4.23
9 1 0 119.26 4.24
-9 1 0 119.81 4.12
-10 -1 0 0.17 0.38
-10 -1 0 0.56 0.58
-10 -1 0 -0.5 0.33
10 -1 0 0.96 0.55
-10 -1 0 1.03 0.63
10 -1 0 0.82 0.37
10 -1 0 0.06 0.65
-10 1 0 0.56 0.49
-10 1 0 2.19 0.69
10 1 0 1.28 0.62
-10 1 0 0.06 0.43
-10 1 0 0.24 0.4
10 1 0 0 0.47
-11 -1 0 -0.08 0.61
11 -1 0 0.64 0.71
11 -1 0 1.75 0.44
-11 -1 0 0.41 0.4
11 -1 0 1.17 0.6
-11 -1 0 2.82 0.74
-11 -1 0 -0.49 0.43
11 1 0 0.69 0.53
-11 1 0 0.6 0.54
-11 1 0 2.99 0.77
11 1 0 1.89 0.67
-11 1 0 1.04 0.45
-11 1 0 2.42 0.52
12 -1 0 -0.59 0.4
-12 -1 0 -0.06 0.65
12 -1 0 0.25 0.66
12 -1 0 1.11 0.76
-12 -1 0 -0.14 0.72
-12 -1 0 0.28 0.43
-12 -1 0 -0.4 0.37
-12 1 0 1.43 0.77
-12 1 0 1.05 0.51
12 1 0 -0.42 0.56
-12 1 0 -0.74 0.51
12 1 0 0 0.7
13 -1 0 -0.33 0.8
-13 -1 0 -0.82 0.41
-13 -1 0 0.45 0.7
-13 -1 0 0.53 0.5
13 -1 0 0.52 0.71
13 -1 0 1.02 0.48
-13 -1 0 0.31 0.8
-13 1 0 1.09 0.78
-13 1 0 0.09 0.62
13 1 0 0.38 0.79
-13 1 0 1.36 0.56
13 1 0 0.24 0.6
-14 -1 0 5.53 0.72
14 -1 0 6.58 1.1
14 -1 0 6.5 0.97
-14 -1 0 6.93 0.7
-14 -1 0 6.77 1.19
-14 -1 0 7.06 1.03
14 -1 0 6.5 0.7
-14 1 0 9.36 0.84
14 1 0 7.98 0.94
-14 1 0 6.86 1.13
-14 1 0 6.02 0.89
14 1 0 7.42 1.11
-15 -1 0 4.51 1.07
-15 -1 0 1.93 0.62
-15 -1 0 2.8 0.65
15 -1 0 2.59 0.87
15 -1 0 4.17 1.07
-15 -1 0 4.04 0.91
15 -1 0 4.29 0.65
-15 1 0 4.28 0.88
-15 1 0 4.58 0.74
15 1 0 2.94 1.03
-15 1 0 5.65 1.08
15 1 0 5.31 0.89
16 -1 0 12.32 1.23
-16 -1 0 9.55 0.97
16 -1 0 11.33 1.4
-16 -1 0 9.66 1.21
-16 -1 0 11.32 1.45
-16 -1 0 9.09 0.86
-16 1 0 12.42 1.03
16 1 0 12.1 1.21
16 1 0 12.71 1.36
-16 1 0 9.56 1.1
-16 1 0 11.84 1.44
-17 -1 0 0.28 0.57
17 -1 0 0.46 0.93
17 -1 0 1.77 1.15
-17 -1 0 0.58 1.09
-17 -1 0 0.56 0.92
-17 1 0 -0.62 1.06
17 1 0 -0.15 1
-17 1 0 -0.18 0.81
17 1 0 0.02 0.85
-17 1 0 0.53 0.7
-18 -1 0 5.31 1.36
-18 -1 0 3.84 0.75
18 -1 0 5.87 1.18
18 -1 0 9.45 1.43
-18 -1 0 7.02 1.16
-18 1 0 4.44 1.33
18 1 0 6.69 1.14
-18 1 0 3.62 1
18 1 0 7.08 1.34
-18 1 0 5.74 0.91
-19 -1 0 5.4 1.48
19 -1 0 9.42 1.61
19 -1 0 7.71 1.26
-19 -1 0 8.27 1.24
-19 -1 0 6.79 0.86
19 1 0 6.88 1.22
-19 1 0 7.04 0.98
-19 1 0 5.64 1.51
-19 1 0 5.88 1.09
19 1 0 8.5 1.51
-20 -1 0 1.79 1.4
20 -1 0 1.58 1.13
20 -1 0 2.11 1.4
-20 -1 0 -0.22 1.04
20 1 0 1.18 1.09
-20 1 0 2.31 1.03
20 1 0 0.49 1.31
-20 1 0 1.49 1.42
21 -1 0 -0.96 1.42
-21 -1 0 -0.91 1.42
21 -1 0 -0.28 1.13
-21 -1 0 -0.27 1.09
21 1 0 1.24 1.39
-21 1 0 0.63 1.01
21 1 0 -1.28 1.08
-21 1 0 -1.49 1.41
-22 -1 0 10.1 1.49
22 -1 0 13.07 1.93
22 -1 0 7.84 1.5
-22 -1 0 9.72 1.89
-22 1 0 6.37 1.31
-22 1 0 9.67 1.88
22 1 0 8.65 1.52
22 1 0 8.82 1.83
23 -1 0 1.69 1.37
23 -1 0 3.08 1.72
-23 -1 0 3.14 1.8
-23 1 0 2.22 1.66
23 1 0 -1.2 1.27
-23 1 0 0.89 1.2
23 1 0 1.9 1.61
24 -1 0 -0.25 1.73
-24 -1 0 -2.94 1.65
24 1 0 1.42 1.39
24 1 0 1.17 1.7
-24 1 0 -0.32 1.69
0 -2 0 244.75 8.61
0 -2 0 238.42 8.59
0 -2 0 247.83 8.59
0 -2 0 248.36 8.59
0 -2 0 235.66 8.6
0 2 0 234.13 8.6
0 2 0 249.36 8.59
0 2 0 254.57 8.59
0 2 0 244.02 8.6
0 2 0 257.24 8.61
1 -2 0 96.28 3.33
-1 -2 0 93.12 3.33
-1 -2 0 89.11 3.31
-1 -2 0 89.21 3.34
1 -2 0 92.27 3.32
1 -2 0 93.27 3.32
-1 -2 0 87.75 3.37
1 -2 0 93.67 3.35
1 2 0 90.31 3.29
-1 2 0 92.66 3.32
-1 2 0 90.63 3.34
1 2 0 87.14 3.3
1 2 0 93.26 3.37
1 2 0 94.59 3.33
1 2 0 92.86 3.32
-1 2 0 91.93 3.32
-1 2 0 94.74 3.33
-1 2 0 89.21 3.36
1 2 0 85.56 3.37
2 -2 0 148.71 5.4
-2 -2 0 142.38 5.28
-2 -2 0 154.16 5.36
2 -2 0 152.11 5.34
2 -2 0 150.42 5.3
-2 -2 0 151.14 5.4
2 -2 0 153.32 5.38
-2 2 0 154.23 5.33
2 2 0 150.34 5.31
-2 2 0 151.99 5.32
-2 2 0 155.82 5.38
-2 2 0 147.63 5.31
2 2 0 150.84 5.36
-2 2 0 147.68 5.39
-2 2 0 154.97 5.35
2 2 0 151.62 5.38
2 2 0 143.29 5.4
2 2 0 146.86 5.27
-3 -2 0 73.57 2.63
3 -2 0 67.53 2.55
3 -2 0 65.74 2.49
3 -2 0 66.34 2.5
3 -2 0 64.11 2.6
-3 -2 0 69.11 2.56
-3 2 0 65.87 2.6
-3 2 0 67.21 2.5
3 2 0 68.72 2.56
-3 2 0 65.3 2.41
-3 2 0 68.77 2.56
-3 2 0 65.48 2.51
3 2 0 65.99 2.57
-3 2 0 69.93 2.46
3 2 0 64.83 2.51
3 2 0 64.29 2.41
3 2 0 68.66 2.48
3 2 0 67.87 2.61
4 -2 0 2.67 0.43
4 -2 0 0.59 0.54
-4 -2 0 0.42 0.57
-4 -2 0 2.34 0.49
4 -2 0 2.73 0.54
4 -2 0 2.32 0.41
4 2 0 2.12 0.39
-4 2 0 2.12 0.49
-4 2 0 2.01 0.42
4 2 0 1.73 0.44
-4 2 0 1.81 0.41
4 2 0 2.23 0.47
4 2 0 1.95 0.56
-4 2 0 2.59 0.34
-4 2 0 2.06 0.27
-4 2 0 0.34 0.51
4 2 0 1.34 0.52
-5 -2 0 23.28 1.24
5 -2 0 24.98 1.22
5 -2 0 24.63 1.28
5 -2 0 24.47 1.14
5 -2 0 22.93 1.1
-5 -2 0 23.3 1.25
-5 2 0 24.36 1.06
-5 2 0 20.45 1.23
-5 2 0 23.38 1.15
5 2 0 23.27 1.12
-5 2 0 22.81 0.93
5 2 0 24.32 1.28
-5 2 0 23.39 1.18
5 2 0 22.15 1.18
5 2 0 23.58 1.08
6 -2 0 1.08 0.22
-6 -2 0 1 0.42
6 -2 0 1.5 0.44
-6 -2 0 0.48 0.58
6 -2 0 1.11 0.44
6 -2 0 1.35 0.52
-6 -2 0 1.62 0.58
-6 -2 0 2.06 0.46
-6 2 0 1.37 0.25
6 2 0 2.07 0.42
-6 2 0 2.32 0.49
6 2 0 1.33 0.56
6 2 0 1.09 0.48
-6 2 0 1.38 0.39
-6 2 0 0.93 0.4
6 2 0 1 0.43
-6 2 0 0.66 0.55
7 -2 0 11.86 0.57
-7 -2 0 15.02 1.06
7 -2 0 14.21 0.98
-7 -2 0 12.92 0.81
7 -2 0 11.85 0.83
-7 -2 0 13.73 1.02
-7 2 0 12.2 0.94
7 2 0 13.68 0.89
7 2 0 13.57 0.89
7 2 0 14.65 0.98
-7 2 0 13.06 0.78
-7 2 0 11.41 0.61
-8 -2 0 21.77 1.31
-8 -2 0 19.4 1.27
8 -2 0 15.79 0.76
8 -2 0 18.81 1.06
-8 -2 0 18.67 1.02
8 2 0 17.47 1.07
8 2 0 20.26 1.11
-8 2 0 17.22 0.96
-8 2 0 17.02 1.11
-8 2 0 19.11 0.83
-8 2 0 18.18 1.16
-9 -2 0 4.61 0.81
9 -2 0 6.11 0.43
9 -2 0 5.08 0.87
-9 -2 0 4.99 0.8
9 -2 0 6.19 0.72
-9 2 0 6.83 0.76
9 2 0 5.8 0.68
-9 2 0 6.3 0.79
9 2 0 6.6 0.71
-9 2 0 5.23 0.58
-9 2 0 6.9 0.5
10 -2 0 1.4 0.79
-10 -2 0 0.3 0.67
10 -2 0 1.18 0.3
-10 -2 0 2.45 0.73
10 -2 0 0.98 0.59
-10 2 0 0.87 0.45
10 2 0 1.17 0.55
-10 2 0 1.14 0.4
-10 2 0 1.98 0.68
10 2 0 2.52 0.63
-10 2 0 1.06 0.59
11 -2 0 0.61 0.79
11 -2 0 0.3 0.31
-11 -2 0 0.63 0.75
-11 -2 0 -0.46 0.7
11 -2 0 0.51 0.61
11 2 0 0.48 0.67
11 2 0 0.39 0.56
-11 2 0 0.47 0.62
-11 2 0 0.53 0.68
-11 2 0 0.1 0.45
-11 2 0 1.13 0.41
-12 -2 0 11.91 1.18
12 -2 0 9.87 1.16
-12 -2 0 8.45 1.1
12 -2 0 9.84 0.98
12 -2 0 8.19 0.59
12 2 0 9.22 1
-12 2 0 9.15 0.68
12 2 0 10.12 0.94
-12 2 0 7.59 0.95
-12 2 0 7.28 1.02
13 -2 0 7.12 0.58
-13 -2 0 8.42 1.16
13 -2 0 8.94 1.21
13 -2 0 7.17 0.97
-13 -2 0 7.94 1.1
-13 2 0 7.88 1.14
13 2 0 9.37 1.04
-13 2 0 6.72 0.92
-13 2 0 8.04 0.68
13 2 0 7.87 0.95
14 -2 0 2.29 0.46
14 -2 0 1.79 0.88
-14 -2 0 3.67 1.08
14 -2 0 0.86 1.02
-14 -2 0 1.58 0.91
14 2 0 1.73 0.77
-14 2 0 2.28 0.85
-14 2 0 3.14 0.56
-14 2 0 1.89 0.98
14 2 0 2.12 0.88
15 -2 0 0.26 1.05
-15 -2 0 -1.34 0.93
15 -2 0 -0.43 0.85
-15 -2 0 -1.21 0.85
15 -2 0 0.02 0.41
15 2 0 0.63 0.92
-15 2 0 -1.45 0.9
-15 2 0 0.37 0.81
15 2 0 1.07 0.8
-15 2 0 0.9 0.53
16 -2 0 0.11 0.92
16 -2 0 -1.04 1.09
-16 -2 0 0.5 1.07
-16 -2 0 -0.85 0.89
-16 2 0 -0.07 1.02
16 2 0 0.17 0.84
16 2 0 -0.85 0.95
-16 2 0 -0.52 0.55
-16 2 0 1.41 0.86
17 -2 0 -0.19 0.94
-17 -2 0 2.35 1.16
17 -2 0 1.97 1.28
-17 -2 0 0.58 1.03
17 2 0 0.57 1.11
-17 2 0 0.09 1.14
-17 2 0 1.3 0.95
17 2 0 1.29 0.93
-17 2 0 2.63 0.63
-18 -2 0 1.05 1.22
18 -2 0 0.84 1.1
18 -2 0 3.47 1.41
-18 -2 0 -0.54 1
-18 2 0 -0.92 0.89
18 2 0 0.81 1.18
-18 2 0 2.54 1.24
18 2 0 0.07 0.9
-19 -2 0 8.78 1.41
19 -2 0 11.21 1.75
19 -2 0 9.61 1.4
-19 -2 0 9.11 1.61
19 2 0 10.6 1.56
-19 2 0 9.87 1.64
19 2 0 8.73 1.33
-19 2 0 7.14 1.32
20 -2 0 1.13 1.2
20 -2 0 0.31 1.49
-20 -2 0 1.05 1.22
-20 -2 0 0.56 1.38
-20 2 0 2.2 1.45
-20 2 0 -0.52 1.1
20 2 0 -1.29 1.04
20 2 0 -0.06 1.23
-21 -2 0 -0.29 1.24
-21 -2 0 0.21 1.48
21 -2 0 2.52 1.7
21 -2 0 2.13 1.25
21 2 0 0.76 1.21
-21 2 0 -0.04 1.5
21 2 0 -0.48 1.36
-21 2 0 1.41 1.19
-22 -2 0 0.77 1.68
-22 -2 0 -0.16 1.29
22 -2 0 0.72 1.32
22 -2 0 1.45 1.64
-22 2 0 0.61 1.29
-22 2 0 1.79 1.6
22 2 0 1.66 1.49
22 2 0 0.55 1.29
-23 -2 0 1.31 1.78
23 -2 0 4.4 1.91
-23 -2 0 -1.49 1.33
-23 2 0 0.17 1.67
23 2 0 3.77 1.66
23 2 0 3 1.4
-23 2 0 0.04 1.35
-24 -2 0 -0.04 1.44
24 -2 0 -0.5 1.82
-24 -2 0 0.69 1.83
-24 2 0 -0.29 1.37
-24 2 0 1.13 1.77
24 2 0 0.05 1.39
24 2 0 1.68 1.72
0 -3 0 -0.56 0.44
0 -3 0 -0.63 0.41
0 -3 0 0.07 0.44
0 -3 0 -0.99 0.45
0 -3 0 -0.79 0.43
0 3 0 -0.37 0.46
0 3 0 -0.87 0.39
0 3 0 -0.55 0.45
0 3 0 -0.4 0.45
0 3 0 0.04 0.39
-1 -3 0 0.24 0.5
1 -3 0 -0.73 0.43
1 -3 0 0.33 0.48
1 -3 0 0.34 0.47
-1 -3 0 -0.04 0.42
1 -3 0 0.27 0.47
-1 -3 0 -0.41 0.4
1 -3 0 -0.07 0.41
-1 -3 0 -0.53 0.44
1 3 0 -0.18 0.42
-1 3 0 0.6 0.46
1 3 0 0.31 0.35
-1 3 0 -0.24 0.48
-1 3 0 0.47 0.4
-1 3 0 -0.21 0.44
1 3 0 0.55 0.42
1 3 0 -0.54 0.43
1 3 0 0.18 0.42
-1 3 0 -0.55 0.41
1 3 0 -0.07 0.49
2 -3 0 10.42 0.75
2 -3 0 12.21 0.82
2 -3 0 11.18 0.84
2 -3 0 10.52 0.83
-2 -3 0 10.53 0.83
-2 -3 0 8.9 0.83
-2 -3 0 12.31 0.83
-2 3 0 11.17 0.8
2 3 0 10.78 0.83
2 3 0 10.43 0.71
-2 3 0 10.8 0.85
-2 3 0 9.24 0.75
-2 3 0 10.88 0.72
2 3 0 11.6 0.81
2 3 0 10.08 0.75
-2 3 0 10.1 0.73
-2 3 0 11.09 0.79
2 3 0 10.02 0.7
2 3 0 9.5 0.85
-3 -3 0 9.22 0.75
3 -3 0 7.15 0.7
3 -3 0 7.05 0.75
-3 -3 0 8.99 0.83
3 -3 0 8.58 0.79
3 3 0 6.43 0.64
-3 3 0 7.29 0.65
3 3 0 8.06 0.64
3 3 0 8.48 0.78
3 3 0 8.13 0.71
-3 3 0 7.16 0.63
-3 3 0 6.96 0.72
3 3 0 6.99 0.76
-3 3 0 7.54 0.65
-3 3 0 7.01 0.61
-3 3 0 8.42 0.81
3 3 0 7.13 0.58
-4 -3 0 5.42 0.68
4 -3 0 4.93 0.62
-4 -3 0 5.53 0.74
4 -3 0 4.99 0.71
4 -3 0 6.15 0.74
-4 3 0 5.52 0.59
4 3 0 5.23 0.42
-4 3 0 5.09 0.45
-4 3 0 4.56 0.56
4 3 0 5.49 0.62
-4 3 0 4.94 0.61
4 3 0 5.82 0.56
4 3 0 5.8 0.68
4 3 0 6.15 0.48
-4 3 0 5.62 0.55
5 -3 0 4.24 0.58
-5 -3 0 3.24 0.62
5 -3 0 2.52 0.62
5 -3 0 3.44 0.5
-5 -3 0 3.73 0.74
5 3 0 4.03 0.54
5 3 0 3.79 0.59
5 3 0 2.87 0.56
-5 3 0 3.19 0.52
-5 3 0 2.86 0.37
-5 3 0 3.76 0.48
-5 3 0 3.17 0.51
6 -3 0 26.66 1.45
-6 -3 0 24.82 1.48
-6 -3 0 24.54 1.44
6 -3 0 26.52 1.31
-6 3 0 27.51 1.35
-6 3 0 24.48 1.14
-6 3 0 26.38 1.07
6 3 0 25.53 1.32
-6 3 0 26.8 1.25
6 3 0 26.31 1.25
6 3 0 25.83 1.38
-7 -3 0 1.78 0.69
-7 -3 0 0.84 0.65
7 -3 0 1.82 0.54
7 -3 0 -0.21 0.62
-7 3 0 1.24 0.38
-7 3 0 0.45 0.3
-7 3 0 1.76 0.53
7 3 0 1.28 0.53
-7 3 0 1.38 0.46
7 3 0 1.48 0.54
-8 -3 0 8.43 0.96
-8 -3 0 10.52 1.04
8 -3 0 9.87 1
8 -3 0 8.55 0.79
8 3 0 7.4 0.76
-8 3 0 8.04 0.87
-8 3 0 8.18 0.5
-8 3 0 6.15 0.65
-8 3 0 6.78 0.79
-8 3 0 8.38 0.56
8 3 0 6.87 0.77
9 -3 0 18.42 1.23
9 -3 0 19.65 1.38
-9 -3 0 23.7 1.54
-9 -3 0 20.04 1.41
-9 3 0 19.55 1.34
9 3 0 18.52 1.21
-9 3 0 18.99 0.86
-9 3 0 20.06 1.08
9 3 0 16.92 1.2
-9 3 0 19.8 1.27
10 -3 0 6.21 0.81
-10 -3 0 6.17 0.98
10 -3 0 6.43 0.96
-10 -3 0 7.97 1.04
-10 3 0 6.58 0.87
10 3 0 5.74 0.84
-10 3 0 5.97 0.7
10 3 0 5.17 0.76
-10 3 0 7.53 0.92
-11 -3 0 3.52 0.92
11 -3 0 5.24 0.81
-11 -3 0 3.76 0.97
11 -3 0 6.41 1.01
-11 3 0 3.47 0.83
-11 3 0 2.27 0.79
11 3 0 3.52 0.76
11 3 0 3.64 0.76
-12 -3 0 8.04 1.24
12 -3 0 9.87 1.02
-12 -3 0 14.13 1.34
12 -3 0 9.79 1.22
12 3 0 10.51 1.06
12 3 0 9.55 1.02
-12 3 0 8.07 1.08
-12 3 0 10.85 1.13
13 -3 0 3 1.03
-13 -3 0 3.86 1
-13 -3 0 3.75 1.12
13 -3 0 3.68 0.86
-13 3 0 2.81 0.95
13 3 0 2.05 0.8
13 3 0 2.21 0.89
-13 3 0 2.22 0.85
14 -3 0 27.46 2
14 -3 0 31.02 1.83
-14 -3 0 27.9 2.08
-14 -3 0 28.67 1.96
14 3 0 27 1.72
14 3 0 28.47 1.88
-14 3 0 28.36 1.95
-14 3 0 24.88 1.84
15 -3 0 0 0.88
-15 -3 0 1.46 1.16
15 -3 0 -0.06 1.07
-15 -3 0 1.83 1.07
15 3 0 0.84 0.94
-15 3 0 0.58 1.03
-15 3 0 0.12 0.89
15 3 0 0.97 0.86
-16 -3 0 2.24 1.25
16 -3 0 2.22 1.24
16 -3 0 1.71 1.02
-16 -3 0 2.92 1.14
16 3 0 2.93 1.07
-16 3 0 2.84 1.08
-16 3 0 2.58 1.22
16 3 0 2.22 1
-17 -3 0 1.27 1.14
-17 -3 0 -0.62 1.27
17 -3 0 3.86 1.35
17 -3 0 2.35 1.09
-17 3 0 1.05 1.26
-17 3 0 1.51 1.13
17 3 0 2.68 1.06
17 3 0 2.67 1.14
-18 -3 0 36.23 2.48
18 -3 0 37.76 2.62
-18 -3 0 34.24 2.63
18 -3 0 32.03 2.28
-18 3 0 34.25 2.36
18 3 0 35.04 2.31
-18 3 0 30.23 2.49
18 3 0 35.05 2.39
-19 -3 0 5.54 1.67
19 -3 0 7.08 1.67
-19 -3 0 6.66 1.45
19 -3 0 3.58 1.29
19 3 0 9.45 1.59
-19 3 0 5.42 1.58
-19 3 0 5.83 1.42
19 3 0 5.67 1.31
-20 -3 0 5.39 1.74
20 -3 0 2.63 1.66
20 -3 0 4.93 1.37
-20 -3 0 4.8 1.48
-20 3 0 1.23 1.46
-20 3 0 4.5 1.45
20 3 0 6.49 1.54
20 3 0 4.29 1.27
21 -3 0 2.44 1.73
-21 -3 0 -2.24 1.24
-21 -3 0 0.26 1.65
-21 3 0 0.15 1.31
21 3 0 0.82 1.24
-21 3 0 1.61 1.54
21 3 0 3.91 1.54
-22 -3 0 22.5 2.6
-22 -3 0 25.46 2.36
22 -3 0 26.83 2.6
22 3 0 26.01 2.3
-22 3 0 24.32 2.54
22 3 0 23.53 2.16
-22 3 0 25.92 2.29
-23 -3 0 3.24 1.63
23 -3 0 0.63 1.86
-23 -3 0 -0.13 1.78
-23 3 0 2.81 1.85
23 3 0 2.97 1.47
23 3 0 4.22 1.71
-23 3 0 3.04 1.57
0 -4 0 43.26 1.85
0 -4 0 40.45 1.9
0 -4 0 40.3 1.92
0 4 0 43.57 1.92
0 4 0 42.82 1.85
-1 -4 0 9.86 0.89
1 -4 0 8.7 0.87
1 -4 0 8.08 0.79
-1 -4 0 8.05 0.8
1 -4 0 7.25 0.82
-1 -4 0 8.3 0.88
1 -4 0 8.15 0.79
-1 4 0 9.5 0.82
1 4 0 9.45 0.82
1 4 0 8.66 0.75
1 4 0 8.9 0.8
-1 4 0 7.83 0.84
-2 -4 0 9.61 0.97
2 -4 0 11.71 0.97
-2 -4 0 9.32 0.84
2 -4 0 8.94 0.91
2 -4 0 10.25 0.85
2 4 0 10.01 0.86
2 4 0 10.04 0.79
-2 4 0 9.4 0.87
2 4 0 10.71 0.83
2 4 0 10.07 0.76
-2 4 0 8.75 0.75
-2 4 0 9.04 0.93
-3 -4 0 0.65 0.68
-3 -4 0 0.43 0.58
3 -4 0 0.99 0.61
3 -4 0 1.17 0.52
3 -4 0 0.2 0.63
3 4 0 0.55 0.44
3 4 0 1.91 0.65
-3 4 0 1.22 0.51
3 4 0 1.11 0.55
3 4 0 1.46 0.5
3 4 0 0.74 0.49
-3 4 0 1.6 0.58
-4 -4 0 9.61 0.89
4 -4 0 10.98 0.99
-4 -4 0 11.71 1.1
4 -4 0 10.09 0.9
-4 4 0 9.32 0.83
4 4 0 10.35 0.81
4 4 0 9.48 0.86
4 4 0 10.95 0.73
-4 4 0 8.6 0.82
4 4 0 9.94 0.76
-4 4 0 12.23 0.75
5 -4 0 15.12 1.22
-5 -4 0 16.89 1.2
5 -4 0 19.7 1.25
-5 -4 0 16.94 1.29
-5 4 0 15.74 1.03
5 4 0 17.26 1.17
5 4 0 21.2 1.13
-5 4 0 18.57 1.25
5 4 0 15.06 0.9
5 4 0 17.42 0.96
-5 4 0 15.91 1.09
-5 4 0 17.63 0.94
6 -4 0 2.95 0.8
-6 -4 0 3.55 0.83
-6 -4 0 4.38 0.76
6 -4 0 2.07 0.68
-6 4 0 1.7 0.43
6 4 0 2.29 0.65
-6 4 0 3.17 0.65
6 4 0 2.11 0.37
6 4 0 3.11 0.61
-6 4 0 2.68 0.55
-6 4 0 1.3 0.66
-7 -4 0 1.01 0.77
7 -4 0 -0.57 0.69
7 -4 0 -0.62 0.6
-7 -4 0 -0.66 0.63
-7 4 0 -0.1 0.64
-7 4 0 -0.11 0.38
7 4 0 0.07 0.59
7 4 0 -0.48 0.52
-7 4 0 -0.15 0.47
-7 4 0 0.12 0.57
8 -4 0 2.9 0.83
-8 -4 0 2.43 0.8
8 -4 0 2.2 0.71
-8 -4 0 3.31 0.9
-8 4 0 2.59 0.44
8 4 0 1.7 0.65
-8 4 0 2.98 0.53
8 4 0 3.53 0.69
-8 4 0 2.34 0.68
-8 4 0 2.37 0.76
9 -4 0 3.76 0.94
-9 -4 0 2.22 0.88
9 -4 0 1.41 0.72
-9 -4 0 1.13 0.81
9 4 0 1.31 0.67
-9 4 0 1.12 0.41
-9 4 0 1.92 0.69
-9 4 0 1.43 0.47
-9 4 0 2.89 0.81
9 4 0 1.66 0.7
-10 -4 0 0.78 0.89
-10 -4 0 0.48 0.86
10 -4 0 0.42 0.91
10 -4 0 0.65 0.73
-10 4 0 0.06 0.75
10 4 0 -0.47 0.7
-10 4 0 -1.28 0.65
10 4 0 0.44 0.68
11 -4 0 3.68 1.1
-11 -4 0 3.85 1.03
-11 -4 0 2.42 0.99
11 -4 0 3.21 0.84
-11 4 0 4.07 0.97
11 4 0 3.44 0.85
-11 4 0 2.68 0.92
11 4 0 2.95 0.87
12 -4 0 5.17 0.96
12 -4 0 0.2 1.09
-12 -4 0 6.04 1.16
-12 -4 0 4.59 1.13
12 4 0 5.89 0.96
12 4 0 3.92 0.95
-12 4 0 6.11 1.1
-12 4 0 5.42 1.04
13 -4 0 6.92 1.03
-13 -4 0 5.81 1.22
13 -4 0 6.03 1.36
-13 -4 0 7.07 1.27
13 4 0 6.83 1.08
-13 4 0 5.71 1.15
-13 4 0 4.41 1.06
13 4 0 6.18 1.05
-14 -4 0 1.48 1.08
14 -4 0 2.45 0.95
14 -4 0 -0.89 1.16
-14 -4 0 -0.64 1.1
14 4 0 1.02 0.89
-14 4 0 -0.4 0.93
14 4 0 2 1
-14 4 0 -0.02 1.01
15 -4 0 0.39 0.98
15 -4 0 -0.54 1.25
-15 -4 0 1.93 1.27
-15 -4 0 -0.28 1.13
15 4 0 0.5 0.93
15 4 0 -0.9 0.99
-15 4 0 0.73 1.08
-15 4 0 -0.56 1.09
16 -4 0 0.07 1.35
-16 -4 0 0.79 1.28
16 -4 0 0.3 1.02
-16 -4 0 1.85 1.25
16 4 0 0.42 1.1
16 4 0 1.22 1.01
-16 4 0 -1.55 1.06
-16 4 0 -0.09 1.19
-17 -4 0 14.36 1.88
-17 -4 0 10.43 1.68
17 -4 0 12.74 1.94
17 -4 0 13.62 1.48
17 4 0 13.12 1.51
-17 4 0 15.27 1.74
-17 4 0 15.81 1.82
17 4 0 13.83 1.59
18 -4 0 -2.94 1.43
-18 -4 0 0.04 1.32
-18 -4 0 -0.6 1.41
18 -4 0 -0.44 1.15
-18 4 0 0.49 1.29
18 4 0 2.83 1.26
18 4 0 1.07 1.21
-18 4 0 1.25 1.42
-19 -4 0 3.53 1.61
19 -4 0 2 1.66
-19 -4 0 1.88 1.47
19 4 0 3.61 1.39
19 4 0 5.45 1.39
-19 4 0 1.87 1.43
-19 4 0 1.65 1.53
-20 -4 0 0.93 1.63
20 -4 0 0.9 1.79
-20 -4 0 2.93 1.57
-20 4 0 2.53 1.61
-20 4 0 0.61 1.6
20 4 0 1.25 1.45
20 4 0 1.82 1.33
-21 -4 0 1.6 1.54
21 -4 0 3.2 1.95
-21 -4 0 0.56 1.65
21 4 0 -0.87 1.33
-21 4 0 1.25 1.75
-21 4 0 1.6 1.54
21 4 0 5.35 1.71
22 -4 0 3.28 2
-22 -4 0 1.08 1.64
-22 -4 0 0.35 1.76
22 4 0 2.14 1.71
-22 4 0 0.9 1.62
22 4 0 -0.08 1.4
-22 4 0 0.24 1.74
0 -5 0 -0.82 0.62
0 -5 0 -0.03 0.68
0 -5 0 -0.37 0.68
0 5 0 0.64 0.61
0 5 0 0.32 0.59
1 -5 0 16.54 1.25
1 -5 0 17.73 1.26
-1 -5 0 15.79 1.19
1 -5 0 17.08 1.27
-1 -5 0 16.65 1.3
-1 -5 0 15.47 1.27
1 5 0 16.3 1.12
-1 5 0 15.29 1.17
1 5 0 14.45 1.09
2 -5 0 1.46 0.71
2 -5 0 0.53 0.73
-2 -5 0 1.61 0.72
2 -5 0 -0.42 0.69
-2 -5 0 0.67 0.79
2 5 0 -0.57 0.54
2 5 0 0.14 0.55
-2 5 0 0.57 0.65
-2 5 0 -0.27 0.57
3 -5 0 13.36 1.24
-3 -5 0 14.71 1.16
3 -5 0 17.85 1.32
-3 -5 0 15.03 1.32
3 5 0 16.43 1.06
-3 5 0 13.55 1.18
3 5 0 16.76 1.12
3 5 0 14.91 1.15
3 5 0 14.75 1.07
-3 5 0 15.24 1.09
-4 -5 0 8.14 1.01
-4 -5 0 6.35 1.04
4 -5 0 8.77 1.02
4 -5 0 4.94 0.97
-4 5 0 8.81 1.02
-4 5 0 8.67 0.77
-4 5 0 7.55 0.87
4 5 0 8.36 0.92
4 5 0 7.11 0.78
4 5 0 7.26 0.83
4 5 0 8.11 0.76
-5 -5 0 92.45 3.9
-5 -5 0 92.18 3.74
5 -5 0 95.1 3.73
5 -5 0 92.07 3.82
5 5 0 96.13 3.73
5 5 0 88.25 3.53
5 5 0 93.39 3.62
-5 5 0 95.25 3.7
-5 5 0 96.15 3.54
5 5 0 91.41 3.51
-5 5 0 97.98 3.82
-6 -5 0 7.14 0.98
6 -5 0 8.43 1.03
6 -5 0 7.27 1.06
-6 -5 0 11.38 1.25
-6 5 0 8.56 0.95
6 5 0 8.52 0.72
6 5 0 8.41 0.67
6 5 0 9.2 0.94
-6 5 0 8.29 0.88
-6 5 0 9.28 0.76
-6 5 0 7.57 1.04
6 5 0 9.23 1
-7 -5 0 4.28 1.05
7 -5 0 7.42 1.14
-7 -5 0 3.13 0.92
7 -5 0 4.33 0.95
7 5 0 4.55 0.9
-7 5 0 4.62 0.61
-7 5 0 5.58 0.89
-7 5 0 4.16 0.73
-7 5 0 5.43 0.99
7 5 0 4.96 0.79
-8 -5 0 11.61 1.27
-8 -5 0 11.07 1.35
8 -5 0 13.86 1.43
8 -5 0 14.59 1.27
8 5 0 10.46 1.02
-8 5 0 10.36 1.21
-8 5 0 11.37 0.92
-8 5 0 9.97 1.11
-8 5 0 10.72 0.77
8 5 0 10.46 1.11
9 -5 0 52.11 2.63
9 -5 0 47.77 2.33
-9 -5 0 44.09 2.44
-9 -5 0 46.19 2.53
9 5 0 46.08 2.29
-9 5 0 51.59 2.52
-9 5 0 46.39 2.32
-9 5 0 44.04 2.01
9 5 0 52.09 2.28
-9 5 0 48.68 1.94
10 -5 0 2.02 0.94
10 -5 0 3.74 1.18
-10 -5 0 3.6 1.15
-10 -5 0 2.49 0.96
-10 5 0 3.33 0.94
10 5 0 4.4 0.92
-10 5 0 2.96 0.67
10 5 0 3.47 0.91
-10 5 0 3.89 1.02
-10 5 0 3.83 0.55
11 -5 0 0.13 1.09
11 -5 0 1.35 0.94
-11 -5 0 -0.38 0.98
-11 -5 0 -0.92 1.02
11 5 0 1.33 0.88
11 5 0 0.24 0.82
-11 5 0 -1.44 0.87
-11 5 0 -0.55 0.92
-12 -5 0 5.57 1.29
12 -5 0 5.44 1.09
12 -5 0 4.77 1.32
-12 -5 0 3.59 1.19
-12 5 0 7.12 1.25
12 5 0 6.75 1.1
-12 5 0 5.31 1.16
12 5 0 6.27 1.13
13 -5 0 7.65 1.52
-13 -5 0 7.55 1.44
13 -5 0 10.76 1.24
-13 -5 0 9.42 1.5
-13 5 0 12.63 1.49
13 5 0 7.28 1.18
13 5 0 9.18 1.3
-13 5 0 7.78 1.38
-14 -5 0 2.79 1.28
14 -5 0 2.61 1.39
14 -5 0 2.65 1.1
-14 -5 0 3.95 1.35
14 5 0 1.39 1.04
-14 5 0 1.17 1.18
14 5 0 3.51 1.14
-14 5 0 3.36 1.29
15 -5 0 6.45 1.22
-15 -5 0 2.73 1.4
-15 -5 0 4.68 1.45
15 -5 0 3.18 1.5
-15 5 0 5.69 1.4
15 5 0 6.16 1.23
15 5 0 4.06 1.26
-15 5 0 5.8 1.38
16 -5 0 0.13 1.44
16 -5 0 0.74 1.12
-16 -5 0 -0.8 1.32
-16 -5 0 0.03 1.35
-16 5 0 0.91 1.33
-16 5 0 -2.96 1.16
16 5 0 -1.9 1.04
16 5 0 -0.49 1.18
-17 -5 0 1.23 1.47
-17 -5 0 4.34 1.57
17 -5 0 -1.53 1.56
17 5 0 1.12 1.32
-17 5 0 0.79 1.44
17 5 0 0.55 1.19
-17 5 0 3.7 1.47
-18 -5 0 -0.78 1.51
18 -5 0 -0.39 1.69
-18 -5 0 -0.43 1.44
-18 5 0 -2.09 1.43
-18 5 0 -1.27 1.44
18 5 0 -0.03 1.32
18 5 0 0.43 1.2
-19 -5 0 13.15 2.02
19 -5 0 12.86 2.16
-19 -5 0 14.44 2.19
-19 5 0 13.48 2.12
19 5 0 13.76 1.82
19 5 0 15.21 1.87
-19 5 0 11.58 1.97
-20 -5 0 1.64 1.78
20 -5 0 4.54 2.08
-20 -5 0 1.19 1.7
20 5 0 4.59 1.58
-20 5 0 0.42 1.66
-20 5 0 0.7 1.72
20 5 0 2.16 1.53
-21 -5 0 1.6 1.7
-21 -5 0 0.78 1.89
21 -5 0 1.78 2.04
-21 5 0 1.46 1.84
-21 5 0 2.3 1.8
21 5 0 2.14 1.5
21 5 0 3 1.69
0 -6 0 117.96 4.65
0 -6 0 116.83 4.74
0 -6 0 115.52 4.74
0 6 0 126.54 4.67
0 6 0 119.06 4.61
-1 -6 0 29.68 1.94
1 -6 0 33.32 1.96
-1 -6 0 29.57 1.81
1 -6 0 29.03 1.91
1 6 0 32.26 1.82
-1 6 0 33.29 1.88
-1 6 0 32.68 1.77
-1 6 0 32.9 1.8
1 6 0 32.86 1.78
-2 -6 0 5.47 1.09
2 -6 0 4.62 1.05
2 -6 0 5.36 0.99
-2 -6 0 5.98 0.99
2 -6 0 5.73 1.08
2 6 0 5.58 0.9
-2 6 0 5.61 0.9
2 6 0 5.85 0.92
2 6 0 6.8 0.99
-2 6 0 6.05 1.06
3 -6 0 13.34 1.35
-3 -6 0 17.91 1.42
-3 -6 0 13.84 1.45
3 -6 0 17.34 1.45
3 6 0 13.45 1.27
3 6 0 17.64 1.23
-3 6 0 17.57 1.31
3 6 0 14.49 1.25
-3 6 0 17.83 1.47
4 -6 0 14.96 1.37
4 -6 0 13.37 1.45
-4 -6 0 10.33 1.38
-4 -6 0 14.36 1.32
4 6 0 12.17 1.12
4 6 0 14.52 1.26
4 6 0 13.19 1.08
-4 6 0 14.63 1.08
-4 6 0 13.68 1.38
-4 6 0 12.94 1.19
-5 -6 0 0.3 0.89
-5 -6 0 1.47 1.08
5 -6 0 0.48 1
5 -6 0 -0.11 1.04
5 6 0 -1.1 0.64
-5 6 0 0.07 0.88
5 6 0 1.48 0.78
-5 6 0 1.56 0.83
5 6 0 0.66 0.84
-5 6 0 0.64 0.68
-6 -6 0 1.26 0.97
-6 -6 0 2.27 1.1
6 -6 0 0.1 1.07
6 -6 0 2.32 1.04
-6 6 0 1.51 0.68
6 6 0 0.26 0.58
6 6 0 1.57 0.87
-6 6 0 1.99 0.85
-6 6 0 2.62 1.08
6 6 0 1.27 0.8
7 -6 0 2.39 1.01
-7 -6 0 0.91 1.06
7 -6 0 2.13 1.14
-7 -6 0 -0.73 0.93
7 6 0 0.73 0.77
-7 6 0 0.27 0.61
-7 6 0 1.74 0.88
7 6 0 0.77 0.87
-7 6 0 1.74 1.05
7 6 0 1.19 0.53
-8 -6 0 18.69 1.56
-8 -6 0 16.92 1.73
8 -6 0 17.99 1.55
8 -6 0 17.27 1.68
8 6 0 17.49 1.37
-8 6 0 18.19 1.17
8 6 0 16.78 1.48
-8 6 0 17.83 1.65
-8 6 0 18.12 1.5
-9 -6 0 0.27 1.13
9 -6 0 0.73 1.2
9 -6 0 0.43 0.99
-9 -6 0 -0.36 1.01
9 6 0 1.3 0.9
9 6 0 0.16 0.85
-9 6 0 -1.33 0.9
-9 6 0 0.69 1.06
-9 6 0 -0.26 0.58
10 -6 0 0.75 1.2
-10 -6 0 -0.12 1.06
10 -6 0 -0.75 1.02
-10 -6 0 0.68 1.13
-10 6 0 2.12 1.16
-10 6 0 0.08 0.99
10 6 0 0.77 0.93
-10 6 0 -0.48 0.58
10 6 0 1.31 0.93
-11 -6 0 0.88 1.23
11 -6 0 3.11 1.44
-11 -6 0 2.49 1.21
11 -6 0 1.79 1.12
11 6 0 2.27 1.01
-11 6 0 1.03 1.26
-11 6 0 2.12 1.09
11 6 0 1.1 0.99
12 -6 0 7.23 1.62
-12 -6 0 9.41 1.62
12 -6 0 12.56 1.5
-12 -6 0 10.1 1.58
12 6 0 10.37 1.33
-12 6 0 10.54 1.64
12 6 0 12.57 1.45
-12 6 0 11.91 1.54
13 -6 0 1.29 1.54
-13 -6 0 0.1 1.33
-13 -6 0 1.18 1.33
13 -6 0 0.46 1.13
-13 6 0 1.51 1.18
13 6 0 -0.62 0.99
13 6 0 -1.24 1.07
-13 6 0 0.89 1.34
14 -6 0 4.43 1.72
14 -6 0 2.75 1.24
-14 -6 0 2.8 1.43
-14 -6 0 2.23 1.43
-14 6 0 4.64 1.54
14 6 0 6.42 1.3
-14 6 0 5.27 1.46
14 6 0 3.86 1.28
-15 -6 0 1.71 1.4
15 -6 0 4.52 1.77
-15 -6 0 3.3 1.53
-15 6 0 4.04 1.6
15 6 0 5.04 1.37
15 6 0 4.98 1.37
-15 6 0 3.4 1.45
-16 -6 0 0.54 1.44
-16 -6 0 -3.26 1.36
16 -6 0 2.26 1.79
-16 6 0 0.87 1.46
16 6 0 0.85 1.32
-16 6 0 -1.92 1.5
16 6 0 0.15 1.3
17 -6 0 0.93 1.78
-17 -6 0 1.83 1.6
-17 -6 0 -0.14 1.58
17 6 0 -1.3 1.35
17 6 0 -1.09 1.33
-17 6 0 -0.17 1.51
-17 6 0 -1.13 1.57
18 -6 0 -2.83 1.8
-18 -6 0 0.21 1.59
-18 -6 0 -1.94 1.62
18 6 0 2.76 1.5
-18 6 0 -0.15 1.65
-18 6 0 0.3 1.65
18 6 0 0.05 1.34
-19 -6 0 1.61 1.8
19 -6 0 1.72 2.1
-19 -6 0 -1.46 1.58
19 6 0 1.04 1.54
-19 6 0 -1.8 1.75
19 6 0 0.26 1.44
-19 6 0 0.72 1.83
0 -7 0 -0.42 1.03
0 7 0 0.56 0.88
0 7 0 -1.22 0.86
0 7 0 -1 0.93
-1 -7 0 1.38 0.99
1 -7 0 0.93 1.02
-1 -7 0 1.12 1.12
1 7 0 -0.43 0.89
-1 7 0 -0.78 0.84
1 7 0 0.37 0.95
1 7 0 -0.06 0.93
-1 7 0 0.83 0.92
-1 7 0 1.05 1.03
2 -7 0 13.21 1.55
-2 -7 0 10.84 1.29
-2 -7 0 9.03 1.47
2 7 0 11.48 1.34
2 7 0 11.21 1.24
-2 7 0 11.8 1.41
-2 7 0 12.76 1.32
2 7 0 11.79 1.27
-2 7 0 12.24 1.28
-3 -7 0 0.61 0.97
-3 -7 0 -0.67 1.12
3 -7 0 0.14 1.1
-3 7 0 0.34 0.83
3 7 0 0.3 0.83
3 7 0 0.63 0.94
-3 7 0 -0.87 1.06
3 7 0 1.23 0.97
-3 7 0 0.98 0.93
-4 -7 0 2.21 1.22
-4 -7 0 3.34 1.11
4 -7 0 2.95 1.26
4 -7 0 2.76 1.21
4 7 0 2.26 0.97
-4 7 0 2.57 1.18
-4 7 0 2.35 1.01
4 7 0 4.51 1.12
-4 7 0 3.69 0.9
4 7 0 3.76 0.91
5 -7 0 15.68 1.66
5 -7 0 15.52 1.61
-5 -7 0 17.8 1.61
-5 -7 0 15.08 1.71
-5 7 0 15.73 1.29
-5 7 0 14.89 1.71
5 7 0 17.97 1.27
5 7 0 15.91 1.56
5 7 0 16.3 1.41
-5 7 0 18.92 1.54
6 -7 0 35.78 2.24
-6 -7 0 27.04 1.99
6 -7 0 28.2 2.21
-6 -7 0 25.32 2.2
6 7 0 30.02 2.1
-6 7 0 34.08 2.03
6 7 0 31.54 1.97
6 7 0 31.71 1.68
-6 7 0 30.6 2.23
-6 7 0 33.94 1.78
7 -7 0 3.96 1.44
7 -7 0 2.31 1.23
-7 -7 0 1.78 1.13
-7 -7 0 2.44 1.27
7 7 0 2.78 1
7 7 0 2.28 1.13
-7 7 0 3.68 1.36
-7 7 0 2.14 1.05
-7 7 0 3.64 0.83
-8 -7 0 12.19 1.57
8 -7 0 15.86 1.83
8 -7 0 19.88 1.76
-8 -7 0 15.13 1.82
-8 7 0 16.7 1.61
8 7 0 15.81 1.45
8 7 0 14.07 1.59
-8 7 0 18.81 1.93
-8 7 0 18.36 1.22
-9 -7 0 6.36 1.6
-9 -7 0 7.38 1.4
9 -7 0 6.7 1.45
9 -7 0 4.78 1.56
-9 7 0 6.43 1.59
9 7 0 5.89 1.16
-9 7 0 5.88 1.28
9 7 0 9.29 1.4
-10 -7 0 -0.16 1.22
-10 -7 0 0.66 1.35
10 -7 0 -0.8 1.44
10 -7 0 1.78 1.27
10 7 0 -1.01 1.01
-10 7 0 -0.24 1.4
-10 7 0 -1.17 1.1
10 7 0 0.51 1.09
-11 -7 0 0.95 1.42
11 -7 0 0.85 1.51
11 -7 0 1.93 1.32
-11 -7 0 1.31 1.28
-11 7 0 -1.55 1.43
11 7 0 1.56 1.15
-11 7 0 1.74 1.23
11 7 0 -1.42 1.02
-12 -7 0 5.78 1.46
12 -7 0 6.03 1.42
-12 -7 0 4.95 1.62
12 -7 0 4.7 1.77
12 7 0 3.24 1.26
12 7 0 3.49 1.32
-12 7 0 5.44 1.51
-12 7 0 4.03 1.69
13 -7 0 2.71 1.72
-13 -7 0 0.94 1.49
-13 -7 0 1.07 1.45
13 7 0 1.68 1.22
-13 7 0 2.81 1.64
13 7 0 1.04 1.23
-13 7 0 2.57 1.47
-14 -7 0 1.47 1.55
-14 -7 0 0.8 1.57
14 -7 0 2.68 1.84
-14 7 0 2.6 1.75
14 7 0 1.31 1.35
-14 7 0 1.16 1.51
14 7 0 5.04 1.4
15 -7 0 0.7 1.87
-15 -7 0 0.59 1.63
-15 -7 0 0.23 1.61
-15 7 0 0.53 1.78
15 7 0 2.57 1.42
15 7 0 0.47 1.35
-15 7 0 2.63 1.55
-16 -7 0 3.59 1.78
-16 -7 0 2.22 1.73
16 -7 0 2.04 1.95
-16 7 0 1.35 1.79
16 7 0 0.03 1.41
-16 7 0 2.97 1.77
16 7 0 0.13 1.43
-17 -7 0 2.8 1.86
-17 -7 0 2.95 1.79
17 -7 0 0.55 2.13
-17 7 0 0.13 1.67
17 7 0 2.37 1.59
17 7 0 1.93 1.57
-17 7 0 0.27 1.89
0 -8 0 0.06 1.26
0 8 0 1.54 1.21
0 8 0 2.3 1.15
0 8 0 2.24 1.14
0 8 0 2.62 1.09
-1 -8 0 10.39 1.55
1 8 0 12.92 1.46
1 8 0 12.84 1.57
1 8 0 9.77 1.35
1 8 0 9.6 1.4
-1 8 0 10.46 1.48
-1 8 0 10.52 1.38
-1 8 0 10.2 1.56
-1 8 0 10.71 1.43
-2 -8 0 -0.13 1.31
2 8 0 0.39 1.07
2 8 0 -0.75 1.04
2 8 0 1.73 1.2
-2 8 0 1.93 1.17
-2 8 0 0.36 1.28
-2 8 0 0.6 1.02
-2 8 0 0.55 1.1
-3 -8 0 13.56 1.58
-3 -8 0 12.79 1.79
3 8 0 13.97 1.64
-3 8 0 16.81 1.83
-3 8 0 16.62 1.66
3 8 0 13.38 1.51
-3 8 0 15.2 1.6
-3 8 0 12.79 1.4
3 8 0 14.97 1.48
-4 -8 0 -0.09 1.15
-4 -8 0 2.89 1.47
4 -8 0 1.89 1.4
-4 8 0 1.71 1.41
-4 8 0 0.71 0.98
-4 8 0 0.64 1.12
4 8 0 -0.4 1.03
4 8 0 0.18 0.96
4 8 0 0.94 1.21
-5 -8 0 2.16 1.48
-5 -8 0 5.02 1.29
5 -8 0 3.48 1.46
5 8 0 1.92 1.15
-5 8 0 2.66 1.48
5 8 0 4.48 1.34
-5 8 0 4.07 1.08
-5 8 0 3.17 1.23
6 -8 0 -2.81 1.38
-6 -8 0 -1.64 1.16
-6 -8 0 0.98 1.48
6 -8 0 1.56 1.39
-6 8 0 0.06 1.16
6 8 0 0.42 1.06
6 8 0 0.57 1.19
-6 8 0 1.24 1.45
-6 8 0 -0.62 0.89
7 -8 0 1.27 1.54
-7 -8 0 1.87 1.36
-7 -8 0 4.04 1.69
7 -8 0 3.21 1.48
7 8 0 1.85 1.32
-7 8 0 3.42 1.33
-7 8 0 3.33 1.64
7 8 0 4.52 1.22
-8 -8 0 1.98 1.52
8 -8 0 -0.17 1.42
8 -8 0 1.61 1.56
-8 -8 0 -0.45 1.29
-8 8 0 0.51 1.27
8 8 0 1.39 1.15
-8 8 0 -0.95 1.58
8 8 0 0.98 1.31
9 -8 0 -0.02 1.63
-9 -8 0 1.8 1.57
-9 -8 0 3.13 1.43
9 -8 0 0.99 1.42
9 8 0 2.91 1.38
-9 8 0 0.81 1.62
9 8 0 2.03 1.2
-9 8 0 5.47 1.43
10 -8 0 2.2 1.76
-10 -8 0 3.04 1.5
-10 -8 0 2.68 1.63
10 -8 0 1.77 1.49
10 8 0 4.18 1.3
10 8 0 2.56 1.4
-10 8 0 2.91 1.47
-10 8 0 2.05 1.76
-11 -8 0 -0.67 1.55
-11 -8 0 3.36 1.54
11 -8 0 3.79 1.95
11 8 0 0.06 1.33
11 8 0 3.26 1.3
-11 8 0 4.19 1.8
-11 8 0 3.76 1.48
-12 -8 0 -0.5 1.59
-12 -8 0 -0.93 1.47
12 -8 0 0.11 1.86
12 8 0 1.07 1.41
-12 8 0 -0.39 1.75
-12 8 0 0.89 1.51
12 8 0 0.64 1.36
13 -8 0 -0.67 1.95
-13 -8 0 -0.76 1.55
-13 -8 0 2.74 1.68
13 8 0 -0.35 1.41
13 8 0 -0.5 1.41
-13 8 0 1.79 1.88
-13 8 0 1.33 1.6
-14 -8 0 4.03 1.81
-14 -8 0 2.57 1.79
14 -8 0 4.5 2.12
14 8 0 4.52 1.6
-14 8 0 0.22 1.97
14 8 0 1.55 1.58
-14 8 0 7.06 1.87
0 9 0 -1.04 1.29
0 9 0 0.13 1.23
0 9 0 -1.24 1.21
0 9 0 2 1.4
0 9 0 -0.13 1.34
-1 9 0 -0.93 1.26
-1 9 0 0.61 1.32
1 9 0 0.82 1.4
1 9 0 -0.47 1.29
1 9 0 0 1.2
-1 9 0 -1.33 1.15
1 9 0 -0.87 1.31
-1 9 0 -3.62 1.36
-1 9 0 -1.23 1.19
-2 -9 0 -0.07 1.5
-2 9 0 -0.61 1.21
-2 9 0 -0.28 1.34
-2 9 0 1.35 1.23
2 9 0 -1.16 1.24
2 9 0 0.93 1.24
-2 9 0 -1.42 1.43
2 9 0 -2.13 1.31
-2 9 0 0.52 1.28
-3 -9 0 -0.43 1.44
-3 9 0 1.66 1.31
3 9 0 1.01 1.42
3 9 0 -0.52 1.27
-3 9 0 1.36 1.54
-3 9 0 2.46 1.41
-3 9 0 3.85 1.31
-3 9 0 -0.11 1.24
-4 -9 0 1.36 1.64
-4 -9 0 -0.32 1.34
-4 9 0 0.33 1.34
4 9 0 0.58 1.44
4 9 0 -0.61 1.24
-4 9 0 -0.37 1.63
-4 9 0 0.37 1.29
-4 9 0 1.13 1.24
-5 -9 0 0.02 1.46
-5 -9 0 3.15 1.7
-5 9 0 0.17 1.75
-5 9 0 1.09 1.4
-5 9 0 1.7 1.34
5 9 0 -0.74 1.4
5 9 0 1.44 1.3
-6 -9 0 2.68 1.96
-6 -9 0 2 1.66
6 9 0 2.27 1.33
6 9 0 4.14 1.56
-6 9 0 4.55 1.82
-6 9 0 1.27 1.37
7 -9 0 0.52 1.64
-7 -9 0 -2.18 1.62
7 9 0 -1.47 1.27
7 9 0 -0.58 1.42
-7 9 0 -0.36 1.81
-7 9 0 0.94 1.38
8 -9 0 -0.5 1.8
-8 -9 0 0.48 1.79
-8 9 0 1.96 1.51
8 9 0 -0.93 1.3
-8 9 0 0.92 1.86
8 9 0 -1.8 1.41
-9 -9 0 3.04 1.94
9 -9 0 0.5 1.8
9 9 0 1.24 1.57
-9 9 0 3.71 1.52
9 9 0 2.58 1.41
-9 9 0 5.12 2.17
-25 0 1 -0.95 1.74
25 0 -1 0.78 1.73
-24 0 1 -1.14 1.65
24 0 -1 2.86 1.41
24 0 -1 2.2 1.69
23 0 -1 3.51 1.34
-23 0 1 2.61 1.72
23 0 -1 1.6 1.6
22 0 -1 1.12 1.5
-22 0 1 -0.76 1.5
22 0 -1 1.44 1.21
-21 0 1 0.94 0.87
-21 0 1 -2.75 1.28
21 0 -1 0.18 1.48
-21 0 1 -1.92 0.95
21 0 -1 0.42 1.1
20 0 -1 -0.48 1.05
20 0 -1 -2.53 1.27
-20 0 1 -0.5 0.77
-20 0 1 0.48 0.94
-20 0 1 1.2 1.3
-19 0 1 1.27 0.85
-19 0 1 1.73 1.25
-19 0 1 2.81 0.98
19 0 -1 2.36 1.05
19 0 -1 2.85 1.4
-18 0 1 0.45 0.71
18 0 -1 -0.74 1.15
-18 0 1 0.07 0.8
18 0 -1 -0.78 0.87
-18 0 1 -0.02 1.15
-17 0 1 1.8 1.1
-17 0 1 -0.1 0.84
-17 0 1 -0.62 0.66
17 0 -1 0.06 0.8
17 0 -1 -0.09 1.09
-16 0 1 0.38 0.64
16 0 -1 1.27 0.79
-16 0 1 0.4 0.96
-16 0 1 0.74 0.8
16 0 -1 0.06 0.98
-15 0 1 5.05 1.15
-15 0 1 7.07 0.96
15 0 -1 7.74 0.98
-15 0 1 6.97 0.84
15 0 -1 7.67 1.18
-14 0 1 0.12 0.57
14 0 -1 1.33 0.72
14 0 -1 2.51 0.92
-14 0 1 2.19 0.73
-14 0 1 1.47 0.88
-13 0 1 8.56 0.83
13 0 -1 9.78 1.11
-13 0 1 8.3 1.11
-13 0 1 10.31 0.96
13 0 -1 9.58 0.93
-12 0 1 0.01 0.48
-12 0 1 0.56 0.72
12 0 -1 0.47 0.54
12 0 -1 0.82 0.72
12 0 -1 0.66 0.55
-12 0 1 0.29 0.61
-12 0 1 -0.52 0.5
-11 0 1 24.47 1.32
11 0 -1 21.15 1.21
11 0 -1 25.06 1.49
-11 0 1 20.97 1.15
-11 0 1 22.06 1.23
-11 0 1 23.4 1.47
11 0 -1 21.6 1.22
-10 0 1 2.85 0.66
10 0 -1 0.69 0.52
10 0 -1 1 0.65
10 0 -1 1.73 0.5
-10 0 1 0.67 0.52
-10 0 1 1.24 0.45
-10 0 1 2.63 0.61
-10 0 1 1.38 0.45
-9 0 1 0.51 0.43
9 0 -1 1.1 0.59
-9 0 1 0 0.49
9 0 -1 0.89 0.42
9 0 -1 0.96 0.49
-9 0 1 1.32 0.56
-9 0 1 0.55 0.39
-8 0 1 0.67 0.36
-8 0 1 0.48 0.51
8 0 -1 0.06 0.44
-8 0 1 -0.28 0.4
-8 0 1 -0.66 0.47
8 0 -1 -0.03 0.37
8 0 -1 -0.26 0.43
-8 0 1 -0.1 0.43
8 0 -1 0.26 0.54
7 0 -1 0.36 0.51
-7 0 1 0.84 0.45
7 0 -1 0.05 0.41
7 0 -1 1.04 0.44
-7 0 1 0.79 0.34
-7 0 1 0.92 0.47
7 0 -1 1.16 0.38
7 0 -1 0.29 0.42
-7 0 1 0.43 0.49
-7 0 1 -0.17 0.38
-6 0 1 0.43 0.3
-6 0 1 0.42 0.43
-6 0 1 -0.28 0.34
6 0 -1 0.2 0.38
6 0 -1 0.04 0.31
6 0 -1 0.46 0.39
-6 0 1 -0.91 0.41
6 0 -1 0.16 0.44
-6 0 1 -0.08 0.38
6 0 -1 -0.47 0.36
-5 0 1 287.6 9.77
5 0 -1 280.43 9.73
5 0 -1 273.99 9.67
-5 0 1 277.81 9.74
-5 0 1 280.08 9.71
-5 0 1 281.94 9.67
5 0 -1 282.78 9.69
5 0 -1 265.34 9.74
-5 0 1 271.82 9.68
5 0 -1 279.87 9.72
-4 0 1 0.34 0.33
4 0 -1 0.24 0.23
4 0 -1 0.52 0.34
-4 0 1 -0.11 0.3
4 0 -1 -0.18 0.29
-4 0 1 -0.47 0.28
-4 0 1 0.17 0.23
-4 0 1 0.65 0.34
4 0 -1 -0.31 0.3
3 0 -1 12.09 0.61
3 0 -1 12.61 0.53
3 0 -1 12.72 0.59
-3 0 1 12.19 0.6
-3 0 1 12.09 0.63
-3 0 1 12.31 0.53
3 0 -1 13.14 0.62
-3 0 1 12.87 0.63
-3 0 1 11.94 0.61
-2 0 1 -0.02 0.16
-2 0 1 -0.01 0.11
-2 0 1 -0.05 0.17
2 0 -1 -0.14 0.15
2 0 -1 -0.19 0.15
2 0 -1 0.16 0.11
2 0 -1 -0.16 0.17
-2 0 1 -0.1 0.16
2 0 1 0.18 0.14
2 0 1 -0.14 0.16
2 0 1 -0.03 0.17
-2 0 -1 -0.44 0.19
2 0 1 -0.21 0.19
-2 0 -1 0.12 0.14
2 0 1 0 0.14
-2 0 -1 0.02 0.15
-2 0 -1 -0.16 0.16
3 0 1 0.3 0.2
-3 0 -1 0.13 0.28
3 0 1 0.68 0.24
3 0 1 0.71 0.28
-3 0 -1 0.32 0.22
-3 0 -1 0.35 0.28
-3 0 -1 0.7 0.21
3 0 1 1.01 0.28
-3 0 -1 0.27 0.23
3 0 1 0.17 0.22
4 0 1 0.6 0.31
4 0 1 -0.02 0.29
-4 0 -1 0.54 0.35
-4 0 -1 -0.03 0.28
-4 0 -1 -0.34 0.29
-4 0 -1 -0.19 0.35
4 0 1 0.02 0.35
4 0 1 -0.28 0.24
4 0 1 0.77 0.38
-4 0 -1 -0.68 0.25
5 0 1 74.27 2.7
5 0 1 74.62 2.8
5 0 1 74.02 2.72
-5 0 -1 75.13 2.75
-5 0 -1 75.37 2.71
-5 0 -1 73.52 2.7
5 0 1 74.61 2.75
-5 0 -1 75.34 2.81
-5 0 -1 70.82 2.69
-6 0 -1 -0.2 0.44
-6 0 -1 -0.29 0.31
-6 0 -1 0.46 0.36
-6 0 -1 -0.01 0.32
-6 0 -1 -0.06 0.35
6 0 1 -0.03 0.36
6 0 1 -0.12 0.4
-6 0 -1 0.06 0.39
6 0 1 -0.02 0.36
6 0 1 -0.47 0.43
-7 0 -1 42.14 1.69
7 0 1 42.17 1.71
-7 0 -1 42.36 1.68
7 0 1 41.97 1.72
-7 0 -1 41.51 1.83
-7 0 -1 41.98 1.77
7 0 1 42.45 1.81
-7 0 -1 41.56 1.68
7 0 1 42.91 1.78
-7 0 -1 41.84 1.71
8 0 1 1.21 0.45
-8 0 -1 0.14 0.42
8 0 1 0.68 0.43
-8 0 -1 0.96 0.37
-8 0 -1 0.3 0.43
-8 0 -1 0.09 0.39
-8 0 -1 0.79 0.53
8 0 1 2.12 0.51
8 0 1 1.36 0.55
-8 0 -1 0.68 0.48
9 0 1 30.75 1.53
9 0 1 29.42 1.46
-9 0 -1 31.72 1.38
-9 0 -1 32.02 1.41
-9 0 -1 30.34 1.4
-9 0 -1 30.51 1.37
9 0 1 30.7 1.41
-9 0 -1 32.71 1.63
10 0 1 0.64 0.62
-10 0 -1 0.85 0.49
10 0 1 0.5 0.51
-10 0 -1 -0.43 0.42
-10 0 -1 0.02 0.41
-10 0 -1 0.46 0.62
10 0 1 1.07 0.49
-11 0 -1 53.14 2.13
11 0 1 49.95 2.2
11 0 1 52.51 2.16
-11 0 -1 51.59 2.17
-11 0 -1 50.92 2.17
-11 0 -1 52.24 2.41
11 0 1 53.77 2.31
-12 0 -1 0.46 0.49
12 0 1 0.31 0.55
-12 0 -1 1.93 0.75
12 0 1 0.23 0.71
-12 0 -1 0.21 0.56
12 0 1 0.82 0.63
-12 0 -1 -0.56 0.47
13 0 1 3.15 0.89
-13 0 -1 2.42 0.89
13 0 1 1.96 0.73
-13 0 -1 4 0.73
13 0 1 3.64 0.77
-13 0 -1 2.53 0.6
14 0 1 0.53 0.85
-14 0 -1 0.27 0.58
-14 0 -1 -0.41 0.66
-14 0 -1 1.23 0.89
14 0 1 0.72 0.72
-15 0 -1 5.33 0.86
-15 0 -1 4.68 1.14
15 0 1 4.58 0.93
15 0 1 5.4 1.1
-15 0 -1 4.69 0.8
-16 0 -1 -0.16 1.01
16 0 1 -0.87 0.77
-16 0 -1 -0.85 0.61
16 0 1 -1.34 0.94
-16 0 -1 0.48 0.73
17 0 1 20.55 1.86
17 0 1 28.85 1.79
-17 0 -1 21.14 1.48
-17 0 -1 21.75 1.91
-17 0 -1 22.03 1.54
18 0 1 1.09 1.18
-18 0 -1 -0.22 0.71
-18 0 -1 0.42 1.15
-18 0 -1 -0.47 0.79
18 0 1 0.78 0.94
19 0 1 37.65 2.58
-19 0 -1 36.02 2.05
-19 0 -1 39.64 2.11
19 0 1 35.82 2.28
-19 0 -1 38.7 2.65
-20 0 -1 -0.86 0.83
20 0 1 -0.14 1.1
20 0 1 0.21 1.27
-20 0 -1 1.09 0.93
-20 0 -1 0.49 1.33
21 0 1 26.39 2.25
21 0 1 23.77 2.03
-21 0 -1 25.14 2.38
-21 0 -1 28.87 2.22
-21 0 -1 25.56 1.78
22 0 1 1.53 1.49
-22 0 -1 -0.16 1.5
22 0 1 1.31 1.24
-23 0 -1 14.05 2.15
23 0 1 14.81 2.08
23 0 1 19.72 1.91
24 0 1 1.7 1.4
24 0 1 2.16 1.73
-24 0 -1 0.85 1.76
25 0 1 3.02 1.82
25 0 1 2.12 1.5
-25 0 -1 1.77 1.86
25 -1 -1 4.29 1.98
25 1 -1 1.75 1.71
25 1 -1 1.2 1.46
24 -1 -1 6.8 2.02
-24 -1 1 4.42 1.92
24 1 -1 6.12 1.51
24 1 -1 4.4 1.82
-24 1 1 5.08 1.84
23 -1 -1 -1.17 1.24
-23 -1 1 0.54 1.25
-23 -1 1 -1.2 1.57
23 -1 -1 1.49 1.68
-23 1 1 1.45 1.25
-23 1 1 -1.68 1.5
23 1 -1 -1.74 1.21
23 1 -1 -0.24 1.61
-22 -1 1 1.24 1.57
22 -1 -1 -0.68 1.52
-22 -1 1 3.09 1.23
22 -1 -1 -0.3 1.18
-22 1 1 0.49 1.55
-22 1 1 1.46 1.12
22 1 -1 1.76 1.24
22 1 -1 2.24 1.56
-21 -1 1 1.3 1.14
21 -1 -1 0.74 1.5
21 -1 -1 0.01 1.11
-21 -1 1 3.72 1.53
21 1 -1 -0.67 1.4
-21 1 1 0.61 1.02
-21 1 1 0.04 1.43
21 1 -1 2.55 1.15
20 -1 -1 2.62 1.43
-20 -1 1 0.16 1.06
20 -1 -1 -1.48 1.02
-20 -1 1 -0.35 1.28
-20 1 1 -0.04 1.29
-20 1 1 -0.45 0.96
-20 1 1 0.15 0.93
20 1 -1 1.81 1.08
20 1 -1 -0.91 1.27
-19 -1 1 -1.82 0.96
19 -1 -1 1.79 1.03
19 -1 -1 -0.74 1.26
-19 -1 1 0.64 0.66
-19 -1 1 -0.53 1.21
-19 1 1 0.86 1.22
-19 1 1 -0.01 0.78
19 1 -1 2.24 1.23
-19 1 1 1.91 0.94
19 1 -1 1.6 1.01
18 -1 -1 0.32 0.92
-18 -1 1 1.25 0.97
-18 -1 1 -0.1 0.6
-18 -1 1 0.53 1.15
18 -1 -1 2.36 1.22
-18 1 1 1.72 0.92
-18 1 1 0.47 0.78
18 1 -1 -0.25 0.88
-18 1 1 -0.58 1.11
18 1 -1 1.23 1.11
17 -1 -1 11.96 1.26
-17 -1 1 11.23 0.93
-17 -1 1 9.44 1.45
-17 -1 1 11.39 1.32
17 -1 -1 13.7 1.55
17 1 -1 10.44 1.19
-17 1 1 9.27 1.16
-17 1 1 12.14 1.56
-17 1 1 13.1 1.12
17 1 -1 11.39 1.41
16 -1 -1 -0.04 1.04
-16 -1 1 0.51 1.02
-16 -1 1 -0.27 0.87
-16 -1 1 0.56 0.54
-16 -1 1 1.6 0.59
16 -1 -1 0.92 0.85
-16 1 1 0.44 0.75
-16 1 1 0.47 0.68
16 1 -1 1.11 1.03
-16 1 1 1.07 1.01
16 1 -1 -0.46 0.75
15 -1 -1 7.5 1.01
15 -1 -1 7.21 1.15
15 -1 -1 7.82 1.23
-15 -1 1 8.43 1.24
-15 -1 1 5.59 0.73
-15 -1 1 5.88 0.76
-15 -1 1 9.09 1.13
-15 1 1 8.41 0.89
-15 1 1 7.93 0.97
15 1 -1 8.88 0.99
15 1 -1 10.57 1.27
-15 1 1 9.35 1.26
14 -1 -1 19.47 1.35
-14 -1 1 16.92 1.05
14 -1 -1 16.91 1.55
-14 -1 1 21.04 1.45
14 -1 -1 16.83 1.09
-14 -1 1 16.16 1.11
-14 -1 1 21.74 1.66
-14 1 1 20.06 1.26
-14 1 1 17.26 1.51
14 1 -1 18.62 1.29
-14 1 1 17.19 1.28
14 1 -1 17.18 1.41
13 -1 -1 34.85 1.61
-13 -1 1 39 2.07
-13 -1 1 40.21 1.93
-13 -1 1 33.63 1.61
-13 -1 1 33.4 1.56
13 -1 -1 33.62 1.79
13 -1 -1 36.41 2.12
-13 1 1 38.87 1.8
13 1 -1 35.01 1.78
-13 1 1 38.57 1.73
-13 1 1 37.78 2.05
13 1 -1 39.49 1.96
12 -1 -1 -0.34 0.6
12 -1 -1 1.79 0.87
-12 -1 1 0.09 0.38
12 -1 -1 0.72 0.43
-12 -1 1 0.81 0.68
-12 -1 1 0.88 0.46
-12 -1 1 0.49 0.73
12 1 -1 0.87 0.7
-12 1 1 1.42 0.78
-12 1 1 0.48 0.54
12 1 -1 1.01 0.56
-12 1 1 -0.53 0.53
11 -1 -1 47.83 1.94
-11 -1 1 49.1 2.15
11 -1 -1 46.38 2.05
-11 -1 1 46.13 1.89
-11 -1 1 50.59 2.29
-11 -1 1 45.8 1.92
11 -1 -1 46.27 2.26
-11 1 1 51.63 2.3
-11 1 1 49.8 2
11 1 -1 49.24 2.04
-11 1 1 48.21 1.94
11 1 -1 49.86 2.15
-11 1 1 46.79 2.07
-10 -1 1 28.11 1.27
10 -1 -1 30.02 1.29
-10 -1 1 27.91 1.23
-10 -1 1 31.32 1.64
10 -1 -1 29.06 1.42
10 -1 -1 27.88 1.61
-10 -1 1 32.51 1.56
-10 1 1 29.31 1.29
-10 1 1 28.42 1.55
10 1 -1 30.7 1.49
-10 1 1 28.51 1.35
10 1 -1 27.35 1.38
9 -1 -1 2.11 0.42
9 -1 -1 1.32 0.65
-9 -1 1 2.91 0.63
-9 -1 1 1.8 0.49
-9 -1 1 0.78 0.35
-9 -1 1 1.58 0.4
9 -1 -1 1.61 0.51
-9 -1 1 1.8 0.64
9 -1 -1 1 0.6
9 1 -1 1.58 0.47
-9 1 1 2.77 0.6
-9 1 1 1.79 0.59
9 1 -1 2.06 0.6
-9 1 1 2.02 0.48
9 1 -1 1.83 0.6
-9 1 1 1.88 0.4
8 -1 -1 1.34 0.57
-8 -1 1 1.12 0.57
-8 -1 1 0.59 0.54
8 -1 -1 1.09 0.59
8 -1 -1 1.47 0.36
-8 -1 1 1.18 0.41
-8 -1 1 1.36 0.48
8 -1 -1 0.38 0.44
-8 -1 1 1.22 0.34
-8 -1 1 1.28 0.29
8 1 -1 0.8 0.53
-8 1 1 0.76 0.4
8 1 -1 0.91 0.51
-8 1 1 1.03 0.51
8 1 -1 0.94 0.41
8 1 -1 0.36 0.5
-8 1 1 0.35 0.52
-8 1 1 0.99 0.36
-7 -1 1 6.45 0.68
7 -1 -1 4.94 0.68
7 -1 -1 4.2 0.65
-7 -1 1 3.08 0.35
-7 -1 1 6.77 0.61
-7 -1 1 4.95 0.67
-7 -1 1 4.47 0.42
7 -1 -1 5.04 0.44
7 -1 -1 4.31 0.51
7 -1 -1 4.6 0.56
-7 -1 1 4.42 0.51
-7 1 1 4.67 0.42
-7 1 1 5.79 0.51
7 1 -1 5.69 0.66
7 1 -1 5.99 0.64
-7 1 1 4.03 0.61
7 1 -1 5.1 0.53
7 1 -1 5.48 0.59
-7 1 1 3.63 0.61
-7 1 1 4.89 0.62
6 -1 -1 14.94 0.77
-6 -1 1 12.9 0.77
-6 -1 1 14.63 0.95
-6 -1 1 15.26 0.94
6 -1 -1 12.38 0.81
6 -1 -1 14.62 0.68
6 -1 -1 13.27 0.96
6 -1 -1 14.39 0.97
-6 -1 1 14.24 0.81
6 1 -1 13.41 0.92
-6 1 1 13 0.71
-6 1 1 14.31 0.9
-6 1 1 13.34 0.9
-6 1 1 13.16 0.91
-6 1 1 13.77 0.7
6 1 -1 13.06 0.79
6 1 -1 15.9 0.9
6 1 -1 14.88 0.82
5 -1 -1 42.14 1.71
-5 -1 1 39.57 1.71
5 -1 -1 40.13 1.52
5 -1 -1 39 1.64
5 -1 -1 41.68 1.56
5 -1 -1 41.38 1.7
-5 -1 1 40.14 1.59
-5 -1 1 42.09 1.7
-5 -1 1 41.17 1.62
-5 1 1 40.27 1.65
5 1 -1 41.04 1.59
-5 1 1 39.52 1.69
5 1 -1 40.72 1.64
-5 1 1 41.75 1.53
5 1 -1 38.34 1.66
-5 1 1 39.72 1.67
5 1 -1 41.2 1.72
-5 1 1 40.41 1.53
4 -1 -1 8.94 0.64
-4 -1 1 9.48 0.58
4 -1 -1 10.74 0.7
4 -1 -1 8.73 0.62
4 -1 -1 8.57 0.52
-4 -1 1 10.54 0.68
-4 -1 1 10.32 0.71
4 -1 -1 8.17 0.47
-4 -1 1 9.26 0.57
-4 1 1 10.15 0.68
4 1 -1 9.52 0.65
4 1 -1 8.59 0.59
-4 1 1 8.01 0.48
-4 1 1 8.87 0.59
-4 1 1 7.97 0.51
4 1 -1 10.4 0.72
4 1 -1 8.84 0.56
-4 1 1 10 0.65
3 -1 -1 6.97 0.44
-3 -1 1 7.2 0.53
-3 -1 1 8.87 0.62
3 -1 -1 6.42 0.55
3 -1 -1 6.84 0.49
-3 -1 1 7.93 0.48
3 -1 -1 7.89 0.56
3 -1 -1 6.53 0.38
3 1 -1 7.46 0.58
-3 1 1 7.35 0.43
-3 1 1 7.44 0.55
-3 1 1 6.93 0.49
3 1 -1 8.74 0.53
3 1 -1 7.06 0.46
-3 1 1 6.44 0.39
3 1 -1 8.24 0.5
-3 1 1 7.13 0.56
2 -1 -1 4.12 0.43
-2 -1 1 3.12 0.42
2 -1 -1 4.08 0.33
-2 -1 1 4.59 0.4
-2 -1 1 3.54 0.25
-2 -1 1 4.34 0.32
-2 -1 1 4.43 0.36
2 -1 -1 4.33 0.38
2 -1 -1 4.31 0.28
2 -1 -1 5.07 0.31
2 1 -1 4.55 0.39
2 1 -1 3.36 0.25
-2 1 1 4.99 0.31
2 1 -1 4.57 0.34
-2 1 1 3.93 0.4
2 1 -1 4.75 0.35
2 1 -1 3.92 0.41
-2 1 1 4.24 0.37
-2 1 1 4.65 0.29
-2 1 1 4.79 0.36
1 -1 -1 56.72 2.11
-1 -1 1 58.95 2.06
1 -1 -1 57.51 2.1
1 -1 -1 56.8 2.07
-1 -1 1 61.24 2.08
-1 -1 1 58.16 2.13
1 -1 -1 56.27 2.13
-1 -1 1 58.75 2.09
-1 -1 1 55.24 2.13
1 1 -1 58.41 2.14
1 1 -1 59.02 2.12
-1 1 1 58.79 2.07
-1 1 1 59.31 2.11
-1 1 1 58.27 2.13
1 1 -1 58.97 2.06
-1 1 1 57.9 2.08
-1 1 1 58.04 2.1
-1 1 1 59.91 2.09
1 1 -1 58.16 2.08
1 1 -1 57.94 2.09
0 -1 1 6.52 0.46
0 -1 -1 6.96 0.43
0 -1 -1 6.47 0.39
0 -1 -1 6.39 0.43
0 -1 1 7.02 0.42
0 -1 -1 7.09 0.43
0 -1 1 7.08 0.42
0 -1 1 7.12 0.36
0 1 1 6.92 0.43
0 1 1 6.9 0.4
0 1 1 7.06 0.44
0 1 -1 6.97 0.36
0 1 1 7.03 0.4
0 1 -1 6.9 0.45
0 1 -1 7.33 0.44
0 1 1 6.61 0.43
0 1 -1 7.06 0.4
0 1 -1 6.99 0.45
-1 -1 -1 40.5 1.51
-1 -1 -1 37.99 1.49
1 -1 1 39.45 1.49
-1 -1 -1 38.85 1.42
1 -1 1 39.04 1.44
1 -1 1 37.71 1.44
1 -1 1 39.57 1.48
1 -1 1 40.49 1.48
-1 -1 -1 38.72 1.44
-1 -1 -1 39.59 1.45
1 1 1 39.19 1.44
-1 1 -1 42.84 1.48
1 1 1 39.22 1.42
-1 1 -1 40.62 1.5
-1 1 -1 39.34 1.48
1 1 1 36.9 1.5
-1 1 -1 40.62 1.44
-1 1 -1 39.51 1.44
1 1 1 40.08 1.49
1 1 1 39.26 1.45
2 -1 1 0.79 0.15
-2 -1 -1 0.59 0.19
-2 -1 -1 0.8 0.31
-2 -1 -1 0.54 0.22
2 -1 1 0.72 0.27
-2 -1 -1 0.66 0.3
2 -1 1 1.28 0.3
-2 -1 -1 0.84 0.19
-2 1 -1 0.71 0.24
2 1 1 0.49 0.3
2 1 1 0.36 0.24
-2 1 -1 0.74 0.17
-2 1 -1 0.21 0.25
2 1 1 0.78 0.3
-2 1 -1 1.04 0.3
2 1 1 0.74 0.18
2 1 1 0.7 0.18
-2 1 -1 0.82 0.27
-3 -1 -1 61.95 2.24
3 -1 1 61.53 2.31
3 -1 1 63.83 2.28
-3 -1 -1 61.61 2.35
3 -1 1 63.13 2.29
-3 -1 -1 60.99 2.32
-3 -1 -1 62.83 2.28
3 1 1 60.66 2.27
3 1 1 63.54 2.23
-3 1 -1 62.73 2.27
-3 1 -1 60.56 2.32
3 1 1 60.83 2.17
3 1 1 64.65 2.32
-3 1 -1 63.68 2.29
3 1 1 62.09 2.34
-3 1 -1 59.62 2.33
-3 1 -1 61.46 2.3
-4 -1 -1 3.23 0.48
-4 -1 -1 2.76 0.37
4 -1 1 3.1 0.4
-4 -1 -1 2.32 0.47
4 -1 1 2.62 0.38
4 -1 1 2.55 0.44
-4 1 -1 2.35 0.41
-4 1 -1 2.71 0.41
4 1 1 3.26 0.48
4 1 1 2.46 0.38
-4 1 -1 2.71 0.37
-4 1 -1 1.61 0.38
4 1 1 2.6 0.46
4 1 1 3.5 0.39
-4 1 -1 1.06 0.44
-5 -1 -1 16.91 1
-5 -1 -1 16.35 0.69
5 -1 1 16.69 0.87
-5 -1 -1 15.71 0.99
5 -1 1 17.89 0.98
5 -1 1 17.85 0.88
-5 -1 -1 17.06 0.85
-5 1 -1 16.48 0.96
5 1 1 15.29 0.83
-5 1 -1 16.96 0.89
-5 1 -1 17.96 0.84
5 1 1 14.57 0.95
5 1 1 17.19 0.86
5 1 1 16.69 0.69
-5 1 -1 14.2 0.95
-5 1 -1 17.82 0.93
5 1 1 16.94 0.92
6 -1 1 12.34 0.81
-6 -1 -1 13.22 0.78
-6 -1 -1 14.4 0.96
-6 -1 -1 11.61 0.62
-6 -1 -1 15.06 0.92
6 -1 1 13.48 0.93
6 -1 1 13.75 0.82
6 -1 1 13.02 0.6
-6 1 -1 14.01 0.76
6 1 1 15.58 0.95
6 1 1 12.97 0.83
-6 1 -1 13.56 0.63
6 1 1 14.52 0.93
-6 1 -1 14.58 0.94
-6 1 -1 14.46 0.91
6 1 1 12.66 0.78
-6 1 -1 13.41 0.9
-6 1 -1 11.94 0.82
-7 -1 -1 4.29 0.53
-7 -1 -1 3.58 0.63
-7 -1 -1 3.47 0.35
7 -1 1 3.12 0.53
-7 -1 -1 3.95 0.39
-7 -1 -1 4.57 0.63
7 -1 1 4.77 0.56
7 -1 1 3.92 0.63
7 -1 1 3.68 0.35
-7 -1 -1 3.7 0.5
-7 1 -1 4.35 0.61
-7 1 -1 3.89 0.47
-7 1 -1 1.81 0.49
7 1 1 4.53 0.6
7 1 1 3.38 0.54
7 1 1 4.96 0.62
-7 1 -1 4.22 0.4
7 1 1 3.86 0.51
-7 1 -1 2.25 0.58
-7 1 -1 3.45 0.58
-8 -1 -1 19.29 1.24
-8 -1 -1 17.01 1.11
-8 -1 -1 17.21 1.04
8 -1 1 19.53 1.19
8 -1 1 17.74 0.83
-8 -1 -1 17.71 0.98
8 -1 1 19.18 1.04
-8 -1 -1 19.34 0.87
-8 -1 -1 18.29 0.83
-8 1 -1 18.27 1.02
8 1 1 17.34 1.01
8 1 1 16.76 1.05
-8 1 -1 17.23 0.86
-8 1 -1 18.12 0.95
-8 1 -1 17.53 1.08
-8 1 -1 19.89 1.21
8 1 1 17.99 1.09
-9 -1 -1 9.71 0.64
9 -1 1 11 0.96
-9 -1 -1 11.87 0.89
-9 -1 -1 9.39 0.69
-9 -1 -1 12.65 0.96
-9 -1 -1 13.19 1.04
9 -1 1 12.67 0.89
9 -1 1 11.4 0.68
-9 1 -1 10.82 0.72
-9 1 -1 11.45 0.76
-9 1 -1 9.45 0.84
9 1 1 11.11 0.84
-9 1 -1 10.81 0.9
-9 1 -1 11.68 1
9 1 1 9.73 0.85
-10 -1 -1 2.44 0.67
-10 -1 -1 2.78 0.42
10 -1 1 2.75 0.43
10 -1 1 1.61 0.7
10 -1 1 1.96 0.61
-10 -1 -1 2.7 0.74
-10 -1 -1 2.81 0.42
-10 1 -1 1.69 0.57
10 1 1 3.07 0.66
-10 1 -1 3.15 0.47
-10 1 -1 2.59 0.51
10 1 1 2.59 0.58
-10 1 -1 2.55 0.72
11 -1 1 28.15 1.57
11 -1 1 26.5 1.19
11 -1 1 22.01 1.43
-11 -1 -1 24.63 1.21
-11 -1 -1 26.27 1.65
-11 -1 -1 26.42 1.48
-11 -1 -1 25.45 1.19
-11 1 -1 26.66 1.59
11 1 1 26.82 1.53
-11 1 -1 28.02 1.43
11 1 1 24.3 1.38
-11 1 -1 27.58 1.23
-12 -1 -1 25.74 1.68
12 -1 1 25.76 1.18
-12 -1 -1 24.81 1.2
-12 -1 -1 24.42 1.17
12 -1 1 24.48 1.59
12 -1 1 21.84 1.43
-12 -1 -1 21.54 1.46
-12 1 -1 23.03 1.4
-12 1 -1 24.41 1.21
-12 1 -1 22.86 1.58
12 1 1 25.37 1.57
12 1 1 24.52 1.37
-13 -1 -1 4.17 0.57
-13 -1 -1 6.22 0.91
13 -1 1 4.08 0.95
-13 -1 -1 4.42 0.62
13 -1 1 5.45 0.87
13 -1 1 5.17 0.61
-13 -1 -1 6.65 1.05
-13 1 -1 3.59 0.76
-13 1 -1 5.55 0.68
13 1 1 4.92 0.77
13 1 1 4.66 0.95
-13 1 -1 4.67 0.97
14 -1 1 132.41 5.33
-14 -1 -1 141.4 5.48
14 -1 1 133.9 5
-14 -1 -1 134.98 5.03
-14 -1 -1 147.17 5.27
14 -1 1 135.62 5.23
-14 -1 -1 140.36 5.01
14 1 1 134 5.18
14 1 1 140.62 5.3
-14 1 -1 139.33 5.2
-14 1 -1 135.52 5.41
-14 1 -1 134.48 5.03
-15 -1 -1 1.48 1.03
-15 -1 -1 -0.96 0.49
15 -1 1 0.05 0.49
15 -1 1 0.16 0.94
-15 -1 -1 -0.12 0.54
-15 -1 -1 1.15 0.79
15 -1 1 0.5 0.81
-15 1 -1 0.68 0.6
15 1 1 1.63 0.8
-15 1 -1 0.28 0.92
-15 1 -1 -0.66 0.68
15 1 1 1.48 0.9
16 -1 1 10.96 1.26
16 -1 1 9.77 1.36
-16 -1 -1 11.27 0.9
-16 -1 -1 9.21 1.41
16 -1 1 9.87 0.87
-16 -1 -1 13.84 1.27
16 1 1 10.42 1.3
-16 1 -1 11.81 1.45
-16 1 -1 11.28 0.96
16 1 1 11.24 1.19
-16 1 -1 12.5 1.15
17 -1 1 4.6 1.08
-17 -1 -1 4.18 1.26
17 -1 1 6.25 1.33
-17 -1 -1 4.7 0.72
-17 -1 -1 4.33 1
17 1 1 3.13 1
-17 1 -1 4.61 0.98
-17 1 -1 5.96 0.83
17 1 1 5.26 1.18
-17 1 -1 5.41 1.25
-18 -1 -1 3.47 0.73
18 -1 1 2.45 1.27
-18 -1 -1 5.26 1.33
18 -1 1 2.32 1.05
-18 -1 -1 5.01 1.04
-18 1 -1 2.6 0.97
-18 1 -1 2.97 1.26
18 1 1 2.52 1.02
18 1 1 4.86 1.24
-18 1 -1 1.87 0.77
-19 -1 -1 3.14 0.76
-19 -1 -1 3.49 1.09
19 -1 1 3.74 1.12
19 -1 1 3.8 1.38
-19 -1 -1 1.91 1.35
-19 1 -1 0.78 1.29
19 1 1 2.99 1.1
19 1 1 4.79 1.34
-19 1 -1 3.43 1.01
-19 1 -1 4.99 0.88
20 -1 1 3.21 1.48
-20 -1 -1 2.62 1.49
20 -1 1 2.26 1.15
-20 -1 -1 4.74 1.2
-20 1 -1 0.21 1.39
20 1 1 3.52 1.4
20 1 1 1.13 1.09
-20 1 -1 1.17 1
-21 -1 -1 -1.34 1.43
-21 -1 -1 1 1.1
21 -1 1 1.77 1.21
21 -1 1 -1.41 1.45
21 1 1 -0.25 1.15
-21 1 -1 0.55 1.43
-21 1 -1 1.13 1.01
21 1 1 1.47 1.44
22 -1 1 14.23 1.72
-22 -1 -1 15.86 1.67
22 -1 1 13.87 2.04
-22 -1 -1 16.64 2.19
-22 1 -1 15.69 1.65
-22 1 -1 14.03 2.03
22 1 1 16.76 1.78
22 1 1 13.65 1.94
23 -1 1 1.13 1.37
23 -1 1 -2.31 1.54
-23 -1 -1 0.99 1.68
-23 1 -1 -0.49 1.51
23 1 1 1.83 1.56
-23 1 -1 1.08 1.26
23 1 1 0.89 1.32
24 -1 1 0.98 1.41
-24 -1 -1 1.88 1.81
24 -1 1 2.84 1.88
24 1 1 0.43 1.59
24 1 1 -0.79 1.32
-24 1 -1 -2.78 1.63
-24 -2 1 1.91 1.88
-24 -2 1 0.07 1.44
24 -2 -1 3.85 2.03
-24 2 1 3.98 1.48
24 2 -1 2.04 1.41
24 2 -1 3.94 1.81
-24 2 1 2.45 1.93
-23 -2 1 0.63 1.66
23 -2 -1 3.05 1.87
-23 -2 1 2.91 1.45
-23 2 1 -0.42 1.7
23 2 -1 0.3 1.31
23 2 -1 3.15 1.66
-23 2 1 1.34 1.39
-22 -2 1 3.75 1.68
22 -2 -1 3.05 1.77
-22 -2 1 3.73 1.4
22 2 -1 1.56 1.29
-22 2 1 1.94 1.3
-22 2 1 4.54 1.73
22 2 -1 4.48 1.6
21 -2 -1 1.13 1.6
-21 -2 1 4.01 1.39
21 -2 -1 2.01 1.24
-21 -2 1 4.46 1.62
21 2 -1 3.75 1.47
-21 2 1 3.89 1.58
-21 2 1 1.12 1.17
21 2 -1 -0.17 1.12
-20 -2 1 17.83 2.1
20 -2 -1 17.92 1.71
20 -2 -1 21.32 2.25
-20 -2 1 20.4 1.87
-20 2 1 19.36 1.82
20 2 -1 25.11 2.11
-20 2 1 21.67 2.15
20 2 -1 19.9 1.74
-19 -2 1 0.4 1.16
-19 -2 1 -2.93 1.18
19 -2 -1 0.62 1.38
19 -2 -1 -0.78 1.04
-19 2 1 0.07 1.02
-19 2 1 -0.38 1.23
19 2 -1 -0.15 0.95
19 2 -1 -1.35 1.18
-18 -2 1 8.31 1.54
-18 -2 1 6.35 1.26
18 -2 -1 5.1 1.19
18 -2 -1 6.71 1.52
18 2 -1 5.26 1.1
-18 2 1 6.45 1.47
18 2 -1 9.12 1.45
-18 2 1 4.85 1.16
-18 2 1 5.63 0.85
-17 -2 1 0.57 1.01
-17 -2 1 -1.41 1.12
17 -2 -1 -0.72 0.92
17 -2 -1 2.97 1.31
-17 2 1 2.06 1.17
-17 2 1 1.19 0.94
-17 2 1 0.7 0.64
17 2 -1 0.64 0.91
17 2 -1 0.92 1.13
-16 -2 1 9.8 1.32
16 -2 -1 8.08 1.41
16 -2 -1 5.02 1.04
-16 -2 1 8.15 1.4
-16 2 1 7.45 1.32
-16 2 1 7.44 0.82
-16 2 1 7.1 1.09
16 2 -1 7.51 1.23
16 2 -1 7.29 1.09
-15 -2 1 -0.28 1
-15 -2 1 -1.25 0.91
15 -2 -1 -0.91 1
15 -2 -1 0.15 0.83
15 -2 -1 -0.05 0.45
-15 2 1 0.52 0.78
-15 2 1 -0.68 0.9
-15 2 1 0.39 0.58
15 2 -1 0.42 0.76
15 2 -1 -0.56 0.9
14 -2 -1 0.95 0.76
14 -2 -1 1.2 0.98
-14 -2 1 1.68 0.89
-14 -2 1 -0.35 0.87
14 -2 -1 0.53 0.44
-14 2 1 0.86 0.76
14 2 -1 1.52 0.84
14 2 -1 1.27 0.73
-14 2 1 0.87 0.56
-14 2 1 0.49 0.9
-13 -2 1 0.76 0.84
13 -2 -1 -0.3 0.91
13 -2 -1 1.52 0.44
13 -2 -1 2.06 0.76
-13 -2 1 1.57 0.93
-13 2 1 3.04 0.9
-13 2 1 2.29 0.56
13 2 -1 3.38 0.85
-13 2 1 2.28 0.75
13 2 -1 1.12 0.67
12 -2 -1 32.22 1.39
-12 -2 1 34.36 1.88
12 -2 -1 35.89 1.68
12 -2 -1 33.48 1.98
-12 -2 1 34.76 1.98
12 2 -1 34.03 1.66
-12 2 1 33.28 1.75
-12 2 1 30.03 1.48
-12 2 1 34.15 1.51
-12 2 1 35.54 1.84
12 2 -1 31.98 1.77
-11 -2 1 -0.65 0.71
11 -2 -1 -0.74 0.74
11 -2 -1 0.22 0.33
11 -2 -1 0.26 0.57
-11 -2 1 -0.46 0.68
-11 2 1 0.39 0.44
-11 2 1 -0.63 0.41
11 2 -1 0.32 0.55
11 2 -1 0.54 0.64
-11 2 1 -0.8 0.56
-11 2 1 -0.76 0.62
10 -2 -1 0.87 0.75
10 -2 -1 0.72 0.32
-10 -2 1 -0.55 0.65
10 -2 -1 0.72 0.52
-10 -2 1 0.26 0.65
-10 2 1 0.03 0.63
10 2 -1 -0.37 0.48
10 2 -1 1.07 0.6
-10 2 1 0.79 0.42
-10 2 1 0.39 0.4
-9 -2 1 17.91 1.23
9 -2 -1 15.2 0.99
9 -2 -1 15.47 0.76
-9 -2 1 16.27 1.19
9 -2 -1 19.71 1.26
9 -2 -1 16.36 1.2
9 2 -1 14.73 1.02
9 2 -1 15.93 1.07
-9 2 1 15.7 0.88
-9 2 1 15.03 0.83
-9 2 1 16.25 1.11
8 -2 -1 197.88 7.15
-8 -2 1 204.65 7.15
8 -2 -1 201.46 6.87
8 -2 -1 190.64 7.14
-8 -2 1 187.98 7.13
8 -2 -1 200.83 6.99
-8 2 1 193.87 6.93
-8 2 1 197.8 7.11
8 2 -1 193.57 7.03
-8 2 1 198.08 6.89
8 2 -1 194.69 7.02
-7 -2 1 1.04 0.41
7 -2 -1 0.07 0.25
-7 -2 1 0.67 0.57
7 -2 -1 1.5 0.62
7 -2 -1 0.43 0.42
-7 -2 1 0.7 0.56
7 -2 -1 -0.03 0.54
7 2 -1 0.55 0.52
-7 2 1 0.94 0.47
7 2 -1 0.86 0.46
-7 2 1 0.21 0.3
7 2 -1 0.28 0.43
-7 2 1 0.72 0.38
6 -2 -1 65.92 2.49
-6 -2 1 63.68 2.42
6 -2 -1 61.3 2.52
6 -2 -1 67.17 2.6
-6 -2 1 62.57 2.52
6 -2 -1 62.95 2.28
6 -2 -1 64.97 2.38
-6 -2 1 65.52 2.58
-6 2 1 62.99 2.49
6 2 -1 61.72 2.41
-6 2 1 64.15 2.35
6 2 -1 59.49 2.54
6 2 -1 65.09 2.45
-6 2 1 61.95 2.3
6 2 -1 64.91 2.5
-6 2 1 58.16 2.51
-6 2 1 61.22 2.56
5 -2 -1 3.31 0.62
5 -2 -1 3.01 0.46
5 -2 -1 4.33 0.47
5 -2 -1 3.84 0.58
5 -2 -1 3.87 0.34
-5 -2 1 3.97 0.45
-5 -2 1 3.34 0.64
-5 -2 1 4.3 0.62
-5 2 1 3.68 0.51
-5 2 1 3.29 0.52
-5 2 1 3.5 0.35
-5 2 1 3.09 0.42
-5 2 1 2.64 0.58
5 2 -1 3.69 0.47
5 2 -1 3.54 0.52
5 2 -1 4.92 0.62
5 2 -1 4.34 0.53
5 2 -1 3.26 0.62
-4 -2 1 153.22 5.38
-4 -2 1 142.53 5.44
4 -2 -1 153.94 5.32
4 -2 -1 148.43 5.41
-4 -2 1 150.79 5.34
4 -2 -1 153.1 5.46
4 -2 -1 147.55 5.37
4 2 -1 146.51 5.41
-4 2 1 157.82 5.31
-4 2 1 150.47 5.4
4 2 -1 150.98 5.39
-4 2 1 153.09 5.46
4 2 -1 142.71 5.46
-4 2 1 149.58 5.27
4 2 -1 151.27 5.34
4 2 -1 150.26 5.36
-4 2 1 153.08 5.38
3 -2 -1 0.12 0.46
3 -2 -1 0.99 0.53
-3 -2 1 -0.01 0.5
-3 -2 1 -0.02 0.4
-3 -2 1 0.5 0.32
3 -2 -1 1.74 0.39
3 2 -1 -0.35 0.43
-3 2 1 -1.37 0.27
3 2 -1 -0.72 0.45
3 2 -1 -1.5 0.28
-3 2 1 -0.13 0.34
3 2 -1 -0.69 0.22
-3 2 1 0.24 0.43
-3 2 1 -1.21 0.34
3 2 -1 0.2 0.39
-3 2 1 0.42 0.48
3 2 -1 0.3 0.35
-3 2 1 0.67 0.35
-2 -2 1 92.41 3.35
2 -2 -1 94.65 3.45
-2 -2 1 99.19 3.38
-2 -2 1 90.59 3.45
2 -2 -1 95.21 3.4
2 -2 -1 98.3 3.35
-2 -2 1 90 3.41
2 2 -1 89.93 3.43
2 2 -1 92.61 3.36
2 2 -1 82.27 3.32
-2 2 1 92.61 3.39
-2 2 1 92.86 3.37
-2 2 1 94.67 3.31
-2 2 1 94.89 3.4
2 2 -1 86.19 3.45
-2 2 1 95.29 3.36
-2 2 1 96.85 3.36
2 2 -1 97 3.37
2 2 -1 85.96 3.3
-2 2 1 92.82 3.44
-1 -2 1 68.27 2.59
-1 -2 1 71.08 2.67
1 -2 -1 75.53 2.67
1 -2 -1 65.99 2.6
-1 -2 1 70.71 2.66
1 -2 -1 69.31 2.61
1 -2 -1 67.76 2.6
1 -2 -1 69.59 2.63
1 2 -1 77.89 2.68
1 2 -1 70.79 2.64
1 2 -1 65.89 2.57
-1 2 1 67.4 2.62
-1 2 1 69.49 2.62
1 2 -1 69.8 2.59
1 2 -1 71.16 2.6
-1 2 1 67.01 2.6
-1 2 1 74.79 2.66
1 2 -1 70.13 2.56
1 2 -1 70.57 2.63
-1 2 1 73.92 2.62
0 -2 1 227.26 7.8
0 -2 -1 219.92 7.79
0 -2 -1 221.96 7.8
0 -2 -1 223.88 7.78
0 -2 1 225.95 7.8
0 -2 1 220.68 7.75
0 -2 -1 222.69 7.79
0 -2 -1 217.56 7.77
0 -2 1 209.17 7.78
0 2 1 232.07 7.79
0 2 -1 214.9 7.79
0 2 -1 225.43 7.77
0 2 1 227.26 7.79
0 2 1 216 7.77
0 2 1 226.12 7.81
0 2 -1 219.2 7.76
0 2 -1 226.8 7.8
0 2 -1 221.06 7.8
0 2 1 220.84 7.8
0 2 -1 218.51 7.8
1 -2 1 8.75 0.59
-1 -2 -1 9.39 0.68
-1 -2 -1 7.63 0.58
1 -2 1 9.92 0.68
1 -2 1 9.81 0.68
-1 -2 -1 8.07 0.62
-1 2 -1 8.83 0.67
-1 2 -1 8.8 0.65
1 2 1 8.7 0.59
-1 2 -1 8.15 0.63
-1 2 -1 9.11 0.6
-1 2 -1 7.29 0.57
-1 2 -1 9.75 0.67
1 2 1 8.22 0.55
1 2 1 7.8 0.62
-1 2 -1 9.69 0.55
1 2 1 8.34 0.65
1 2 1 9.63 0.69
1 2 1 8.41 0.6
2 -2 1 8.94 0.64
-2 -2 -1 9.55 0.73
-2 -2 -1 8.44 0.54
-2 -2 -1 7.83 0.53
-2 -2 -1 8.87 0.68
2 -2 1 9.81 0.69
2 -2 1 8.36 0.54
2 2 1 9.16 0.72
-2 2 -1 6.3 0.68
2 2 1 7.74 0.68
-2 2 -1 8.69 0.63
-2 2 -1 9.05 0.68
-2 2 -1 8.7 0.61
2 2 1 9.32 0.61
2 2 1 10.37 0.7
-2 2 -1 8.29 0.55
2 2 1 8.27 0.56
-2 2 -1 9.6 0.63
2 2 1 8.06 0.58
-3 -2 -1 0.47 0.46
-3 -2 -1 1.12 0.45
3 -2 1 0.26 0.27
3 -2 1 0.78 0.41
-3 -2 -1 0.88 0.31
-3 -2 -1 0.74 0.29
3 -2 1 1.37 0.47
-3 2 -1 0.37 0.49
-3 2 -1 1.27 0.4
-3 2 -1 0.28 0.38
-3 2 -1 0.81 0.31
-3 2 -1 0.29 0.34
3 2 1 0.47 0.46
3 2 1 0.87 0.31
3 2 1 0.39 0.27
-3 2 -1 0.71 0.43
3 2 1 0.5 0.42
3 2 1 0.38 0.38
4 -2 1 14.38 0.79
4 -2 1 14.19 0.9
-4 -2 -1 15.13 0.95
-4 -2 -1 14.42 0.8
4 -2 1 14.93 0.83
-4 -2 -1 12.27 0.7
-4 -2 -1 15.4 0.96
-4 2 -1 14.1 0.95
-4 2 -1 14.2 0.9
4 2 1 14.19 0.95
-4 2 -1 13.04 0.79
-4 2 -1 14 0.83
4 2 1 12.79 0.8
4 2 1 14.6 0.92
-4 2 -1 13.39 0.87
-4 2 -1 12.79 0.59
4 2 1 13.48 0.72
-4 2 -1 12.18 0.65
-5 -2 -1 13 0.79
-5 -2 -1 12.79 0.74
5 -2 1 12.9 0.9
-5 -2 -1 13.99 0.95
5 -2 1 12.48 0.85
-5 -2 -1 16.55 1.02
5 -2 1 12.19 0.79
-5 2 -1 12.63 0.87
5 2 1 11.33 0.8
5 2 1 12.59 0.88
-5 2 -1 11.13 0.58
-5 2 -1 12.92 0.78
-5 2 -1 11.06 0.88
-5 2 -1 11.74 0.77
5 2 1 11.81 0.75
5 2 1 15.41 0.98
-5 2 -1 13.13 0.89
-6 -2 -1 6.07 0.71
6 -2 1 4.33 0.56
6 -2 1 5.08 0.66
6 -2 1 3.59 0.52
-6 -2 -1 3.68 0.52
-6 -2 -1 4.44 0.66
6 2 1 4.12 0.65
-6 2 -1 3.5 0.63
-6 2 -1 5.84 0.63
6 2 1 5.39 0.53
-6 2 -1 4.84 0.53
6 2 1 4.2 0.55
-6 2 -1 4.23 0.61
6 2 1 4.65 0.64
-6 2 -1 3.94 0.54
7 -2 1 8.42 0.74
-7 -2 -1 8.45 0.86
-7 -2 -1 8.25 0.86
7 -2 1 8.15 0.81
7 -2 1 7.47 0.69
7 2 1 8.56 0.7
-7 2 -1 9.23 0.78
-7 2 -1 8.62 0.66
7 2 1 10.47 0.77
-7 2 -1 6.99 0.74
7 2 1 9.29 0.82
8 -2 1 6.9 0.78
8 -2 1 7.83 0.74
-8 -2 -1 6.98 0.84
-8 -2 -1 6.11 0.83
-8 2 -1 6.81 0.65
-8 2 -1 5.76 0.75
8 2 1 7.33 0.72
8 2 1 7.21 0.67
-8 2 -1 5.89 0.71
-9 -2 -1 21.09 1.29
9 -2 1 18.89 1.14
-9 -2 -1 20.04 1.36
9 -2 1 18.49 1.26
-9 2 -1 19.72 1.24
9 2 1 20.57 1.14
-9 2 -1 16.28 1.18
-9 2 -1 18.07 1.02
9 2 1 17.67 1.13
10 -2 1 9.3 0.86
-10 -2 -1 10.2 0.98
-10 -2 -1 7.31 0.98
10 -2 1 5.46 0.89
10 2 1 8.85 0.86
-10 2 -1 9.13 0.74
-10 2 -1 8.01 0.84
10 2 1 9.3 0.83
-10 2 -1 9.16 0.97
-11 -2 -1 3.47 0.79
11 -2 1 3.72 0.75
11 -2 1 2.48 0.79
-11 -2 -1 2.22 0.81
-11 2 -1 2.03 0.76
-11 2 -1 2.29 0.67
11 2 1 3.08 0.72
11 2 1 3.23 0.68
12 -2 1 0.68 0.7
-12 -2 -1 0.02 0.73
-12 -2 -1 0.18 0.81
12 -2 1 2.14 0.91
12 2 1 0.43 0.69
12 2 1 1.33 0.64
-12 2 -1 0.21 0.8
-12 2 -1 -0.49 0.66
13 -2 1 -0.07 0.78
13 -2 1 1.18 0.36
-13 -2 -1 2.21 0.96
-13 -2 -1 0.66 0.78
13 -2 1 1.48 0.98
-13 2 -1 1.72 0.73
-13 2 -1 0.46 0.42
13 2 1 0.26 0.75
13 2 1 2.25 0.75
-13 2 -1 0.47 0.81
-14 -2 -1 5.39 1.05
14 -2 1 4.93 1.18
14 -2 1 6.13 0.54
-14 -2 -1 7.49 1.21
14 -2 1 5.87 1.06
-14 2 -1 3.22 1.07
-14 2 -1 6.96 0.63
14 2 1 7.61 0.98
14 2 1 5.93 1.02
-14 2 -1 6.46 1
15 -2 1 -0.06 0.91
-15 -2 -1 0.4 1.02
-15 -2 -1 1.69 0.91
15 -2 1 0.38 0.39
15 -2 1 2.68 1.16
-15 2 -1 2.27 0.87
15 2 1 0.19 0.93
-15 2 -1 0.12 0.47
-15 2 -1 -0.94 0.94
15 2 1 -0.43 0.77
16 -2 1 6.98 1.22
16 -2 1 7.64 1.46
-16 -2 -1 9.19 1.28
-16 -2 -1 11.05 1.44
16 2 1 10.26 1.33
-16 2 -1 8.88 1.15
-16 2 -1 8.2 1.38
-16 2 -1 9.01 0.74
16 2 1 9.27 1.18
-17 -2 -1 9.91 1.49
-17 -2 -1 6.83 1.24
17 -2 1 7.01 1.23
17 -2 1 8.12 1.49
17 2 1 10.35 1.24
-17 2 -1 6.74 0.74
-17 2 -1 7.67 1.36
17 2 1 7.72 1.34
-17 2 -1 9.57 1.26
18 -2 1 1.38 1.38
-18 -2 -1 3.03 1.29
18 -2 1 1.51 1.14
-18 -2 -1 2.32 1.12
18 2 1 3.52 1.23
18 2 1 3.45 1.08
-18 2 -1 3.03 1.32
-18 2 -1 3.57 1.09
19 -2 1 8.46 1.71
19 -2 1 6.55 1.33
-19 -2 -1 8.05 1.6
-19 -2 -1 6.8 1.32
-19 2 -1 5.19 1.52
19 2 1 10.36 1.47
-19 2 -1 7.03 1.3
19 2 1 7.72 1.28
20 -2 1 15.5 1.69
20 -2 1 16.14 2.04
-20 -2 -1 19.18 2.11
-20 -2 -1 16.9 1.74
20 2 1 16.73 1.8
-20 2 -1 13.21 1.97
20 2 1 15.57 1.68
-20 2 -1 16.76 1.71
21 -2 1 4.02 1.38
-21 -2 -1 4.9 1.4
21 -2 1 2.46 1.66
-21 -2 -1 4.17 1.67
21 2 1 4.26 1.49
-21 2 -1 5.53 1.69
-21 2 -1 4.39 1.34
21 2 1 3.94 1.29
22 -2 1 6.33 1.77
22 -2 1 5.04 1.5
-22 -2 -1 7.67 1.89
-22 -2 -1 6.86 1.51
22 2 1 6.88 1.49
-22 2 -1 3.6 1.4
22 2 1 4.93 1.61
-22 2 -1 2.13 1.76
-23 -2 -1 4.81 1.47
-23 -2 -1 4.98 1.9
23 -2 1 4.23 1.88
-23 2 -1 3.85 1.45
23 2 1 4.09 1.74
-23 2 -1 2.81 1.83
23 2 1 4.71 1.46
24 -2 1 0.03 1.92
-24 -2 -1 -3.31 1.72
-24 2 -1 0.48 1.73
24 2 1 2.62 1.74
24 2 1 -2.2 1.38
-24 2 -1 3.15 1.51
-23 -3 1 5.29 1.96
-23 -3 1 1.24 1.55
23 -3 -1 4.36 2.01
-23 3 1 2.14 1.54
23 3 -1 3.96 1.72
23 3 -1 2.63 1.46
-23 3 1 2.37 1.75
-22 -3 1 1.85 1.57
-22 -3 1 -1.3 1.64
22 -3 -1 0.45 1.8
-22 3 1 3.37 1.73
-22 3 1 0.96 1.44
22 3 -1 1.46 1.3
22 3 -1 3.03 1.63
-21 -3 1 -2.35 1.53
-21 -3 1 -1.11 1.36
21 -3 -1 1.71 1.73
21 3 -1 1.69 1.52
-21 3 1 0.17 1.35
-21 3 1 1.88 1.5
21 3 -1 -0.1 1.18
-20 -3 1 3.91 1.67
20 -3 -1 1.69 1.8
20 -3 -1 1.13 1.58
-20 -3 1 1.12 1.4
20 3 -1 1.77 1.44
20 3 -1 3.54 1.3
-20 3 1 2.58 1.38
-20 3 1 1.75 1.5
19 -3 -1 1.67 1.1
19 -3 -1 1.22 1.5
-19 -3 1 -0.55 1.38
-19 -3 1 2.46 1.31
19 3 -1 -0.17 1.25
-19 3 1 1.52 1.44
-19 3 1 0.38 1.22
19 3 -1 1.17 1.12
-18 -3 1 -0.08 1.31
-18 -3 1 -0.71 1.16
18 -3 -1 -0.07 1.34
18 -3 -1 3.51 1.13
18 3 -1 1.74 1.07
-18 3 1 0.95 1.16
18 3 -1 1.72 1.21
-18 3 1 1.46 1.3
17 -3 -1 42.38 2.81
-17 -3 1 46.46 2.83
17 -3 -1 44.48 2.43
-17 -3 1 42.31 2.58
17 3 -1 42.74 2.42
17 3 -1 47.59 2.56
-17 3 1 41.3 2.73
-17 3 1 47.74 2.68
16 -3 -1 1.57 0.97
-16 -3 1 1.69 1.13
16 -3 -1 1.26 1.22
-16 -3 1 3.11 1.22
-16 3 1 3.66 1.21
16 3 -1 2.27 0.95
16 3 -1 0.64 1.02
-16 3 1 0.86 1
15 -3 -1 9.01 1.4
-15 -3 1 12.59 1.57
15 -3 -1 10.43 1.2
-15 -3 1 13.06 1.48
-15 3 1 12.25 1.41
-15 3 1 11.21 1.3
15 3 -1 11.47 1.22
15 3 -1 10.9 1.33
14 -3 -1 4.54 0.94
-14 -3 1 3.36 1.11
14 -3 -1 3.35 1.14
14 -3 -1 3.45 0.44
-14 -3 1 2.51 1.13
14 3 -1 3.58 1.01
-14 3 1 3.83 0.58
-14 3 1 4.9 1.02
14 3 -1 3.34 0.87
-14 3 1 3.68 1.04
13 -3 -1 130.63 4.73
13 -3 -1 118.79 4.41
13 -3 -1 126.36 5.01
-13 -3 1 121.22 5.02
-13 -3 1 124.84 5.03
13 3 -1 124.17 4.82
-13 3 1 130.11 4.95
-13 3 1 121.85 4.48
-13 3 1 124.72 4.89
13 3 -1 122.53 4.78
-12 -3 1 13.86 1.46
-12 -3 1 16.95 1.52
12 -3 -1 16.07 0.8
12 -3 -1 17.02 1.46
12 -3 -1 15.47 1.18
12 3 -1 17.82 1.3
-12 3 1 16.03 0.95
12 3 -1 17.2 1.25
-12 3 1 16.77 1.34
-12 3 1 14.09 1.33
11 -3 -1 67.55 2.48
11 -3 -1 66.81 3
-11 -3 1 64.2 3.02
-11 -3 1 69.22 3.05
11 -3 -1 69.75 2.76
11 3 -1 70.24 2.85
11 3 -1 67.03 2.82
-11 3 1 70.7 2.54
-11 3 1 65.4 2.63
-11 3 1 65.02 2.92
-11 3 1 64.52 2.9
-10 -3 1 5.51 1.02
10 -3 -1 8.14 0.82
-10 -3 1 8.34 1.09
10 -3 -1 9.02 1.06
10 -3 -1 6.22 0.48
10 3 -1 7.9 0.87
-10 3 1 7.32 0.57
-10 3 1 6.86 0.91
10 3 -1 7.81 0.88
-10 3 1 5.8 0.66
-9 -3 1 6.63 0.95
9 -3 -1 8.57 0.79
-9 -3 1 8.7 1.08
9 -3 -1 7.17 0.96
-9 3 1 8.68 0.7
9 3 -1 8.16 0.83
-9 3 1 7.71 0.87
-9 3 1 8.18 0.58
9 3 -1 7.76 0.84
-8 -3 1 -0.24 0.68
8 -3 -1 1.14 0.71
-8 -3 1 0.1 0.63
8 -3 -1 0.09 0.65
8 -3 -1 0.45 0.5
-8 3 1 0.35 0.34
8 3 -1 -0.36 0.51
-8 3 1 0.24 0.43
-8 3 1 0.14 0.49
8 3 -1 1.35 0.54
-7 -3 1 1.01 0.68
7 -3 -1 0.46 0.49
-7 -3 1 0.34 0.56
7 -3 -1 0.92 0.68
7 -3 -1 -0.34 0.63
7 3 -1 0.53 0.5
-7 3 1 0.77 0.52
-7 3 1 0.59 0.38
7 3 -1 0.35 0.51
-7 3 1 0.6 0.43
-7 3 1 1.17 0.35
6 -3 -1 2.32 0.67
6 -3 -1 2.07 0.52
-6 -3 1 1.66 0.7
-6 -3 1 1.95 0.54
6 -3 -1 1.86 0.68
-6 -3 1 2.08 0.64
6 3 -1 2 0.5
-6 3 1 2.42 0.36
6 3 -1 1.44 0.53
6 3 -1 2.66 0.6
-6 3 1 1.96 0.43
-6 3 1 3.04 0.5
-6 3 1 2.02 0.51
5 -3 -1 49.08 2.02
5 -3 -1 44.09 2.07
-5 -3 1 42.77 2.07
-5 -3 1 45.3 1.85
-5 -3 1 45.56 1.95
5 -3 -1 45.66 1.86
-5 3 1 46.04 1.81
5 3 -1 44.48 1.91
5 3 -1 45.8 1.87
5 3 -1 42.95 1.92
-5 3 1 43.81 1.89
-5 3 1 46.9 1.75
-5 3 1 45.36 1.82
4 -3 -1 1.12 0.52
-4 -3 1 1.89 0.52
4 -3 -1 1.11 0.5
-4 -3 1 0.94 0.62
-4 -3 1 1.37 0.41
4 -3 -1 0.65 0.57
4 3 -1 1.83 0.52
-4 3 1 1.61 0.45
4 3 -1 0.46 0.29
-4 3 1 1.68 0.44
4 3 -1 1.03 0.49
-4 3 1 1.51 0.34
-4 3 1 2.17 0.47
4 3 -1 1.37 0.44
-4 3 1 1.69 0.47
4 3 -1 0.67 0.35
-4 3 1 0.87 0.52
-3 -3 1 41.52 1.71
-3 -3 1 40.48 1.62
-3 -3 1 40.16 1.81
3 -3 -1 37.58 1.76
3 -3 -1 38.8 1.8
3 -3 -1 39.04 1.66
3 3 -1 37.6 1.8
-3 3 1 39.11 1.56
3 3 -1 38.83 1.65
-3 3 1 38.96 1.64
3 3 -1 38.88 1.88
3 3 -1 40.23 1.57
3 3 -1 40.12 1.68
-3 3 1 39.7 1.71
3 3 -1 38.33 1.6
-3 3 1 40.24 1.65
-3 3 1 41.1 1.81
-3 3 1 41.98 1.72
-3 3 1 38.28 1.66
2 -3 -1 4.3 0.59
2 -3 -1 4.66 0.58
-2 -3 1 4.78 0.56
2 -3 -1 4.42 0.66
-2 -3 1 4.72 0.67
2 -3 -1 4.61 0.55
-2 -3 1 4.43 0.62
-2 3 1 5.56 0.6
2 3 -1 4.99 0.55
2 3 -1 6.19 0.51
2 3 -1 5.82 0.6
2 3 -1 4.69 0.61
2 3 -1 4.58 0.66
2 3 -1 5.19 0.59
2 3 -1 4.42 0.51
-2 3 1 5.34 0.59
-2 3 1 4.74 0.6
-2 3 1 6.07 0.6
-2 3 1 4.88 0.67
-2 3 1 3.83 0.51
-1 -3 1 8.15 0.74
-1 -3 1 9.25 0.78
1 -3 -1 8.64 0.73
1 -3 -1 7.06 0.66
1 -3 -1 8.53 0.71
1 -3 -1 7.27 0.71
1 -3 -1 7.71 0.69
-1 -3 1 9.64 0.68
-1 3 1 8.55 0.71
1 3 -1 9.28 0.66
1 3 -1 8.39 0.68
-1 3 1 8.57 0.72
-1 3 1 8.95 0.72
1 3 -1 8.19 0.75
1 3 -1 7.51 0.73
1 3 -1 8.63 0.69
-1 3 1 8.42 0.72
-1 3 1 8.67 0.71
1 3 -1 9.55 0.65
1 3 -1 7.99 0.71
0 -3 -1 3.89 0.52
0 -3 1 2.78 0.57
0 -3 1 3.39 0.55
0 -3 1 3.14 0.59
0 -3 1 3.98 0.5
0 -3 -1 2.19 0.54
0 -3 -1 3.6 0.56
0 -3 -1 3.6 0.58
0 -3 -1 3.95 0.55
0 3 -1 3.47 0.5
0 3 -1 4.01 0.56
0 3 1 3.48 0.55
0 3 -1 4.68 0.62
0 3 1 3.62 0.52
0 3 -1 4.07 0.5
0 3 1 3.68 0.56
0 3 -1 3.32 0.53
0 3 -1 4.04 0.58
0 3 1 3.03 0.53
0 3 1 3.16 0.52
-1 -3 -1 73.66 2.88
-1 -3 -1 69.52 2.79
1 -3 1 76.66 2.85
1 -3 1 72.66 2.82
-1 -3 -1 76.87 2.85
1 -3 1 75.17 2.86
-1 3 -1 77.95 2.8
-1 3 -1 75.72 2.82
1 3 1 72.32 2.8
-1 3 -1 75.31 2.82
-1 3 -1 73.08 2.87
1 3 1 73.79 2.85
1 3 1 71.98 2.81
1 3 1 70.26 2.88
1 3 1 70.36 2.83
1 3 1 76.73 2.76
-1 3 -1 74.64 2.86
-1 3 -1 76.08 2.85
-2 -3 -1 3.38 0.49
2 -3 1 3.77 0.61
2 -3 1 3.35 0.51
2 -3 1 5.33 0.62
-2 -3 -1 3.49 0.62
-2 -3 -1 4.88 0.61
-2 3 -1 4.27 0.61
-2 3 -1 3.69 0.45
-2 3 -1 3.46 0.54
2 3 1 3.54 0.55
-2 3 -1 3.88 0.52
2 3 1 2.72 0.5
-2 3 -1 3.16 0.5
2 3 1 3.63 0.58
2 3 1 3.4 0.46
-2 3 -1 2.19 0.53
2 3 1 4.59 0.52
-2 3 -1 3.33 0.54
2 3 1 4.55 0.66
2 3 1 3.49 0.53
3 -3 1 12.11 0.77
-3 -3 -1 11.56 0.77
-3 -3 -1 11.18 0.87
-3 -3 -1 14.11 1.01
3 -3 1 13.31 0.9
3 -3 1 14.9 1
3 3 1 13.97 1.13
3 3 1 12.99 0.91
3 3 1 12.95 0.91
-3 3 -1 14.59 0.89
3 3 1 12.38 0.78
-3 3 -1 11.98 0.88
-3 3 -1 12.08 0.81
-3 3 -1 12.05 0.82
-3 3 -1 14.35 0.95
-3 3 -1 12.3 0.83
-3 3 -1 12.29 0.94
3 3 1 13.31 0.84
3 3 1 12.47 0.78
-4 -3 -1 8.1 0.6
4 -3 1 9.6 0.77
-4 -3 -1 9.89 0.66
4 -3 1 9.25 0.86
-4 -3 -1 10.75 0.86
-4 -3 -1 9.66 0.92
4 3 1 9.67 0.66
-4 3 -1 10.19 0.77
4 3 1 9.77 0.76
-4 3 -1 11.55 0.76
-4 3 -1 10.1 0.85
4 3 1 9.64 0.67
-4 3 -1 10.62 0.7
4 3 1 10.66 0.83
-5 -3 -1 0.31 0.6
5 -3 1 0.04 0.37
-5 -3 -1 -0.21 0.53
5 -3 1 -0.41 0.48
-5 -3 -1 0.16 0.35
5 -3 1 0.04 0.54
-5 -3 -1 0.2 0.29
5 3 1 -0.23 0.47
5 3 1 0.09 0.3
5 3 1 1.02 0.53
-5 3 -1 0.46 0.29
-5 3 -1 -0.17 0.36
-5 3 -1 0.79 0.45
-5 3 -1 1.06 0.47
-5 3 -1 0.12 0.49
5 3 1 0.08 0.38
-6 -3 -1 0.45 0.61
6 -3 1 0.07 0.52
6 -3 1 0.73 0.59
-6 -3 -1 0.31 0.38
-6 -3 -1 1.27 0.62
-6 3 -1 0.1 0.34
-6 3 -1 0.53 0.45
6 3 1 0.89 0.44
-6 3 -1 -0.07 0.53
6 3 1 -0.37 0.47
-6 3 -1 -0.19 0.28
-6 3 -1 -0.36 0.45
7 -3 1 13 0.94
7 -3 1 14.23 1.11
-7 -3 -1 15.4 1.18
-7 -3 -1 14.5 1.13
-7 -3 -1 12.89 0.88
-7 3 -1 12.85 0.64
-7 3 -1 11.74 0.69
7 3 1 15.17 1.01
-7 3 -1 12.6 0.94
7 3 1 12.9 0.88
-7 3 -1 14.13 1.02
-7 3 -1 13.65 0.92
8 -3 1 2.11 0.63
-8 -3 -1 1.7 0.72
-8 -3 -1 0.35 0.69
8 -3 1 2.66 0.77
8 3 1 2.72 0.63
-8 3 -1 1.24 0.59
8 3 1 2.52 0.59
-8 3 -1 2.56 0.55
-8 3 -1 2.15 0.65
-9 -3 -1 16.79 1.31
9 -3 1 17.38 1.34
9 -3 1 16.44 1.16
-9 -3 -1 18.55 1.35
-9 3 -1 14.14 1.15
9 3 1 15.92 1.14
9 3 1 17.28 1.12
-9 3 -1 15.33 1.09
-9 3 -1 16.76 1.23
10 -3 1 4.5 0.8
-10 -3 -1 3.89 0.9
-10 -3 -1 4.88 0.95
10 -3 1 2.61 0.87
-10 3 -1 3.45 0.77
10 3 1 4.93 0.75
-10 3 -1 3.92 0.81
10 3 1 4.45 0.77
-11 -3 -1 9.72 1.23
11 -3 1 11.16 1.06
-11 -3 -1 9.24 1.15
11 -3 1 11.78 1.24
-11 3 -1 11.83 1.13
-11 3 -1 12.63 1.15
11 3 1 10.18 1.01
11 3 1 12.94 1.05
12 -3 1 1.89 0.84
-12 -3 -1 0.86 0.95
12 -3 1 1.19 0.9
-12 -3 -1 -0.22 0.84
-12 3 -1 -0.2 0.74
12 3 1 -0.13 0.75
-12 3 -1 0.6 0.81
12 3 1 1.14 0.7
13 -3 1 29.82 1.97
-13 -3 -1 23.39 1.92
-13 -3 -1 26.97 1.86
13 -3 1 26.91 1.75
-13 3 -1 26.17 1.82
-13 3 -1 27.79 1.87
13 3 1 29.92 1.77
13 3 1 26.89 1.65
14 -3 1 5.3 1.04
-14 -3 -1 3.5 1.05
-14 -3 -1 5.18 1.27
14 -3 1 5.86 1.18
-14 3 -1 3.14 1.1
-14 3 -1 2.25 0.96
14 3 1 4.74 1.01
14 3 1 2.93 0.89
-15 -3 -1 2.25 1.18
15 -3 1 -0.14 1.06
15 -3 1 0.95 0.97
-15 -3 -1 1.42 1.04
15 3 1 0.37 0.87
-15 3 -1 -1.64 1.02
15 3 1 0.11 0.92
-15 3 -1 0.26 0.92
16 -3 1 1.35 1.19
-16 -3 -1 -0.06 1.03
-16 -3 -1 -2.6 1.1
16 -3 1 1.9 1.06
-16 3 -1 -0.24 0.95
-16 3 -1 -1.29 1.1
16 3 1 0.87 0.96
16 3 1 0.15 0.99
17 -3 1 8.25 1.55
17 -3 1 8.19 1.37
-17 -3 -1 8.91 1.43
-17 -3 -1 9.31 1.62
-17 3 -1 8.21 1.52
17 3 1 6.54 1.2
-17 3 -1 7.95 1.35
17 3 1 8.33 1.35
-18 -3 -1 1.92 1.19
18 -3 1 1.56 1.16
18 -3 1 -0.43 1.33
-18 -3 -1 1.59 1.38
-18 3 -1 1.75 1.36
-18 3 -1 0.58 1.15
18 3 1 2.17 1.25
18 3 1 0.78 1.06
19 -3 1 18.58 1.85
-19 -3 -1 15.74 2.11
19 -3 1 16.03 2.06
-19 -3 -1 18.65 1.91
-19 3 -1 19.7 2.05
19 3 1 19.43 1.79
19 3 1 18.74 1.87
-19 3 -1 13.38 1.7
20 -3 1 0.64 1.6
-20 -3 -1 2.18 1.56
20 -3 1 -0.33 1.25
-20 -3 -1 -0.67 1.24
20 3 1 1.28 1.2
-20 3 -1 -1.26 1.25
-20 3 -1 -0.51 1.43
20 3 1 1.23 1.36
-21 -3 -1 -0.43 1.35
21 -3 1 2.46 1.69
21 -3 1 1.4 1.45
-21 -3 -1 0.28 1.72
21 3 1 -0.39 1.19
-21 3 -1 0.34 1.61
21 3 1 1.34 1.42
-21 3 -1 -0.25 1.35
22 -3 1 -1.68 1.78
-22 -3 -1 1.97 1.48
-22 -3 -1 3.7 1.85
22 3 1 3.15 1.57
-22 3 -1 -0.45 1.6
22 3 1 -0.59 1.31
-22 3 -1 2.47 1.47
-23 -3 -1 1.9 1.61
-23 -3 -1 1.12 1.83
23 -3 1 4.65 2.05
-23 3 -1 0.99 1.51
-23 3 -1 1.9 1.82
23 3 1 1.03 1.41
23 3 1 0.71 1.59
22 -4 -1 3.98 2.07
-22 -4 1 1.7 1.67
-22 -4 1 0.26 1.77
22 4 -1 3.14 1.52
-22 4 1 3.88 1.92
-22 4 1 -0.12 1.59
22 4 -1 1.97 1.65
21 -4 -1 1.59 1.84
-21 -4 1 1.88 1.73
-21 -4 1 -0.77 1.43
-21 4 1 0.24 1.53
21 4 -1 0.76 1.33
-21 4 1 2.93 1.81
21 4 -1 1.7 1.58
20 -4 -1 12.34 2.18
-20 -4 1 8.28 1.89
-20 -4 1 10.4 1.85
20 4 -1 7.57 1.54
-20 4 1 10.17 1.83
20 4 -1 9.24 1.72
-20 4 1 10.38 1.94
-19 -4 1 12.93 2
-19 -4 1 10.66 1.77
19 -4 -1 13.22 2.11
-19 4 1 11.73 1.92
-19 4 1 8.99 1.72
19 4 -1 13.49 1.71
19 4 -1 9.86 1.59
-18 -4 1 3.62 1.61
-18 -4 1 6.83 1.59
18 -4 -1 5.67 1.4
18 -4 -1 6.35 1.73
18 4 -1 4.29 1.28
-18 4 1 6.06 1.66
18 4 -1 6.83 1.43
-18 4 1 7.76 1.54
-17 -4 1 0.09 1.37
17 -4 -1 0.61 1.46
-17 -4 1 -0.57 1.22
17 -4 -1 1.64 1.06
-17 4 1 2.8 1.34
17 4 -1 0.35 1.21
17 4 -1 1.4 1.09
-17 4 1 0.54 1.3
-16 -4 1 4.29 1.4
16 -4 -1 2.78 1.41
16 -4 -1 6.92 1.13
-16 -4 1 5.42 1.35
-16 4 1 4.09 1.24
-16 4 1 4.89 1.33
16 4 -1 1.53 1.02
16 4 -1 4.46 1.25
15 -4 -1 0.73 1.26
-15 -4 1 0.26 1.17
-15 -4 1 0.34 1.14
15 -4 -1 0.35 0.89
-15 4 1 0.13 1.01
15 4 -1 -0.35 0.89
15 4 -1 0.81 1.07
-15 4 1 1.16 1.09
14 -4 -1 2.88 0.92
-14 -4 1 0.04 1.1
-14 -4 1 2.04 1.16
14 -4 -1 1.04 1.22
-14 4 1 -0.29 0.99
14 4 -1 0.87 0.88
-14 4 1 1.47 1.01
14 4 -1 2.31 1.01
-13 -4 1 2.64 1.09
13 -4 -1 1.61 0.84
-13 -4 1 -1.1 1.03
13 -4 -1 -0.28 1.09
13 4 -1 0.69 0.82
-13 4 1 1.14 0.98
-13 4 1 0.23 0.94
13 4 -1 -0.46 0.88
12 -4 -1 3.04 0.84
-12 -4 1 4.22 1.13
-12 -4 1 3.92 1.1
12 -4 -1 2.37 1.15
-12 4 1 3.33 0.98
-12 4 1 2.53 0.53
12 4 -1 3.76 0.9
12 4 -1 3.76 0.98
-12 4 1 4.62 1.05
11 -4 -1 14.82 1.16
-11 -4 1 15.61 1.43
-11 -4 1 13.13 1.4
11 -4 -1 14.01 1.48
-11 4 1 14.01 1.32
11 4 -1 14.83 1.25
-11 4 1 12.66 1.24
-11 4 1 14.8 0.85
-11 4 1 12.6 0.84
11 4 -1 16.6 1.28
10 -4 -1 2.74 0.76
10 -4 -1 2 0.98
-10 -4 1 2.52 0.96
-10 -4 1 2.88 0.93
10 4 -1 2.79 0.78
-10 4 1 1.91 0.45
-10 4 1 0.61 0.68
-10 4 1 1.91 0.52
10 4 -1 1.69 0.74
-10 4 1 1 0.77
-9 -4 1 12.96 1.29
9 -4 -1 14.53 1.36
-9 -4 1 11.77 1.2
9 -4 -1 13.25 1.05
-9 4 1 12.77 0.85
9 4 -1 10.61 1.05
-9 4 1 12.36 0.81
9 4 -1 13.17 1.08
-9 4 1 10.77 1.09
8 -4 -1 48.97 2.3
8 -4 -1 46.83 2.08
-8 -4 1 47.35 2.31
-8 -4 1 45.61 2.25
-8 4 1 49.23 2.19
-8 4 1 45.65 1.99
-8 4 1 46.42 1.87
8 4 -1 46.46 2.15
8 4 -1 47.14 2.09
-8 4 1 46.99 1.95
-7 -4 1 13.93 1.12
7 -4 -1 12.6 1.14
7 -4 -1 11.55 0.99
-7 -4 1 12.55 1.2
7 4 -1 13.22 1
-7 4 1 12.96 0.89
-7 4 1 12.69 0.94
-7 4 1 12.48 0.81
-7 4 1 13.78 1.06
7 4 -1 13.15 1.06
6 -4 -1 90.23 3.71
-6 -4 1 97.44 3.61
6 -4 -1 93.52 3.69
-6 -4 1 91.39 3.7
6 -4 -1 91.74 3.54
6 4 -1 90.64 3.56
-6 4 1 92.89 3.46
-6 4 1 93.52 3.55
-6 4 1 94.1 3.37
-6 4 1 86.95 3.45
6 4 -1 86.67 3.28
6 4 -1 90.06 3.5
5 -4 -1 87.4 3.3
5 -4 -1 87.46 3.52
-5 -4 1 85.56 3.36
-5 -4 1 89.42 3.52
5 -4 -1 84.77 3.45
5 4 -1 85.07 3.28
5 4 -1 84.33 3.12
5 4 -1 83.42 3.16
-5 4 1 86.23 3.17
5 4 -1 79.97 3.31
-5 4 1 83.38 3.25
-5 4 1 88.88 3.35
-5 4 1 85.91 3.28
4 -4 -1 26.91 1.61
-4 -4 1 27.51 1.63
-4 -4 1 30.36 1.48
4 -4 -1 30.4 1.48
4 -4 -1 30.73 1.55
-4 4 1 26.38 1.41
4 4 -1 26.21 1.33
4 4 -1 30.25 1.41
-4 4 1 27.51 1.29
4 4 -1 27.83 1.29
4 4 -1 26.9 1.44
4 4 -1 27.85 1.48
-4 4 1 28.39 1.44
-4 4 1 29.03 1.41
-3 -4 1 0.21 0.55
-3 -4 1 -0.22 0.66
3 -4 -1 0.65 0.62
3 -4 -1 0.16 0.6
3 -4 -1 0.38 0.64
3 4 -1 0.22 0.46
3 4 -1 0.07 0.44
3 4 -1 0.84 0.54
3 4 -1 0.67 0.51
-3 4 1 0.96 0.48
-3 4 1 0.39 0.54
-3 4 1 0.02 0.53
-3 4 1 0.35 0.44
-2 -4 1 2.34 0.68
2 -4 -1 0.89 0.63
2 -4 -1 2.01 0.64
2 -4 -1 2.4 0.68
-2 -4 1 2.11 0.56
2 -4 -1 2.1 0.57
-2 -4 1 1.99 0.69
2 4 -1 2.62 0.56
2 4 -1 2.27 0.57
-2 4 1 2.1 0.54
2 4 -1 0.99 0.54
2 4 -1 2.28 0.51
-2 4 1 0.79 0.57
-1 -4 1 7.87 0.9
1 -4 -1 9.26 0.87
1 -4 -1 9.72 0.91
1 -4 -1 7.1 0.78
1 -4 -1 9.14 0.84
-1 -4 1 7.82 0.78
-1 -4 1 7.77 0.86
1 -4 -1 9.18 0.82
1 4 -1 9.27 0.84
1 4 -1 9.43 0.78
1 4 -1 8.38 0.75
1 4 -1 8.23 0.77
0 -4 1 8.27 0.72
0 -4 -1 6.59 0.76
0 -4 1 6.9 0.84
0 -4 1 4.79 0.76
0 -4 -1 6.5 0.8
0 -4 -1 5.55 0.74
0 -4 -1 6.24 0.79
0 4 -1 5.38 0.77
0 4 1 6.53 0.76
0 4 -1 6.49 0.72
0 4 -1 5.26 0.66
1 -4 1 4.1 0.66
1 -4 1 3.67 0.65
-1 -4 -1 3.74 0.68
1 -4 1 4.4 0.74
-1 -4 -1 3.2 0.63
-1 -4 -1 3.91 0.7
-1 4 -1 2.47 0.62
1 4 1 3.73 0.56
-1 4 -1 3.91 0.62
1 4 1 4.16 0.66
-1 4 -1 4.44 0.67
-2 -4 -1 1.52 0.66
2 -4 1 0.82 0.6
2 -4 1 -0.33 0.53
2 -4 1 -0.53 0.59
-2 -4 -1 0.2 0.56
-2 -4 -1 -0.07 0.49
-2 4 -1 0.72 0.54
2 4 1 -0.95 0.47
2 4 1 -0.15 0.55
2 4 1 -0.2 0.5
-2 4 -1 0.56 0.5
-2 4 -1 0.18 0.43
2 4 1 0.03 0.44
-2 4 -1 -0.25 0.51
-3 -4 -1 0.02 0.66
3 -4 1 0.2 0.51
3 -4 1 0.91 0.64
-3 -4 -1 0.24 0.58
-3 -4 -1 0.47 0.48
3 -4 1 1 0.6
3 4 1 -0.44 0.56
-3 4 -1 0.13 0.45
3 4 1 0.88 0.46
-3 4 -1 0.37 0.59
3 4 1 1.25 0.54
3 4 1 0.25 0.47
-3 4 -1 -0.35 0.51
-3 4 -1 0.76 0.57
-4 -4 -1 33.22 1.88
4 -4 1 40.64 1.86
4 -4 1 40.52 1.92
-4 -4 -1 38.51 1.83
-4 4 -1 41.72 1.9
4 4 1 37.2 1.65
4 4 1 39.57 1.79
-4 4 -1 37.85 1.72
-4 4 -1 38.22 1.73
4 4 1 40.44 1.7
5 -4 1 22.96 1.44
-5 -4 -1 21.93 1.53
-5 -4 -1 22.24 1.43
5 -4 1 24.48 1.38
5 4 1 22.84 1.19
-5 4 -1 24.97 1.41
-5 4 -1 21.62 1.22
5 4 1 21.36 1.31
5 4 1 22.26 1.09
-5 4 -1 21.12 1.06
-5 4 -1 22.51 1.17
6 -4 1 4.99 0.89
6 -4 1 5.13 0.76
-6 -4 -1 5.15 0.91
-6 -4 -1 6.05 0.88
6 4 1 5.22 0.66
-6 4 -1 6.23 0.87
6 4 1 4.75 0.75
6 4 1 5.24 0.5
-6 4 -1 5.29 0.61
-6 4 -1 4.27 0.67
6 4 1 3.1 0.46
-6 4 -1 4.67 0.49
7 -4 1 0.79 0.76
7 -4 1 -0.07 0.64
-7 -4 -1 0.51 0.68
-7 -4 -1 -0.19 0.73
-7 4 -1 0.31 0.37
7 4 1 -0.02 0.52
-7 4 -1 -0.03 0.44
7 4 1 -0.69 0.55
-7 4 -1 0.6 0.67
-7 4 -1 -0.2 0.6
8 -4 1 -0.35 0.67
-8 -4 -1 -0.63 0.77
8 -4 1 0.63 0.75
-8 -4 -1 -0.77 0.7
8 4 1 0.98 0.61
-8 4 -1 0.09 0.59
-8 4 -1 -0.18 0.35
-8 4 -1 0.11 0.69
8 4 1 0.22 0.61
-8 4 -1 -0.04 0.42
9 -4 1 2.7 0.88
-9 -4 -1 3.73 0.95
9 -4 1 3.74 0.84
-9 -4 -1 2.8 0.89
9 4 1 2.95 0.71
-9 4 -1 2.87 0.81
-9 4 -1 2.61 0.76
9 4 1 2.99 0.76
10 -4 1 17.48 1.5
10 -4 1 15.9 1.29
-10 -4 -1 18.7 1.53
-10 -4 -1 18.63 1.57
-10 4 -1 17.66 1.43
10 4 1 19.7 1.38
-10 4 -1 17.56 1.39
10 4 1 18.29 1.26
-11 -4 -1 2.74 1.04
11 -4 1 -0.77 0.95
-11 -4 -1 -0.7 0.9
11 -4 1 -0.53 0.75
-11 4 -1 0.44 0.84
11 4 1 1.09 0.82
11 4 1 0.64 0.72
-11 4 -1 0.37 0.8
12 -4 1 1.57 1.1
-12 -4 -1 1.31 1.01
12 -4 1 3.2 0.94
-12 -4 -1 3.35 1.1
-12 4 -1 0.52 0.91
12 4 1 2.55 0.9
12 4 1 2.22 0.84
-12 4 -1 2.5 0.95
13 -4 1 5.46 1.04
-13 -4 -1 1.83 1.08
13 -4 1 5 1.3
-13 -4 -1 4.74 1.24
-13 4 -1 5.18 1.1
-13 4 -1 3.65 1.07
13 4 1 4.1 1
13 4 1 2.88 0.93
-14 -4 -1 7.27 1.33
14 -4 1 6.19 1.41
14 -4 1 7.71 1.21
-14 -4 -1 7.27 1.34
14 4 1 5.8 1.09
-14 4 -1 7.19 1.22
-14 4 -1 7.03 1.27
14 4 1 7.75 1.17
15 -4 1 2.22 1.32
-15 -4 -1 4.24 1.35
15 -4 1 3.78 1.15
-15 -4 -1 1.36 1.2
15 4 1 3.29 1.02
-15 4 -1 2.43 1.21
-15 4 -1 3.5 1.2
15 4 1 4.46 1.15
-16 -4 -1 0.88 1.21
16 -4 1 3.42 1.45
16 -4 1 3.59 1.2
-16 -4 -1 1.64 1.32
-16 4 -1 4.2 1.27
16 4 1 0.81 1.15
16 4 1 0.55 0.98
-16 4 -1 2.5 1.32
-17 -4 -1 8.6 1.7
-17 -4 -1 10.12 1.69
17 -4 1 10.38 1.86
17 -4 1 9.38 1.46
-17 4 -1 7.94 1.69
17 4 1 8.36 1.36
-17 4 -1 10.31 1.56
17 4 1 12.42 1.5
18 -4 1 0.92 1.19
18 -4 1 2.68 1.6
-18 -4 -1 1.26 1.5
-18 -4 -1 0.57 1.33
18 4 1 0.65 1.24
18 4 1 -0.36 1.18
-18 4 -1 -0.09 1.44
-18 4 -1 0.79 1.29
19 -4 1 16.15 1.75
19 -4 1 15.11 2.19
-19 -4 -1 13.79 2.05
-19 -4 -1 16.09 1.97
19 4 1 15.83 1.76
-19 4 -1 15.28 2.1
-19 4 -1 10.36 1.76
19 4 1 16.75 1.83
-20 -4 -1 -0.62 1.37
20 -4 1 2.08 1.84
-20 -4 -1 -0.21 1.58
20 4 1 1.74 1.49
-20 4 -1 0.43 1.6
20 4 1 -0.14 1.27
-20 4 -1 0.37 1.44
21 -4 1 6.48 2.05
-21 -4 -1 5.35 1.91
-21 -4 -1 3.56 1.64
21 4 1 2.67 1.46
-21 4 -1 4.85 1.85
-21 4 -1 5.13 1.63
21 4 1 5.27 1.67
22 -4 1 3.54 2.08
-22 -4 -1 0.73 1.6
-22 -4 -1 3.46 1.91
-22 4 -1 2.07 1.72
22 4 1 0.92 1.42
22 4 1 2.03 1.66
-22 4 -1 -0.32 1.75
21 -5 -1 1.53 2.11
-21 -5 1 1.38 1.73
-21 -5 1 0.2 1.83
21 5 -1 0.47 1.45
21 5 -1 1.79 1.59
-21 5 1 -1.94 1.62
-21 5 1 -0.94 1.68
-20 -5 1 1.13 1.71
20 -5 -1 6.97 2.12
-20 -5 1 4.17 1.76
20 5 -1 0.66 1.54
-20 5 1 2.95 1.73
20 5 -1 2.71 1.51
-20 5 1 7.07 1.87
19 -5 -1 1.38 1.87
-19 -5 1 2.75 1.69
-19 -5 1 0.24 1.57
-19 5 1 0.92 1.64
-19 5 1 2.66 1.63
19 5 -1 2.19 1.37
19 5 -1 2.44 1.5
18 -5 -1 4.79 1.84
-18 -5 1 3.01 1.6
-18 -5 1 1.39 1.58
-18 5 1 -0.98 1.52
-18 5 1 3.45 1.63
18 5 -1 1.81 1.42
18 5 -1 2.58 1.35
-17 -5 1 3.71 1.52
17 -5 -1 2.5 1.68
-17 -5 1 2.63 1.5
-17 5 1 3.28 1.46
17 5 -1 3.06 1.36
-17 5 1 4.89 1.57
17 5 -1 4.38 1.33
-16 -5 1 3.01 1.46
16 -5 -1 0.98 1.19
16 -5 -1 0.83 1.5
-16 -5 1 0.27 1.34
-16 5 1 2.78 1.4
16 5 -1 2.05 1.18
-16 5 1 3.4 1.39
16 5 -1 1.58 1.25
15 -5 -1 3.6 1.11
-15 -5 1 3.97 1.45
15 -5 -1 0.39 1.45
-15 -5 1 5.13 1.46
-15 5 1 2.11 1.25
-15 5 1 3.92 1.33
15 5 -1 1.95 1.17
15 5 -1 2.46 1.1
14 -5 -1 29.85 1.95
-14 -5 1 31.25 2.33
-14 -5 1 28.08 2.23
14 -5 -1 31.83 2.37
-14 5 1 26.95 2.11
14 5 -1 30.25 2.09
14 5 -1 29.51 2.05
-14 5 1 29.12 2.21
-13 -5 1 6.09 1.42
13 -5 -1 6.23 1.44
-13 -5 1 6.86 1.37
13 -5 -1 6.59 1.12
-13 5 1 7.81 1.37
-13 5 1 5.66 1.28
13 5 -1 8.79 1.22
13 5 -1 8.34 1.27
12 -5 -1 -0.18 0.89
-12 -5 1 1.06 1.12
-12 -5 1 -0.7 1.02
12 -5 -1 -2.32 1.08
12 5 -1 1.72 0.92
-12 5 1 1.14 0.48
-12 5 1 -0.46 0.99
-12 5 1 -0.31 0.96
12 5 -1 -0.38 0.92
11 -5 -1 1.61 0.91
11 -5 -1 0.68 1.11
-11 -5 1 1.19 1.01
-11 -5 1 1.68 1.13
11 5 -1 1.69 0.92
-11 5 1 0.48 0.51
11 5 -1 1.49 0.87
-11 5 1 2.15 1
-11 5 1 0.89 0.89
-10 -5 1 41.73 2.38
10 -5 -1 47.67 2.29
10 -5 -1 46.49 2.57
-10 -5 1 51 2.63
-10 5 1 44.3 1.98
-10 5 1 45.76 2.32
-10 5 1 44.77 1.89
10 5 -1 45.9 2.27
-10 5 1 50.27 2.52
10 5 -1 44.91 2.29
9 -5 -1 0.78 0.87
9 -5 -1 1.75 1.07
-9 -5 1 -0.51 0.83
-9 -5 1 -0.2 0.96
-9 5 1 0.96 0.88
-9 5 1 -0.56 0.6
9 5 -1 1.69 0.8
-9 5 1 0.57 0.52
9 5 -1 -0.61 0.76
-9 5 1 -0.45 0.8
-8 -5 1 0.85 0.86
8 -5 -1 -1.04 0.77
-8 -5 1 -0.23 0.91
8 -5 -1 1.81 1.02
8 5 -1 1.55 0.74
-8 5 1 0.72 0.85
8 5 -1 0.84 0.77
-8 5 1 -1.09 0.6
-8 5 1 0.96 0.53
-8 5 1 0.35 0.75
7 -5 -1 1.61 0.81
7 -5 -1 -0.55 0.88
-7 -5 1 -0.28 0.87
-7 -5 1 1.13 0.82
-7 5 1 -0.35 0.5
7 5 -1 -0.21 0.68
-7 5 1 0.75 0.83
-7 5 1 1.28 0.73
7 5 -1 -0.36 0.37
-7 5 1 0.85 0.65
7 5 -1 0.42 0.71
6 -5 -1 10.12 1.16
-6 -5 1 8.69 1.2
6 -5 -1 11.18 1.1
-6 -5 1 10.59 1.07
6 5 -1 8.44 0.76
6 5 -1 9.36 0.95
-6 5 1 9.98 0.82
6 5 -1 10.36 1.06
-6 5 1 12.1 1.07
6 5 -1 10.69 0.73
-5 -5 1 14.68 1.19
5 -5 -1 16.45 1.32
5 -5 -1 16.38 1.26
-5 -5 1 15.94 1.41
5 5 -1 12.53 1.14
-5 5 1 15.96 1.04
5 5 -1 13.48 0.93
-5 5 1 15.55 1.17
5 5 -1 12.81 0.96
5 5 -1 16.06 1.12
4 -5 -1 0.94 0.77
4 -5 -1 0.03 0.78
-4 -5 1 0.5 0.67
-4 -5 1 -0.35 0.8
4 5 -1 0.55 0.67
4 5 -1 0.12 0.58
-4 5 1 -0.4 0.59
4 5 -1 -0.96 0.56
-4 5 1 0.99 0.56
4 5 -1 -0.07 0.49
3 -5 -1 1.5 0.82
-3 -5 1 2.33 0.87
3 -5 -1 2.46 0.78
-3 -5 1 1.99 0.71
3 5 -1 1.77 0.65
3 5 -1 1.52 0.66
-3 5 1 1.2 0.63
-3 5 1 1.58 0.57
3 5 -1 0.94 0.58
-2 -5 1 7.4 1
2 -5 -1 7.51 0.89
2 -5 -1 7.87 0.94
-2 -5 1 6.89 0.87
-2 -5 1 5.79 0.97
2 -5 -1 4.76 0.86
-2 5 1 8.86 0.88
2 5 -1 6.55 0.81
2 5 -1 7.04 0.8
1 -5 -1 8.35 0.97
-1 -5 1 9.38 1.04
1 -5 -1 8.33 0.98
1 -5 -1 8.24 0.97
-1 -5 1 8.84 1.03
1 -5 -1 9.32 0.98
-1 -5 1 7.02 0.85
1 5 -1 7.59 0.85
1 5 -1 8.92 0.91
0 -5 -1 18.1 1.34
0 -5 -1 15.44 1.19
0 -5 1 19.97 1.36
0 -5 -1 17.86 1.3
0 -5 1 17.39 1.29
0 -5 1 16.77 1.18
0 5 -1 18.49 1.27
0 5 -1 19.66 1.26
0 5 1 17.72 1.18
-1 -5 -1 2.55 0.83
-1 -5 -1 3.68 0.78
1 -5 1 3.09 0.81
1 -5 1 1.23 0.72
1 5 1 2.62 0.63
-1 5 -1 3.74 0.74
-1 5 -1 2.03 0.63
2 -5 1 12.01 1.16
2 -5 1 11.75 1.03
-2 -5 -1 9.36 1.01
-2 -5 -1 10.04 1.12
2 -5 1 10.63 1.06
2 5 1 9.86 0.99
-2 5 -1 10.52 0.89
-2 5 -1 12.05 1.07
2 5 1 10.87 0.91
-3 -5 -1 -0.42 0.68
3 -5 1 0.48 0.8
3 -5 1 1.21 0.64
3 -5 1 -0.05 0.76
-3 -5 -1 -0.4 0.75
-3 5 -1 -0.66 0.66
3 5 1 -0.3 0.62
3 5 1 0.38 0.56
-3 5 -1 0.67 0.6
3 5 1 -0.17 0.54
3 5 1 -0.16 0.6
-4 -5 -1 10.64 1.21
4 -5 1 10.41 1.15
-4 -5 -1 11.03 1.12
4 -5 1 11.1 1.1
4 5 1 11.76 0.94
-4 5 -1 13.11 1.02
-4 5 -1 10.16 1.09
4 5 1 10.23 0.9
4 5 1 11.39 0.87
4 5 1 10.38 1.02
-5 -5 -1 -0.33 0.84
5 -5 1 -0.28 0.83
5 -5 1 0.39 0.76
-5 -5 -1 -0.09 0.75
5 5 1 1.41 0.61
5 5 1 -1.86 0.47
-5 5 -1 -0.27 0.47
5 5 1 0.32 0.71
-5 5 -1 0.79 0.75
-5 5 -1 0.04 0.62
-5 5 -1 0.27 0.61
5 5 1 0.54 0.57
-6 -5 -1 2.28 0.92
6 -5 1 3.28 0.9
6 -5 1 3.34 0.92
-6 -5 -1 2.29 0.82
-6 5 -1 1.48 0.82
6 5 1 2.81 0.55
6 5 1 1.94 0.65
-6 5 -1 3.01 0.77
-6 5 -1 2.45 0.54
-6 5 -1 1.38 0.64
6 5 1 1.89 0.76
6 5 1 1.88 0.51
7 -5 1 1.44 0.89
-7 -5 -1 1.89 0.87
7 -5 1 0.82 0.93
-7 -5 -1 0.74 0.9
-7 5 -1 1.92 0.75
7 5 1 1.72 0.75
-7 5 -1 1.34 0.86
7 5 1 1.95 0.44
7 5 1 2.33 0.67
7 5 1 1.51 0.48
-7 5 -1 -0.17 0.57
-7 5 -1 1.65 0.51
8 -5 1 0.29 0.83
-8 -5 -1 0.62 0.88
8 -5 1 1.32 0.99
-8 -5 -1 -0.17 0.94
-8 5 -1 0.33 0.45
-8 5 -1 0.57 0.75
8 5 1 0.45 0.72
-8 5 -1 0.5 0.84
8 5 1 0.76 0.68
-8 5 -1 -0.95 0.52
9 -5 1 1.6 0.94
-9 -5 -1 1.38 1.03
-9 -5 -1 2.89 0.99
9 -5 1 0.63 1.03
-9 5 -1 0.72 0.54
9 5 1 1.65 0.77
9 5 1 1.23 0.78
-9 5 -1 0.07 0.46
-9 5 -1 0.01 0.83
-9 5 -1 0.41 0.75
-10 -5 -1 29.69 2.12
-10 -5 -1 27.81 1.96
10 -5 1 28.55 2.07
10 -5 1 31.64 1.9
10 5 1 30.67 1.77
-10 5 -1 31.38 2.04
10 5 1 30.44 1.84
-10 5 -1 28.06 1.84
11 -5 1 4.18 1.05
-11 -5 -1 3.88 1.22
11 -5 1 3.19 1.21
-11 -5 -1 4.35 1.16
11 5 1 4.79 0.98
-11 5 -1 3.64 1.14
-11 5 -1 3.84 1.05
11 5 1 4.15 0.96
-12 -5 -1 5.31 1.26
12 -5 1 4.99 1.33
-12 -5 -1 3.53 1.25
12 -5 1 5.47 1.12
12 5 1 5.76 1.09
-12 5 -1 4.03 1.15
-12 5 -1 4.83 1.22
12 5 1 5.16 1.04
13 -5 1 3.68 1.34
-13 -5 -1 1.98 1.22
13 -5 1 3.91 1.14
-13 -5 -1 2.43 1.26
-13 5 -1 4.24 1.27
-13 5 -1 3.58 1.22
13 5 1 3.89 1.07
13 5 1 1.57 0.94
-14 -5 -1 42.88 2.7
14 -5 1 40.66 2.38
-14 -5 -1 38.66 2.64
14 -5 1 43.31 2.83
14 5 1 37.34 2.35
-14 5 -1 40.6 2.76
14 5 1 39.52 2.33
-14 5 -1 42.15 2.53
-15 -5 -1 5.42 1.47
-15 -5 -1 7.41 1.59
15 -5 1 5.94 1.59
15 -5 1 2.95 1.23
15 5 1 5.59 1.24
15 5 1 4.88 1.25
-15 5 -1 6.9 1.43
-15 5 -1 4.68 1.38
16 -5 1 8.95 1.83
-16 -5 -1 8.69 1.7
16 -5 1 12.55 1.48
-16 -5 -1 7.06 1.62
16 5 1 9.77 1.47
16 5 1 11.07 1.51
-16 5 -1 8.04 1.65
-16 5 -1 10.47 1.65
-17 -5 -1 3.29 1.53
17 -5 1 1.35 1.19
-17 -5 -1 0.59 1.39
17 -5 1 -1.54 1.48
17 5 1 1.82 1.21
-17 5 -1 0.62 1.45
17 5 1 0.69 1.29
-17 5 -1 0.82 1.42
18 -5 1 0.74 1.73
-18 -5 -1 1.13 1.51
-18 -5 -1 3.22 1.65
-18 5 -1 2.21 1.66
18 5 1 1.76 1.29
-18 5 -1 0.43 1.59
18 5 1 -0.5 1.3
-19 -5 -1 2.46 1.62
-19 -5 -1 0 1.66
19 -5 1 2.19 1.87
-19 5 -1 1.29 1.69
19 5 1 1.33 1.38
-19 5 -1 -0.07 1.54
19 5 1 0.77 1.4
-20 -5 -1 -0.07 1.75
20 -5 1 0.16 1.88
-20 -5 -1 -0.99 1.6
20 5 1 -0.85 1.42
-20 5 -1 -0.55 1.59
20 5 1 -0.08 1.42
-20 5 -1 4.03 1.84
-21 -5 -1 -3.29 1.61
-21 -5 -1 0.63 1.89
21 -5 1 1.01 1.94
21 5 1 1.77 1.62
-21 5 -1 1.51 1.88
21 5 1 0.63 1.5
-21 5 -1 1.3 1.78
-19 -6 1 2.8 1.77
19 -6 -1 1.34 2.1
-19 -6 1 -1.02 1.73
-19 6 1 -2.31 1.68
19 6 -1 4.09 1.67
19 6 -1 1.16 1.5
-19 6 1 0.45 1.79
-18 -6 1 0.37 1.66
18 -6 -1 0.83 1.86
-18 -6 1 0.29 1.61
18 6 -1 0.7 1.41
18 6 -1 2.45 1.55
-18 6 1 0.95 1.68
-18 6 1 0.05 1.61
-17 -6 1 -1.77 1.45
17 -6 -1 -1.32 1.73
-17 -6 1 -1.41 1.46
17 6 -1 -0.02 1.39
-17 6 1 1.06 1.56
-17 6 1 0.58 1.61
17 6 -1 -0.26 1.32
-16 -6 1 1.31 1.5
-16 -6 1 -0.17 1.49
16 -6 -1 0.37 1.69
-16 6 1 0.94 1.49
16 6 -1 1.19 1.27
16 6 -1 0.41 1.33
-16 6 1 2.8 1.63
-15 -6 1 0.36 1.35
-15 -6 1 -0.66 1.38
15 -6 -1 0.56 1.67
15 6 -1 -0.24 1.23
15 6 -1 -0.13 1.14
-15 6 1 1.73 1.52
-15 6 1 -1.41 1.36
14 -6 -1 -0.72 1.23
-14 -6 1 -0.27 1.35
14 -6 -1 0.33 1.56
-14 -6 1 2.48 1.36
-14 6 1 0.89 1.31
14 6 -1 -0.46 1.09
-14 6 1 2.79 1.48
14 6 -1 -0.39 1.19
13 -6 -1 0.53 1.11
13 -6 -1 0.53 1.49
-13 -6 1 0.02 1.32
-13 -6 1 0.99 1.27
-13 6 1 -1.26 1.31
13 6 -1 1.5 1.13
-13 6 1 1.01 1.2
13 6 -1 1.11 1.09
-12 -6 1 2.7 1.28
12 -6 -1 2.61 1.11
-12 -6 1 1.32 1.3
12 -6 -1 4.19 1.55
-12 6 1 0.42 1.27
12 6 -1 1.74 1.07
-12 6 1 1.94 1.11
12 6 -1 1.65 1.11
-11 -6 1 1.45 1.25
11 -6 -1 3.32 1.46
-11 -6 1 2.53 1.17
11 -6 -1 1.12 1.03
-11 6 1 2.31 1.26
11 6 -1 1.86 1.02
-11 6 1 1.01 1.1
11 6 -1 1.56 0.98
-10 -6 1 -0.04 1.22
10 -6 -1 0.66 1.01
10 -6 -1 1.17 1.29
-10 -6 1 3.25 1.11
10 6 -1 2.79 0.98
-10 6 1 0.96 1.04
-10 6 1 2.95 1.21
10 6 -1 -0.91 0.87
-10 6 1 1.08 0.62
-9 -6 1 3.63 1.11
9 -6 -1 4.09 1.28
9 -6 -1 4.92 1.09
-9 -6 1 6.24 1.37
-9 6 1 3 0.69
-9 6 1 2.73 1.04
-9 6 1 3.47 1.17
9 6 -1 3.12 0.98
9 6 -1 4.99 0.98
-8 -6 1 4.67 1.11
8 -6 -1 5.42 1.12
8 -6 -1 7.04 1.33
-8 -6 1 4.33 1.24
-8 6 1 5.09 0.75
8 6 -1 5.95 0.98
-8 6 1 4.74 1.19
-8 6 1 5.18 1.06
8 6 -1 6 1.08
7 -6 -1 -0.55 0.99
7 -6 -1 -0.41 1.09
-7 -6 1 -0.58 1.07
-7 -6 1 -0.27 0.93
7 6 -1 -0.21 0.51
-7 6 1 -0.67 0.84
7 6 -1 0.23 0.79
7 6 -1 1.39 0.89
-7 6 1 0.92 1.03
-7 6 1 0.67 0.64
6 -6 -1 2.16 1.1
6 -6 -1 2.1 0.98
-6 -6 1 2.46 1.11
-6 -6 1 1.5 0.96
6 6 -1 2.57 0.85
-6 6 1 -1.52 0.94
-6 6 1 2.86 0.7
-6 6 1 2.38 0.88
6 6 -1 0.57 0.59
6 6 -1 1.31 0.88
5 -6 -1 30.16 1.91
-5 -6 1 32.05 1.8
-5 -6 1 27.96 2
5 -6 -1 30.64 2.03
-5 6 1 27.02 1.76
5 6 -1 26.65 1.72
-5 6 1 25.43 1.54
5 6 -1 26.5 1.52
-5 6 1 28.56 1.93
5 6 -1 28.16 1.78
-4 -6 1 3.85 1.16
-4 -6 1 2.19 0.92
4 -6 -1 3.08 1.1
4 -6 -1 4.59 1
4 6 -1 2.32 0.82
4 6 -1 4.1 0.75
4 6 -1 2.66 0.89
-4 6 1 2.31 0.75
-4 6 1 2.31 0.97
-4 6 1 3.26 0.85
-3 -6 1 1.28 1.01
3 -6 -1 0.49 0.91
-3 -6 1 0.09 0.83
3 -6 -1 1.77 0.93
-3 6 1 0.49 0.76
3 6 -1 0.93 0.79
-3 6 1 0.19 0.67
-3 6 1 1.61 0.93
3 6 -1 0.14 0.68
3 6 -1 0.66 0.77
2 -6 -1 0.93 0.92
-2 -6 1 2.67 0.85
-2 -6 1 3.13 1.01
2 -6 -1 0.61 0.92
-2 6 1 1.52 0.85
-2 6 1 1.62 0.81
2 6 -1 1.85 0.8
2 6 -1 0.36 0.73
-1 -6 1 -0.59 0.91
-1 -6 1 1.48 0.92
-1 -6 1 0.04 0.76
1 -6 -1 1.22 0.94
1 -6 -1 -0.76 0.86
1 6 -1 0.22 0.74
-1 6 1 -0.8 0.76
1 6 -1 -0.58 0.75
-1 6 1 0.27 0.73
0 -6 -1 2.66 0.9
0 -6 1 2.06 0.96
0 -6 -1 1.89 0.97
0 -6 1 1.66 0.94
0 6 1 1.33 0.82
0 6 1 1.72 0.76
0 6 -1 1.86 0.87
0 6 -1 2.19 0.84
1 -6 1 3.43 1.05
-1 -6 -1 2.85 0.9
1 -6 1 2.8 0.97
-1 -6 -1 2.69 1.01
1 6 1 3.92 0.88
-1 6 -1 4.38 0.9
1 6 1 4.71 0.82
-1 6 -1 1.87 0.89
1 6 1 3.24 0.85
-1 6 -1 4.33 0.83
-2 -6 -1 7.44 1.19
2 -6 1 8.64 1.2
-2 -6 -1 8.8 1.12
2 -6 1 10.38 1.14
-2 6 -1 8.53 1.14
2 6 1 8.97 1.07
2 6 1 9.26 1.01
2 6 1 10.12 1.03
-2 6 -1 10.51 1.02
-3 -6 -1 0.49 0.95
-3 -6 -1 1.3 0.89
3 -6 1 1.38 0.82
3 -6 1 2.04 0.97
3 -6 1 0.96 0.97
-3 6 -1 -0.87 0.82
3 6 1 0.44 0.81
3 6 1 1.99 0.74
-3 6 -1 -0.04 0.74
3 6 1 1.55 0.74
4 -6 1 0.28 1
-4 -6 -1 0.45 0.97
4 -6 1 0.52 0.96
-4 -6 -1 1.57 0.9
-4 6 -1 1.08 0.79
4 6 1 0.95 0.73
4 6 1 0.5 0.83
-4 6 -1 1.08 0.9
4 6 1 -0.04 0.66
-5 -6 -1 36.71 2.29
5 -6 1 40.15 2.42
-5 -6 -1 41.43 2.18
5 -6 1 35.68 2.21
-5 6 -1 39.01 1.83
-5 6 -1 38.54 2.22
5 6 1 36.35 2.06
5 6 1 37.1 1.9
-5 6 -1 40.88 2.03
5 6 1 35.82 1.84
-6 -6 -1 15.87 1.48
-6 -6 -1 14 1.55
6 -6 1 15.16 1.55
6 -6 1 19.83 1.58
6 6 1 14.87 1.21
-6 6 -1 17.23 1.34
6 6 1 16.21 1.4
-6 6 -1 15.17 1.52
6 6 1 16.32 1.17
-6 6 -1 16.21 1.11
7 -6 1 -0.92 1.08
7 -6 1 -0.29 0.98
-7 -6 -1 0.73 1.06
-7 -6 -1 -0.32 0.95
-7 6 -1 -0.1 1.01
7 6 1 1.14 0.78
7 6 1 -1.31 0.8
7 6 1 0.2 0.51
-7 6 -1 -1.16 0.8
-7 6 -1 0.27 0.6
8 -6 1 10.86 1.29
8 -6 1 10.89 1.52
-8 -6 -1 10.01 1.45
-8 -6 -1 9.51 1.31
-8 6 -1 10.98 1.27
-8 6 -1 9.91 0.87
-8 6 -1 11.81 1.44
8 6 1 11.51 1.28
8 6 1 11.44 1.12
9 -6 1 19.34 1.66
-9 -6 -1 18.61 1.8
-9 -6 -1 20.33 1.68
9 -6 1 18.8 1.79
-9 6 -1 22.26 1.86
9 6 1 19.52 1.44
-9 6 -1 19.65 1.58
9 6 1 17.18 1.52
-9 6 -1 17.47 1.12
-10 -6 -1 -0.47 1.13
10 -6 1 -2.05 1.19
-10 -6 -1 -0.64 1.08
10 -6 1 -1.86 1.06
-10 6 -1 0.61 1.12
10 6 1 0.81 0.94
10 6 1 0.83 0.91
-10 6 -1 -0.41 0.97
11 -6 1 1.43 1.37
-11 -6 -1 1.93 1.3
-11 -6 -1 0.93 1.19
11 -6 1 -0.95 1.1
-11 6 -1 0.58 1.21
-11 6 -1 1.45 1.13
11 6 1 -1.09 0.95
11 6 1 0.08 0.94
12 -6 1 5.74 1.29
-12 -6 -1 9.13 1.57
12 -6 1 4.86 1.59
-12 -6 -1 5.61 1.43
12 6 1 4.59 1.15
12 6 1 4.07 1.17
-12 6 -1 5.7 1.45
-12 6 -1 3.22 1.26
-13 -6 -1 -0.86 1.28
13 -6 1 -1.7 1.43
13 -6 1 2.18 1.24
-13 -6 -1 1.2 1.29
-13 6 -1 -0.44 1.36
-13 6 -1 1.07 1.24
13 6 1 1.66 1.07
13 6 1 -0.04 1.08
14 -6 1 2.36 1.59
-14 -6 -1 0.94 1.36
-14 -6 -1 2.24 1.41
14 -6 1 3.16 1.28
14 6 1 2.08 1.22
-14 6 -1 0.16 1.28
14 6 1 1.83 1.16
-14 6 -1 -0.7 1.36
15 -6 1 0.93 1.68
15 -6 1 3.33 1.34
-15 -6 -1 2.76 1.47
-15 -6 -1 1.6 1.47
15 6 1 3.38 1.29
15 6 1 1.47 1.25
-15 6 -1 4.41 1.53
-15 6 -1 2.71 1.53
16 -6 1 2.96 1.84
-16 -6 -1 2.17 1.54
-16 -6 -1 1.53 1.54
-16 6 -1 -0.69 1.4
-16 6 -1 -0.83 1.46
16 6 1 0.62 1.3
16 6 1 -0.19 1.22
-17 -6 -1 4.64 1.77
17 -6 1 3.11 2.02
-17 -6 -1 2.65 1.59
-17 6 -1 3.98 1.76
17 6 1 4.47 1.45
17 6 1 4.51 1.48
-17 6 -1 1.89 1.6
-18 -6 -1 1.62 1.63
18 -6 1 2.64 1.98
-18 -6 -1 0.77 1.69
-18 6 -1 2.01 1.7
18 6 1 4.49 1.56
18 6 1 -0.97 1.35
-18 6 -1 4.01 1.87
-19 -6 -1 5.94 1.98
19 -6 1 9.63 2.4
-19 -6 -1 4.24 1.87
-19 6 -1 3.9 1.94
19 6 1 8.11 1.73
-19 6 -1 3.91 1.87
19 6 1 8.35 1.76
17 -7 -1 0.75 2.07
-17 -7 1 1.61 1.83
-17 -7 1 0.56 1.81
-17 7 1 0.5 1.97
-17 7 1 2.53 1.73
17 7 -1 4.52 1.59
17 7 -1 1.78 1.59
-16 -7 1 5.56 1.84
-16 -7 1 3.37 1.76
16 -7 -1 5.24 2.11
16 7 -1 3.06 1.5
-16 7 1 4.45 1.99
-16 7 1 2.69 1.63
16 7 -1 0.35 1.51
-15 -7 1 0.56 1.6
15 -7 -1 -0.06 1.88
-15 -7 1 -3.11 1.48
-15 7 1 0.34 1.57
15 7 -1 1.01 1.4
-15 7 1 1.4 1.83
15 7 -1 2.43 1.4
-14 -7 1 1.77 1.51
-14 -7 1 0.75 1.58
14 -7 -1 1.87 1.82
-14 7 1 2.23 1.73
14 7 -1 2.98 1.4
-14 7 1 2.84 1.48
14 7 -1 0.67 1.29
13 -7 -1 14.52 2.08
-13 -7 1 9.32 1.7
-13 -7 1 9.97 1.91
13 7 -1 12.31 1.65
-13 7 1 11.94 1.89
13 7 -1 10.03 1.53
-13 7 1 9.6 1.71
12 -7 -1 -1.45 1.54
-12 -7 1 2.19 1.35
-12 -7 1 2.23 1.48
12 7 -1 0.14 1.15
-12 7 1 -1.53 1.27
-12 7 1 0.16 1.59
12 7 -1 -0.3 1.17
-11 -7 1 14.57 1.96
-11 -7 1 11.89 1.62
11 -7 -1 12.02 1.6
11 -7 -1 14.08 1.96
11 7 -1 12.98 1.57
-11 7 1 14.61 1.73
11 7 -1 12.36 1.53
-11 7 1 13.11 1.88
-10 -7 1 0.49 1.35
10 -7 -1 0.4 1.5
10 -7 -1 -0.83 1.2
-10 -7 1 -0.11 1.18
-10 7 1 -0.39 1.34
-10 7 1 0.59 1.19
10 7 -1 0.89 1.11
10 7 -1 0.84 1.05
-9 -7 1 -1.5 1.1
9 -7 -1 -0.95 1.15
9 -7 -1 1.07 1.35
-9 -7 1 -0.96 1.31
9 7 -1 -1.51 1
-9 7 1 0.26 1.35
-9 7 1 0.34 1.14
9 7 -1 0.24 1.01
-8 -7 1 0.29 1.1
-8 -7 1 1 1.35
8 -7 -1 3.65 1.45
8 -7 -1 0.22 1.17
-8 7 1 1.54 0.79
-8 7 1 2.3 1.11
8 7 -1 1.33 1.1
-8 7 1 2.12 1.35
8 7 -1 1.73 1.02
7 -7 -1 0.63 1.11
7 -7 -1 0.55 1.34
-7 -7 1 3.82 1.37
-7 -7 1 2.33 1.13
-7 7 1 3.09 1.3
-7 7 1 2.54 0.86
7 7 -1 2.81 1.09
7 7 -1 4.33 1.04
-7 7 1 2.38 1.07
-6 -7 1 1.67 1.27
6 -7 -1 2.3 1.3
-6 -7 1 0.49 1.03
6 -7 -1 0.6 1.11
6 7 -1 0.98 0.71
-6 7 1 1.44 1.23
-6 7 1 0.71 0.8
6 7 -1 0.23 1
-6 7 1 2.4 1.03
6 7 -1 0.36 0.93
5 -7 -1 10.2 1.5
-5 -7 1 10.6 1.59
5 -7 -1 8.75 1.35
-5 -7 1 9.3 1.32
5 7 -1 8.88 1.01
5 7 -1 9.49 1.21
5 7 -1 10.19 1.33
-5 7 1 12.14 1.17
-5 7 1 11.55 1.32
-5 7 1 13.09 1.56
4 -7 -1 0.58 1.1
-4 -7 1 2.07 1.05
-4 -7 1 -0.76 1.12
4 -7 -1 2.14 1.2
4 7 -1 0.22 0.89
-4 7 1 0.37 0.93
4 7 -1 -0.67 0.95
-4 7 1 0.4 0.82
4 7 -1 1.34 0.82
-4 7 1 0.38 1.08
-3 -7 1 4.49 1.27
-3 -7 1 2.41 1.01
3 -7 -1 4.44 1.23
3 7 -1 3.14 1.05
3 7 -1 3.59 0.93
-3 7 1 2.54 1.14
3 7 -1 3.68 1.06
-3 7 1 3.18 0.9
-3 7 1 3.68 1.02
-2 -7 1 0.12 1.08
-2 -7 1 0.46 0.95
-2 7 1 -0.89 0.86
2 7 -1 0.98 0.91
-2 7 1 0.48 0.9
2 7 -1 0.64 0.95
-2 7 1 0.66 1.01
2 7 -1 0.77 0.89
-2 7 1 -0.23 0.82
-1 -7 1 -0.15 1.11
-1 7 1 -1.37 0.94
1 7 -1 0.74 0.94
-1 7 1 -0.62 0.85
1 7 -1 -1.61 0.86
-1 7 1 -0.29 0.89
0 -7 1 3.33 1.24
0 -7 -1 4.51 1.18
0 -7 1 2.31 1.1
0 7 1 1.92 0.95
0 7 -1 2.65 1.02
0 7 -1 3.25 0.96
0 7 -1 1.45 0.96
0 7 1 1.67 0.99
0 7 1 1.68 0.89
1 -7 1 13.29 1.55
1 -7 1 8.54 1.3
-1 -7 -1 12.26 1.36
-1 -7 -1 13.49 1.46
-1 7 -1 11.73 1.32
1 7 1 10.84 1.29
-1 7 -1 11.84 1.41
-1 7 -1 11.99 1.23
1 7 1 11.34 1.22
1 7 1 11.89 1.32
-2 -7 -1 2.2 1.19
-2 -7 -1 4.49 1.09
2 -7 1 1.69 1.04
2 -7 1 5.25 1.3
2 7 1 3.42 1
-2 7 -1 3.54 1.04
-2 7 -1 4.17 1
2 7 1 3.68 0.96
2 7 1 3.64 1.06
-2 7 -1 3.43 1.15
3 -7 1 -0.85 1.12
-3 -7 -1 -1.86 0.93
-3 -7 -1 -0.35 1.14
3 7 1 -1.02 0.84
-3 7 -1 0.21 1.08
-3 7 -1 -0.13 0.86
3 7 1 -0.04 0.88
3 7 1 -0.54 0.93
4 -7 1 1.09 1.12
-4 -7 -1 1.16 1.21
4 -7 1 1.82 1.24
-4 -7 -1 -0.22 1.06
4 7 1 -0.62 0.81
-4 7 -1 -1.48 0.84
-4 7 -1 -0.65 1.09
4 7 1 1.35 1.05
-4 7 -1 -0.04 0.78
4 7 1 1.86 0.88
5 -7 1 0.35 1.13
-5 -7 -1 0.68 1.22
-5 -7 -1 0.58 1.11
5 -7 1 0.08 1.14
-5 7 -1 -0.26 0.93
-5 7 -1 -0.78 0.76
-5 7 -1 0.32 1.17
5 7 1 0.94 0.88
5 7 1 -0.6 0.96
5 7 1 1.13 0.77
6 -7 1 4.94 1.36
6 -7 1 6.98 1.46
-6 -7 -1 4.47 1.38
-6 -7 -1 6.41 1.22
6 7 1 6.71 1.09
6 7 1 7.88 0.91
-6 7 -1 7.45 1.18
6 7 1 5.74 1.24
-6 7 -1 8 1.48
-6 7 -1 7.32 0.97
7 -7 1 0.16 1.33
7 -7 1 5.08 1.36
-7 -7 -1 3.1 1.32
-7 -7 -1 1.79 1.19
-7 7 -1 2.53 0.82
7 7 1 2.07 1.09
-7 7 -1 0.39 1.25
7 7 1 2.08 0.94
-7 7 -1 3.17 1.12
-8 -7 -1 2.54 1.33
-8 -7 -1 1.84 1.22
8 -7 1 0.28 1.38
8 -7 1 1.33 1.24
8 7 1 1.58 1.08
8 7 1 -0.87 0.91
-8 7 -1 0.27 0.72
-8 7 -1 -0.57 1.03
-8 7 -1 0.1 1.3
9 -7 1 3.9 1.52
9 -7 1 1.69 1.28
-9 -7 -1 1.13 1.37
-9 -7 -1 0.13 1.19
9 7 1 2.37 1.16
-9 7 -1 2.1 1.41
-9 7 -1 2.01 1.17
9 7 1 1.41 0.98
10 -7 1 1.77 1.29
10 -7 1 -3.52 1.43
-10 -7 -1 0.61 1.37
-10 -7 -1 0.13 1.24
-10 7 -1 -0.52 1.44
10 7 1 1.61 1.1
10 7 1 1.25 1.03
-10 7 -1 -0.39 1.15
-11 -7 -1 10.09 1.58
11 -7 1 8.55 1.82
11 -7 1 12.58 1.58
-11 -7 -1 11.32 1.77
11 7 1 11.5 1.54
11 7 1 12.38 1.44
-11 7 -1 10.24 1.81
-11 7 -1 11.22 1.58
12 -7 1 6.36 1.45
-12 -7 -1 4.26 1.61
12 -7 1 2.84 1.65
-12 -7 -1 7.16 1.57
-12 7 -1 6.96 1.51
12 7 1 4.39 1.25
12 7 1 4.69 1.35
-12 7 -1 3.1 1.63
13 -7 1 15.79 2.21
-13 -7 -1 14.91 2.06
-13 -7 -1 16.57 1.99
13 -7 1 17.95 1.95
13 7 1 16.01 1.84
13 7 1 19.08 1.78
-13 7 -1 19.6 2.19
-13 7 -1 17.18 1.94
-14 -7 -1 4.25 1.75
-14 -7 -1 5.1 1.7
14 -7 1 3.39 1.84
-14 7 -1 6.52 1.63
-14 7 -1 3.37 1.79
14 7 1 5.79 1.5
14 7 1 5.05 1.41
-15 -7 -1 4.51 1.7
15 -7 1 4.92 1.96
-15 -7 -1 1.5 1.67
-15 7 -1 2.35 1.65
15 7 1 1.33 1.39
15 7 1 3.37 1.46
-15 7 -1 0.79 1.78
-16 -7 -1 2.22 1.78
-16 -7 -1 1.75 1.74
16 -7 1 2.01 1.94
16 7 1 0.54 1.4
-16 7 -1 2.8 1.81
16 7 1 -1.21 1.38
-16 7 -1 -2 1.61
-17 -7 -1 7.56 2.04
17 -7 1 12.45 2.42
-17 -7 -1 9.23 2.1
-17 7 -1 6.5 2.09
-17 7 -1 6.44 1.91
17 7 1 5.66 1.71
-14 -8 1 2.44 1.84
-14 -8 1 -1.85 1.64
14 -8 -1 -1.32 1.95
-14 8 1 1.62 1.67
14 8 -1 0.6 1.47
-14 8 1 2.6 2.04
14 8 -1 -1.27 1.42
13 -8 -1 1.02 1.94
-13 -8 1 1.5 1.73
-13 -8 1 -0.14 1.57
-13 8 1 0.28 1.54
13 8 -1 1.04 1.45
-13 8 1 0.54 1.87
13 8 -1 1 1.45
12 -8 -1 7.35 2.06
-12 -8 1 4.43 1.62
-12 -8 1 4.25 1.75
-12 8 1 7.36 1.66
-12 8 1 7.32 1.99
12 8 -1 7.16 1.56
12 8 -1 2.33 1.44
-11 -8 1 3.48 1.51
11 -8 -1 2.47 1.74
-11 -8 1 -1.19 1.54
-11 8 1 4.11 1.78
-11 8 1 0.45 1.45
11 8 -1 1.76 1.31
11 8 -1 0.98 1.4
-10 -8 1 -1.85 1.33
-10 -8 1 0 1.56
10 -8 -1 1.36 1.76
10 8 -1 0.26 1.28
-10 8 1 2.77 1.77
10 8 -1 0.11 1.2
-10 8 1 0.53 1.34
-9 -8 1 2.93 1.37
-9 -8 1 6.07 1.71
9 -8 -1 2.11 1.43
9 -8 -1 3.8 1.79
9 8 -1 5.68 1.37
9 8 -1 7.39 1.56
-9 8 1 4.19 1.71
-9 8 1 5.57 1.49
-8 -8 1 19.89 2.19
8 -8 -1 19.92 1.98
8 -8 -1 20.98 2.25
-8 -8 1 19.62 1.9
8 8 -1 18.69 1.75
8 8 -1 19.63 1.99
-8 8 1 20.22 2.3
-8 8 1 24.64 2.02
7 -8 -1 5.05 1.49
7 -8 -1 4.2 1.58
-7 -8 1 5.5 1.43
-7 -8 1 1.4 1.44
7 8 -1 5.2 1.5
-7 8 1 5.92 1.37
-7 8 1 4.76 1.74
7 8 -1 2.52 1.16
-6 -8 1 6.41 1.63
-6 -8 1 5.27 1.35
6 -8 -1 4.27 1.49
6 -8 -1 6.84 1.64
6 8 -1 4.52 1.39
-6 8 1 7.02 1.69
-6 8 1 3.84 1.31
6 8 -1 5.79 1.24
-6 8 1 8.19 1.16
-5 -8 1 10.57 1.79
5 -8 -1 14.25 1.83
5 -8 -1 8.78 1.6
-5 -8 1 10.13 1.45
5 8 -1 11.84 1.62
-5 8 1 9.58 1.26
5 8 -1 11.11 1.44
-5 8 1 11.54 1.52
-5 8 1 11.31 1.8
-4 -8 1 2.98 1.21
-4 -8 1 4.63 1.56
-4 8 1 5.48 1.53
-4 8 1 4.48 1.26
-4 8 1 4.54 1.15
4 8 -1 3.77 1.34
4 8 -1 5.27 1.12
4 8 -1 5.7 1.25
-3 -8 1 2.54 1.18
-3 -8 1 3.2 1.46
3 8 -1 5.13 1.36
-3 8 1 5.72 1.27
3 8 -1 4.05 1.16
-3 8 1 4.61 1.44
-3 8 1 3.16 1.18
-3 8 1 6.57 1.2
3 8 -1 3.64 1.2
-2 -8 1 5.43 1.52
2 8 -1 7.95 1.33
2 8 -1 8.23 1.41
-2 8 1 7.48 1.28
-2 8 1 4.91 1.24
-2 8 1 7.92 1.34
-2 8 1 8.49 1.53
-2 8 1 8.54 1.39
2 8 -1 6.97 1.28
-1 -8 1 1.75 1.33
-1 8 1 1.23 1.07
-1 8 1 1.79 1.12
1 8 -1 0.87 1.12
1 8 -1 2.79 1.11
1 8 -1 1.73 1.22
-1 8 1 0.36 1.08
1 8 -1 0.15 1.09
-1 8 1 0.94 1.27
-1 8 1 0.13 1.06
0 -8 1 18.55 1.83
0 8 1 17.85 1.66
0 8 -1 16.9 1.7
0 8 1 17.23 1.78
0 8 1 18.05 1.74
0 8 1 19.03 1.65
0 8 -1 17.64 1.57
0 8 -1 15.42 1.62
-1 -8 -1 -2.43 1.18
1 8 1 1.94 1.17
-1 8 -1 0.47 1.14
-1 8 -1 -2.77 1.13
1 8 1 -1.48 1.07
-1 8 -1 -0.49 1.06
1 8 1 -0.35 1.02
-2 -8 -1 1.42 1.19
2 -8 1 1.1 1.3
-2 -8 -1 -0.23 1.31
-2 8 -1 -0.14 1.26
-2 8 -1 0.31 1.13
2 8 1 -0.45 1.06
-2 8 -1 -0.25 1.04
2 8 1 -0.46 1.08
2 8 1 -1.41 1.12
3 -8 1 4.09 1.52
-3 -8 -1 5.9 1.32
-3 -8 -1 2.86 1.39
3 8 1 4.95 1.31
-3 8 -1 3.71 1.39
3 8 1 1.46 1.06
3 8 1 3 1.12
-3 8 -1 1.57 1.01
-3 8 -1 2.91 1.27
-3 8 -1 5.22 1.21
4 -8 1 0.59 1.37
-4 -8 -1 1.69 1.43
-4 -8 -1 -0.16 1.16
4 8 1 0.78 1.23
-4 8 -1 -0.49 1.32
-4 8 -1 0.53 1.16
4 8 1 -0.51 0.95
-4 8 -1 2.24 1.03
4 8 1 -0.89 1
-4 8 -1 1.22 1.12
5 -8 1 2.02 1.4
-5 -8 -1 0.98 1.42
-5 -8 -1 1.32 1.23
-5 8 -1 -0.33 1.06
5 8 1 -0.58 1.05
-5 8 -1 -2.07 1.37
5 8 1 -2.25 1.14
-5 8 -1 0.21 0.95
6 -8 1 -0.95 1.41
-6 -8 -1 -2.44 1.2
6 -8 1 0.03 1.35
-6 -8 -1 1.3 1.51
-6 8 -1 -1.22 0.95
6 8 1 0.4 1.03
-6 8 -1 0.05 1.47
6 8 1 0.08 1.18
-6 8 -1 1.7 1.18
7 -8 1 0.86 1.45
-7 -8 -1 3.1 1.4
-7 -8 -1 1.35 1.53
7 -8 1 1.28 1.54
7 8 1 2.16 1.12
-7 8 -1 2.53 1.27
-7 8 -1 2.19 1.59
7 8 1 4.1 1.33
-8 -8 -1 9.86 1.88
-8 -8 -1 6.59 1.53
8 -8 1 10.69 1.87
8 -8 1 7.45 1.67
-8 8 -1 6.84 1.45
-8 8 -1 8.54 1.84
8 8 1 8.27 1.55
8 8 1 8.16 1.34
9 -8 1 -1.52 1.54
-9 -8 -1 2.36 1.69
-9 -8 -1 -0.45 1.36
9 -8 1 -2.02 1.38
-9 8 -1 -0.99 1.6
9 8 1 1.95 1.14
-9 8 -1 0.08 1.3
9 8 1 0.84 1.32
10 -8 1 2.01 1.56
10 -8 1 0.88 1.76
-10 -8 -1 0.6 1.48
-10 -8 -1 1.3 1.66
-10 8 -1 0.55 1.4
-10 8 -1 0.01 1.63
10 8 1 0.89 1.34
10 8 1 0.14 1.16
11 -8 1 2.59 1.86
-11 -8 -1 1.42 1.52
-11 -8 -1 0.18 1.6
-11 8 -1 2.64 1.75
-11 8 -1 0.92 1.45
11 8 1 0.42 1.25
11 8 1 0.8 1.33
-12 -8 -1 -0.78 1.51
12 -8 1 -0.32 1.84
-12 -8 -1 1 1.71
-12 8 -1 2.61 1.59
12 8 1 -0.14 1.3
12 8 1 -0.75 1.37
-12 8 -1 2.33 1.9
-13 -8 -1 3.21 1.73
-13 -8 -1 3.83 1.9
13 -8 1 6.2 2.06
-13 8 -1 2.33 1.95
13 8 1 4.93 1.56
13 8 1 3.42 1.87
-13 8 -1 4.13 1.7
-14 -8 -1 0.99 1.72
-14 -8 -1 -1.38 1.64
14 -8 1 2.57 2.15
14 8 1 0.66 1.44
-14 8 -1 -2.04 1.79
-14 8 -1 3.11 1.63
-9 -9 1 4.83 1.95
9 -9 -1 1.33 1.8
9 9 -1 0.38 1.48
-9 9 1 2.05 1.52
-9 9 1 0.88 2
9 9 -1 2.37 1.42
-8 -9 1 -0.01 1.75
8 -9 -1 -1.46 1.74
-8 9 1 0.62 1.84
-8 9 1 -0.51 1.38
8 9 -1 0.41 1.36
8 9 -1 -1.15 1.46
-7 -9 1 -2.08 1.61
7 9 -1 0.24 1.48
7 9 -1 3.54 1.41
-7 9 1 0.19 1.4
-7 9 1 -0.77 1.78
-6 -9 1 4.76 1.79
-6 9 1 3.32 1.78
6 9 -1 0.37 1.46
6 9 -1 1.65 1.33
-6 9 1 1.5 1.35
-5 -9 1 4.84 1.79
-5 9 1 1.25 1.37
-5 9 1 1.85 1.72
5 9 -1 4.26 1.45
-5 9 1 4.96 1.41
-5 9 1 3.71 1.43
5 9 -1 3.13 1.55
-4 -9 1 -2.52 1.46
-4 9 1 -0.34 1.33
-4 9 1 2.46 1.31
4 9 -1 0.62 1.4
-4 9 1 -1.52 1.57
4 9 -1 0.55 1.32
-4 9 1 1.17 1.3
-4 9 1 0.65 1.15
-3 -9 1 1.42 1.58
-3 9 1 2.16 1.32
-3 9 1 1.93 1.35
3 9 -1 -0.74 1.4
-3 9 1 2.16 1.57
-3 9 1 0.97 1.26
3 9 -1 -1.66 1.29
-3 9 1 2.82 1.37
-2 -9 1 3.13 1.55
-2 9 1 2.94 1.39
2 9 -1 4.53 2.1
2 9 -1 6.08 1.6
2 9 -1 4.48 1.41
-2 9 1 4.26 1.4
-2 9 1 5.91 1.44
-2 9 1 4.99 1.67
-2 9 1 6.36 1.5
-1 -9 1 3.04 1.51
1 9 -1 3.87 1.5
-1 9 1 1.98 1.53
1 9 -1 3.85 1.43
-1 9 1 2.79 1.36
-1 9 1 4.96 1.42
-1 9 1 3.39 1.44
-1 9 1 3.29 1.43
1 9 -1 3.54 1.41
1 9 -1 4.99 1.46
0 9 1 1.75 1.39
0 9 -1 1.87 1.28
0 9 1 2.68 1.33
0 9 1 2.02 1.34
0 9 1 4.72 1.49
0 9 -1 1.38 1.35
0 9 -1 3.37 1.44
0 9 1 3.88 1.35
0 9 -1 3.84 1.45
-1 9 -1 2.96 1.51
1 9 1 0.81 1.37
-1 9 -1 1.71 1.37
-1 9 -1 3.14 1.49
1 9 1 2.61 1.3
-1 9 -1 2.99 1.29
1 9 1 1.58 1.37
1 9 1 0.43 1.3
1 9 1 0.41 1.33
-1 9 -1 5.17 1.36
-2 9 -1 2.78 1.39
2 9 1 3.2 1.38
-2 9 -1 3.91 1.57
-2 9 -1 2.6 1.26
2 9 1 4.48 1.51
-2 9 -1 3.87 1.49
2 9 1 4.08 1.37
-2 9 -1 4.9 1.37
-3 9 -1 3.08 1.64
-3 9 -1 0.72 1.21
-3 9 -1 1.22 1.38
-3 9 -1 -0.84 1.15
3 9 1 -0.56 1.4
3 9 1 -1.88 1.19
-4 -9 -1 4.66 1.78
-4 -9 -1 5.1 1.53
4 9 1 6.15 1.61
4 9 1 3.43 1.33
-4 9 -1 4.2 1.76
-4 9 -1 6.9 1.57
-4 9 -1 3.39 1.33
-5 -9 -1 -0.46 1.58
-5 -9 -1 0.64 1.41
-5 9 -1 -1.11 1.23
-5 9 -1 1.86 1.74
5 9 1 -0.23 1.26
5 9 1 0.76 1.38
-5 9 -1 -0.73 1.37
-6 -9 -1 -0.77 1.64
-6 -9 -1 0.11 1.43
6 -9 1 2.75 1.76
-6 9 -1 3.16 1.81
6 9 1 0.72 1.42
6 9 1 0.54 1.23
-6 9 -1 0.39 1.43
-6 9 -1 -0.67 1.29
-7 -9 -1 1.29 1.78
-7 -9 -1 1.87 1.52
7 -9 1 1.07 1.65
-7 9 -1 1.26 1.4
-7 9 -1 0.22 1.79
7 9 1 -0.96 1.24
7 9 1 -1.31 1.42
8 -9 1 -2.07 1.74
8 -9 1 -0.02 1.75
-8 -9 -1 1.03 1.51
-8 -9 -1 -0.67 1.67
-8 9 -1 -2.48 1.69
8 9 1 -0.35 1.5
8 9 1 -2.44 1.22
-8 9 -1 0.71 1.36
9 -9 1 -0.4 1.83
-9 -9 -1 2.68 1.85
-9 -9 -1 -0.79 2.02
-9 9 -1 0.65 2.03
-9 9 -1 0.62 1.52
9 9 1 0.12 1.51
25 0 -2 4.43 1.82
-25 0 2 -0.95 1.69
-24 0 2 11.7 2.18
24 0 -2 17.29 2.27
24 0 -2 15.3 1.84
-23 0 2 -0.4 1.55
23 0 -2 -0.94 1.54
23 0 -2 -1.5 1.19
22 0 -2 0.49 1.13
22 0 -2 2.96 1.58
-22 0 2 0.47 1.36
-22 0 2 1.9 1.59
21 0 -2 2.73 1.54
-21 0 2 0.28 0.87
-21 0 2 1.73 1.08
21 0 -2 1.04 1.09
-21 0 2 0.73 1.36
-20 0 2 12.74 1.44
-20 0 2 10.17 1.68
20 0 -2 17.02 1.9
-20 0 2 13.82 1.25
20 0 -2 11.68 1.37
-19 0 2 -0.17 0.77
-19 0 2 -1.77 0.9
-19 0 2 -1.04 1.17
19 0 -2 0.76 0.92
19 0 -2 -2.35 1.18
18 0 -2 2.5 1.21
-18 0 2 0.67 0.88
18 0 -2 1.57 0.92
-18 0 2 -1.14 1.12
-18 0 2 1.06 0.73
-17 0 2 -1.07 0.65
-17 0 2 -1.47 1
17 0 -2 -0.21 0.82
-17 0 2 -1.1 0.78
17 0 -2 0.17 1.07
-16 0 2 37.66 2.28
-16 0 2 36.13 1.96
16 0 -2 35.43 1.93
16 0 -2 33.1 2.16
-16 0 2 35.89 1.83
-15 0 2 0.94 0.78
-15 0 2 0.58 0.59
15 0 -2 0.84 0.72
-15 0 2 0.02 0.89
15 0 -2 1.15 0.91
-14 0 2 69.59 2.82
14 0 -2 69.71 2.89
-14 0 2 70.38 3.14
-14 0 2 72.76 2.98
14 0 -2 69.07 3.08
13 0 -2 0.68 0.58
-13 0 2 -0.02 0.48
-13 0 2 1.4 0.7
-13 0 2 1.12 0.8
13 0 -2 -0.6 0.75
12 0 -2 19.12 1.4
-12 0 2 19.23 1.26
-12 0 2 17.38 1.05
12 0 -2 16.42 1.1
-12 0 2 16.21 1.16
-12 0 2 19.73 1.39
11 0 -2 0.4 0.47
-11 0 2 1.21 0.66
11 0 -2 -0.13 0.66
11 0 -2 0.75 0.52
-11 0 2 0.32 0.42
-11 0 2 0.28 0.57
-11 0 2 -0.15 0.49
-10 0 2 110.92 4.17
-10 0 2 100.9 3.99
-10 0 2 105.65 3.92
-10 0 2 112.26 4.04
10 0 -2 109.47 4.14
10 0 -2 105.81 4
10 0 -2 108.83 4
10 0 -2 106.73 3.94
-9 0 2 -0.12 0.43
-9 0 2 0.42 0.5
-9 0 2 -0.47 0.33
9 0 -2 0.09 0.48
9 0 -2 -0.13 0.57
9 0 -2 0.07 0.44
9 0 -2 0.34 0.39
-9 0 2 -0.01 0.55
-8 0 2 13.79 0.9
8 0 -2 11.9 0.76
8 0 -2 11.87 0.9
8 0 -2 12.24 0.82
-8 0 2 11.68 0.93
8 0 -2 11.55 0.85
8 0 -2 12.03 0.85
-8 0 2 10.47 0.85
-8 0 2 13.45 0.84
-8 0 2 12.71 0.72
-7 0 2 0.34 0.32
-7 0 2 -0.16 0.47
-7 0 2 0.23 0.45
7 0 -2 0.78 0.42
7 0 -2 0.68 0.35
7 0 -2 0.5 0.49
7 0 -2 -0.48 0.46
-7 0 2 1.65 0.49
-7 0 2 -0.17 0.39
7 0 -2 -0.16 0.42
6 0 -2 3.51 0.54
6 0 -2 4.76 0.42
-6 0 2 3.98 0.54
-6 0 2 5.43 0.56
6 0 -2 4.07 0.51
6 0 -2 3.76 0.49
-6 0 2 4.64 0.49
-6 0 2 4.4 0.4
-6 0 2 4.05 0.54
-5 0 2 0.08 0.25
5 0 -2 0.08 0.25
-5 0 2 0 0.34
-5 0 2 0.36 0.37
-5 0 2 0.09 0.37
5 0 -2 0.19 0.33
5 0 -2 0.68 0.39
5 0 -2 -0.16 0.34
-5 0 2 0.61 0.39
-4 0 2 9.85 0.63
4 0 -2 8.34 0.57
-4 0 2 8.93 0.57
-4 0 2 8.91 0.48
-4 0 2 9.7 0.64
4 0 -2 8.14 0.47
4 0 -2 9.69 0.66
-4 0 2 8.7 0.63
4 0 -2 9.47 0.57
3 0 -2 0.17 0.29
3 0 -2 0.24 0.26
-3 0 2 -0.26 0.24
3 0 -2 -0.02 0.22
3 0 -2 -0.2 0.24
-3 0 2 -0.17 0.16
3 0 -2 0.1 0.16
-3 0 2 0.17 0.25
-3 0 2 0.01 0.26
2 0 -2 161.54 5.73
-2 0 2 159.7 5.78
2 0 -2 166.61 5.78
-2 0 2 169.01 5.77
-2 0 2 169.78 5.77
2 0 -2 165.39 5.77
2 0 -2 165.38 5.77
2 0 -2 168.92 5.77
1 0 -2 -0.04 0.1
1 0 -2 0.07 0.13
-1 0 2 -0.09 0.1
-1 0 2 -0.06 0.14
1 0 -2 0.11 0.1
1 0 -2 -0.11 0.14
1 0 -2 -0.02 0.11
-1 0 2 -0.06 0.11
-1 0 2 -0.13 0.1
0 0 -2 34.35 1.25
-1 0 -2 0.17 0.11
1 0 2 -0.05 0.1
-1 0 -2 0.21 0.14
-1 0 -2 -0.09 0.15
-1 0 -2 -0.27 0.13
1 0 2 0.01 0.11
1 0 2 -0.14 0.13
-1 0 -2 -0.04 0.11
1 0 2 0.24 0.15
2 0 2 0.09 0.22
2 0 2 0.09 0.19
-2 0 -2 -0.06 0.2
-2 0 -2 0.06 0.24
-2 0 -2 0.16 0.19
2 0 2 0.45 0.2
2 0 2 0.16 0.17
2 0 2 0.32 0.22
3 0 2 -0.05 0.21
3 0 2 -0.29 0.21
3 0 2 0.03 0.31
3 0 2 0.08 0.27
-3 0 -2 0.04 0.25
-3 0 -2 0.19 0.22
-3 0 -2 -0.2 0.29
-3 0 -2 -0.17 0.21
3 0 2 0 0.25
4 0 2 29.01 1.15
-4 0 -2 28.28 1.15
4 0 2 29.25 1.22
-4 0 -2 29.66 1.18
-4 0 -2 27.01 1.16
4 0 2 28.7 1.15
4 0 2 28.85 1.25
4 0 2 28.82 1.21
-4 0 -2 28.97 1.28
-5 0 -2 0.55 0.33
5 0 2 0.2 0.4
-5 0 -2 -0.37 0.39
5 0 2 -0.08 0.28
-5 0 -2 -0.39 0.29
5 0 2 0.33 0.39
-5 0 -2 -0.79 0.31
5 0 2 -0.4 0.31
5 0 2 -0.99 0.35
-5 0 -2 -0.28 0.42
-6 0 -2 24.82 1.11
-6 0 -2 26.62 1.29
6 0 2 24.17 1.25
6 0 2 24.29 1.18
6 0 2 25.89 1.11
6 0 2 22.84 1.18
-6 0 -2 24.91 1.14
-6 0 -2 25.98 1.2
-6 0 -2 26.7 1.11
6 0 2 24.5 1.09
-7 0 -2 -0.11 0.33
7 0 2 -0.05 0.38
-7 0 -2 0.48 0.44
7 0 2 0.38 0.45
-7 0 -2 0.41 0.38
-7 0 -2 0.15 0.37
7 0 2 0.26 0.45
7 0 2 0.11 0.5
-7 0 -2 0.2 0.51
8 0 2 82.79 3.19
8 0 2 84.33 3.23
-8 0 -2 85.59 3.16
-8 0 -2 83.27 3.33
-8 0 -2 85.25 3.13
-8 0 -2 85.46 3.15
8 0 2 89.67 3.55
-8 0 -2 80.56 3.13
-8 0 -2 84.27 3.21
8 0 2 83.4 3.14
9 0 2 0.07 0.49
-9 0 -2 -0.16 0.39
-9 0 -2 -0.28 0.4
-9 0 -2 -0.76 0.42
-9 0 -2 -0.14 0.43
-9 0 -2 0.53 0.58
9 0 2 0.41 0.46
9 0 2 -0.28 0.54
-10 0 -2 11.37 0.83
-10 0 -2 10.5 0.83
-10 0 -2 11.12 1.05
-10 0 -2 10.46 0.79
10 0 2 11.04 0.91
10 0 2 10.46 0.97
10 0 2 11.66 0.84
11 0 2 1.29 0.7
-11 0 -2 1.12 0.54
11 0 2 0.99 0.52
11 0 2 0.71 0.58
-11 0 -2 -0.26 0.46
-11 0 -2 0.53 0.68
-11 0 -2 0.43 0.5
-12 0 -2 7.51 0.78
12 0 2 5.47 0.92
12 0 2 5.84 0.72
-12 0 -2 6.68 1
-12 0 -2 5.94 0.84
12 0 2 8.04 0.89
-12 0 -2 6.47 0.73
-13 0 -2 0.29 0.53
13 0 2 0.11 0.8
13 0 2 0.4 0.65
-13 0 -2 1.12 0.62
13 0 2 1.33 0.6
-13 0 -2 -0.83 0.75
-14 0 -2 2.23 0.94
-14 0 -2 3.22 0.72
-14 0 -2 2.32 0.66
14 0 2 2.79 0.82
14 0 2 3.99 1.01
-15 0 -2 -0.76 0.59
15 0 2 -0.66 0.76
15 0 2 1.15 0.96
-15 0 -2 -0.07 0.64
-15 0 -2 0.04 0.91
16 0 2 -0.53 0.83
-16 0 -2 1.17 1.02
-16 0 -2 0.25 0.67
-16 0 -2 0.22 0.71
16 0 2 1.14 1.03
-17 0 -2 -0.11 1.03
-17 0 -2 0.25 0.77
-17 0 -2 0.49 0.75
17 0 2 -0.09 1.03
17 0 2 0.47 0.91
-18 0 -2 3.53 0.9
-18 0 -2 3.02 0.88
18 0 2 4.49 1.1
18 0 2 5.25 1.3
-18 0 -2 4.25 1.34
-19 0 -2 0.3 1.28
19 0 2 0.22 1.05
-19 0 -2 0.23 0.86
-19 0 -2 -0.48 0.8
19 0 2 -0.55 1.17
20 0 2 4.68 1.28
-20 0 -2 2.45 0.95
-20 0 -2 2.15 0.94
-20 0 -2 4.54 1.48
20 0 2 3.71 1.4
-21 0 -2 -0.12 0.9
21 0 2 1.33 1.4
21 0 2 0.72 1.23
-21 0 -2 2.33 1.48
22 0 2 6 1.67
22 0 2 6.61 1.45
-22 0 -2 5.83 1.74
-23 0 -2 -0.21 1.57
23 0 2 0.35 1.31
23 0 2 0.76 1.53
-24 0 -2 2.25 1.81
24 0 2 2.74 1.48
24 0 2 0.79 1.72
25 -1 -2 6.67 2.05
-25 -1 2 4.95 2.05
25 1 -2 7.9 2.06
-25 1 2 5.25 1.97
25 1 -2 5.3 1.57
24 -1 -2 -0.51 1.73
-24 -1 2 0.18 1.64
-24 1 2 -1.94 1.62
24 1 -2 0.5 1.76
24 1 -2 1.27 1.34
-23 -1 2 2.96 1.68
-23 -1 2 -1.29 1.21
23 -1 -2 5.64 1.83
-23 1 2 0.17 1.22
-23 1 2 0.17 1.6
23 1 -2 0.89 1.66
23 1 -2 -0.24 1.22
-22 -1 2 4.68 1.32
-22 -1 2 4.74 1.7
22 -1 -2 1.53 1.6
22 -1 -2 3.82 1.27
22 1 -2 3.73 1.25
22 1 -2 0.08 1.48
-22 1 2 1.95 1.59
-22 1 2 0.91 1.13
21 -1 -2 23.14 2.3
-21 -1 2 28.39 2.09
-21 -1 2 21.89 2.29
21 -1 -2 25.21 1.92
21 1 -2 26.56 2.33
-21 1 2 26.01 2.46
-21 1 2 27.68 1.93
21 1 -2 26.02 1.99
-20 -1 2 0.39 1.12
-20 -1 2 0.41 1.31
20 -1 -2 -0.98 1.04
20 -1 -2 2.47 1.42
-20 1 2 1.6 1.37
20 1 -2 2.06 1.34
20 1 -2 -0.13 1.02
-20 1 2 0.92 0.86
-20 1 2 0.03 0.95
19 -1 -2 38.88 2.22
-19 -1 2 35.39 1.82
19 -1 -2 37.03 2.58
-19 -1 2 42.21 2.39
-19 -1 2 39.6 2.72
-19 1 2 36.92 2.6
19 1 -2 36.45 2.19
-19 1 2 37.37 2.17
19 1 -2 40.97 2.55
-19 1 2 35.48 2.03
18 -1 -2 3.71 1.34
-18 -1 2 3.13 1.29
18 -1 -2 4.57 1.05
-18 -1 2 3.47 1.09
-18 -1 2 2.65 0.68
18 1 -2 4.97 1.03
-18 1 2 3.4 1.21
-18 1 2 3.65 0.99
18 1 -2 7.01 1.33
-18 1 2 5.43 0.93
17 -1 -2 1.75 0.93
17 -1 -2 1.79 1.17
-17 -1 2 1.14 0.57
-17 -1 2 2.01 1.01
-17 -1 2 2.55 1.14
17 1 -2 -0.47 1.09
-17 1 2 0.51 0.81
-17 1 2 1.37 0.81
-17 1 2 0.25 1.04
17 1 -2 1.33 0.85
16 -1 -2 3.13 0.9
-16 -1 2 3.83 0.7
-16 -1 2 3.98 1.13
-16 -1 2 2.69 0.61
-16 -1 2 4.56 1.05
16 -1 -2 1.8 1.11
-16 1 2 4.01 1.12
16 1 -2 5.6 0.88
-16 1 2 4.64 0.84
-16 1 2 3.96 0.87
16 1 -2 4.54 1.18
-15 -1 2 33.23 1.66
15 -1 -2 37.38 2.23
-15 -1 2 36.57 2
-15 -1 2 35.28 2.15
15 -1 -2 36.04 1.9
-15 -1 2 34.45 1.61
-15 1 2 35.18 1.84
15 1 -2 33.63 2.08
-15 1 2 34.98 2.13
-15 1 2 35.11 1.8
15 1 -2 33.39 1.82
14 -1 -2 6.96 0.88
14 -1 -2 5.61 1.1
-14 -1 2 5.35 0.63
-14 -1 2 6.33 0.96
14 -1 -2 5.72 0.76
-14 -1 2 4.22 0.66
-14 -1 2 4.88 1.04
-14 1 2 5.37 0.79
-14 1 2 7.14 1.13
14 1 -2 5.69 0.84
14 1 -2 4.24 0.97
-14 1 2 5.11 0.83
-13 -1 2 29.33 1.9
13 -1 -2 33.23 1.98
-13 -1 2 29.98 1.43
-13 -1 2 32.11 1.48
13 -1 -2 32.11 1.51
13 -1 -2 29.79 1.62
-13 -1 2 36.13 1.78
-13 1 2 33.41 1.61
13 1 -2 28.64 1.77
-13 1 2 32.98 1.67
-13 1 2 31.39 1.9
13 1 -2 32.74 1.62
12 -1 -2 1.47 0.81
-12 -1 2 1.25 0.79
12 -1 -2 1.04 0.47
12 -1 -2 0.25 0.56
-12 -1 2 -0.2 0.44
-12 -1 2 0.3 0.69
-12 -1 2 0.04 0.37
-12 1 2 1.89 0.79
12 1 -2 2.06 0.73
-12 1 2 0.96 0.46
-12 1 2 0.63 0.55
12 1 -2 0.46 0.55
11 -1 -2 60.89 2.45
11 -1 -2 53.38 2.23
11 -1 -2 56.92 2.55
-11 -1 2 58.7 2.56
-11 -1 2 54.49 2.19
-11 -1 2 56.34 2.47
11 -1 -2 54.35 2.29
-11 -1 2 53.55 2.15
-11 1 2 59.44 2.2
-11 1 2 55.48 2.31
11 1 -2 56.55 2.43
11 1 -2 54.63 2.28
-11 1 2 62.34 2.54
-10 -1 2 8.64 0.64
10 -1 -2 11.03 0.81
-10 -1 2 10.07 0.98
10 -1 -2 10.85 0.96
-10 -1 2 9.98 1
10 -1 -2 12.22 1.06
10 -1 -2 11.18 0.76
-10 -1 2 10.42 0.69
-10 1 2 9.92 0.68
-10 1 2 9.66 0.95
10 1 -2 9.73 0.77
-10 1 2 11.8 0.84
10 1 -2 8.92 0.9
9 -1 -2 24.04 1.2
9 -1 -2 26.36 1.41
9 -1 -2 25.17 1.17
-9 -1 2 24.62 1.45
-9 -1 2 26.72 1.45
9 -1 -2 25.15 1.46
-9 -1 2 27 1.21
-9 -1 2 23.66 1.12
-9 1 2 26.06 1.37
9 1 -2 26.67 1.37
-9 1 2 26.03 1.39
-9 1 2 25.31 1.23
9 1 -2 23.63 1.35
9 1 -2 25.44 1.22
-9 1 2 25.73 1.12
-8 -1 2 1.97 0.38
8 -1 -2 2.58 0.6
8 -1 -2 2.28 0.39
-8 -1 2 1.94 0.5
8 -1 -2 1.48 0.44
-8 -1 2 0.81 0.56
8 -1 -2 2.13 0.64
-8 -1 2 2.2 0.61
-8 -1 2 2.02 0.43
8 1 -2 1.33 0.51
8 1 -2 2.36 0.4
8 1 -2 1.58 0.53
-8 1 2 2.05 0.37
-8 1 2 0.59 0.52
8 1 -2 1.45 0.54
-8 1 2 2.8 0.48
8 1 -2 2.55 0.47
-8 1 2 2.32 0.56
7 -1 -2 69.08 2.77
7 -1 -2 73.06 2.83
7 -1 -2 73.98 2.66
-7 -1 2 74.91 2.77
-7 -1 2 72.57 2.62
-7 -1 2 73.85 2.84
7 -1 -2 67.2 2.84
7 -1 -2 74.04 2.68
-7 -1 2 68.18 2.84
-7 -1 2 72.5 2.71
7 1 -2 75.44 2.63
7 1 -2 70.22 2.75
7 1 -2 72.62 2.71
7 1 -2 71.99 2.82
-7 1 2 71.09 2.81
-7 1 2 73.79 2.82
-7 1 2 75.77 2.69
-7 1 2 73.59 2.64
7 1 -2 69.17 2.8
-7 1 2 74.54 2.83
6 -1 -2 1.91 0.56
-6 -1 2 2.65 0.32
6 -1 -2 2.77 0.36
-6 -1 2 3.53 0.44
6 -1 -2 2.48 0.37
6 -1 -2 2.31 0.45
6 -1 -2 3.32 0.58
-6 -1 2 2.64 0.56
-6 -1 2 2.83 0.56
-6 -1 2 2.77 0.45
-6 1 2 2.38 0.46
6 1 -2 3.61 0.53
6 1 -2 2.31 0.33
6 1 -2 2.59 0.52
-6 1 2 2.22 0.51
-6 1 2 2.57 0.4
-6 1 2 3.14 0.33
6 1 -2 3.07 0.43
6 1 -2 3.21 0.55
-6 1 2 2.4 0.53
-5 -1 2 10.45 0.77
5 -1 -2 9.4 0.75
-5 -1 2 8.97 0.62
5 -1 -2 8.72 0.54
5 -1 -2 7.75 0.53
5 -1 -2 8.21 0.62
5 -1 -2 8.94 0.71
-5 -1 2 10.28 0.75
5 1 -2 9.45 0.73
5 1 -2 11 0.68
-5 1 2 9.71 0.56
-5 1 2 9.1 0.5
5 1 -2 9.85 0.62
5 1 -2 9.39 0.68
-5 1 2 9.02 0.68
-5 1 2 8.51 0.63
-5 1 2 10.31 0.74
-4 -1 2 3.62 0.51
4 -1 -2 2.39 0.31
4 -1 -2 2.85 0.41
-4 -1 2 2.88 0.43
4 -1 -2 2.21 0.48
4 -1 -2 3.42 0.29
-4 -1 2 2.62 0.35
4 -1 -2 2.52 0.48
4 1 -2 2.18 0.36
-4 1 2 3.29 0.41
-4 1 2 2.65 0.26
4 1 -2 2.96 0.49
-4 1 2 2.44 0.44
4 1 -2 3.06 0.41
4 1 -2 3.11 0.39
4 1 -2 2.36 0.45
-4 1 2 3 0.33
-4 1 2 1.54 0.44
-3 -1 2 10.04 0.66
3 -1 -2 10.61 0.67
3 -1 -2 10.1 0.62
-3 -1 2 11 0.73
3 -1 -2 10.29 0.66
-3 -1 2 10.43 0.62
-3 -1 2 10.16 0.58
-3 -1 2 9.96 0.47
3 -1 -2 10.53 0.51
-3 1 2 10.27 0.68
3 1 -2 10.27 0.6
-3 1 2 10.48 0.52
3 1 -2 9.67 0.64
-3 1 2 11.05 0.68
3 1 -2 10.01 0.48
3 1 -2 10.82 0.6
3 1 -2 11.06 0.7
-3 1 2 9.47 0.6
-2 -1 2 34.71 1.41
2 -1 -2 33.64 1.35
2 -1 -2 35.21 1.42
-2 -1 2 35.52 1.29
-2 -1 2 36.52 1.39
-2 -1 2 35.55 1.32
2 -1 -2 35.09 1.37
-2 -1 2 38.61 1.35
-2 1 2 33.76 1.27
-2 1 2 34.46 1.41
-2 1 2 35.82 1.31
2 1 -2 34.52 1.29
2 1 -2 34.69 1.34
2 1 -2 32.06 1.4
-2 1 2 36.53 1.37
-2 1 2 36.63 1.36
2 1 -2 35.14 1.32
2 1 -2 35.12 1.38
1 -1 -2 42.69 1.68
-1 -1 2 43.65 1.58
-1 -1 2 46.34 1.64
1 -1 -2 42.93 1.62
-1 -1 2 46.25 1.67
-1 -1 2 42.38 1.68
-1 -1 2 45.73 1.62
1 -1 -2 41.56 1.74
1 -1 -2 45.07 1.67
-1 1 2 43.58 1.62
-1 1 2 44.32 1.62
-1 1 2 46.02 1.68
1 1 -2 45.65 1.69
1 1 -2 45.63 1.62
-1 1 2 44.83 1.68
1 1 -2 43.19 1.59
1 1 -2 43.41 1.67
1 1 -2 44.43 1.64
-1 1 2 45.21 1.6
0 -1 2 44.46 1.58
0 -1 2 44.26 1.57
0 -1 -2 40.25 1.57
0 -1 -2 40.36 1.56
0 -1 -2 38.35 1.51
0 1 2 42.59 1.51
0 1 -2 41.71 1.57
0 1 2 39.3 1.5
0 1 2 42.79 1.56
0 1 2 42.51 1.54
0 1 -2 42.23 1.58
0 1 2 42.27 1.56
0 1 2 43.13 1.59
0 1 -2 42.67 1.55
0 1 -2 42.14 1.56
0 1 -2 40.46 1.48
1 -1 2 5.81 0.41
1 -1 2 4.66 0.32
1 -1 2 4.9 0.41
1 -1 2 4.9 0.39
-1 -1 -2 4.95 0.35
-1 -1 -2 4.58 0.42
-1 -1 -2 4.61 0.33
1 -1 2 5.8 0.37
-1 -1 -2 5.14 0.41
1 1 2 5.94 0.44
-1 1 -2 4.83 0.32
1 1 2 5.27 0.36
1 1 2 4.25 0.28
-1 1 -2 5.13 0.39
-1 1 -2 5.79 0.42
1 1 2 5.56 0.42
-1 1 -2 5.44 0.33
1 1 2 4.62 0.33
-1 1 -2 5.66 0.42
2 -1 2 5.3 0.42
2 -1 2 5.22 0.46
-2 -1 -2 4.63 0.28
2 -1 2 5.4 0.43
-2 -1 -2 5.34 0.35
-2 -1 -2 5.65 0.49
2 -1 2 4.89 0.36
-2 -1 -2 5.01 0.38
2 -1 2 4.64 0.29
-2 -1 -2 6.29 0.49
2 1 2 5.15 0.34
-2 1 -2 4.36 0.36
-2 1 -2 5.61 0.45
2 1 2 5.71 0.46
2 1 2 5.3 0.48
2 1 2 4.67 0.31
-2 1 -2 4.6 0.31
-2 1 -2 5.62 0.43
2 1 2 4.97 0.39
-2 1 -2 5.46 0.44
3 -1 2 12.56 0.75
-3 -1 -2 12.31 0.66
3 -1 2 11.19 0.71
-3 -1 -2 12.99 0.76
3 -1 2 12.12 0.7
-3 -1 -2 13.31 0.8
-3 -1 -2 12.69 0.59
-3 -1 -2 13.13 0.57
3 1 2 11.53 0.73
-3 1 -2 11.18 0.71
3 1 2 11.96 0.67
3 1 2 12.41 0.73
-3 1 -2 12.37 0.71
-3 1 -2 12.61 0.7
3 1 2 11.83 0.57
-3 1 -2 12.39 0.68
3 1 2 12.56 0.59
-4 -1 -2 0.3 0.31
4 -1 2 0.72 0.38
-4 -1 -2 0.39 0.42
4 -1 2 -0.07 0.31
-4 -1 -2 0.64 0.42
-4 -1 -2 0.4 0.24
4 -1 2 0.35 0.36
4 -1 2 0.78 0.34
-4 -1 -2 0.6 0.27
4 1 2 0.35 0.31
4 1 2 0.72 0.4
-4 1 -2 -0.56 0.33
-4 1 -2 0.88 0.37
4 1 2 0.47 0.29
-4 1 -2 0.18 0.39
-4 1 -2 0.48 0.33
4 1 2 0.25 0.2
4 1 2 -0.26 0.41
5 -1 2 4.79 0.52
-5 -1 -2 5.57 0.52
5 -1 2 5.04 0.54
5 -1 2 4.89 0.51
-5 -1 -2 5.56 0.59
5 -1 2 4.59 0.55
-5 -1 -2 5.38 0.48
-5 -1 -2 5.52 0.6
-5 -1 -2 5.04 0.37
5 1 2 5.12 0.35
-5 1 -2 4.33 0.54
5 1 2 6.09 0.53
-5 1 -2 5.59 0.52
5 1 2 4.9 0.58
5 1 2 4.5 0.56
5 1 2 6.15 0.51
-5 1 -2 4.42 0.51
-5 1 -2 4.09 0.51
6 -1 2 57.47 2.31
-6 -1 -2 56.27 2.11
-6 -1 -2 57.1 2.22
-6 -1 -2 60.74 2.28
6 -1 2 57.82 2.24
6 -1 2 58.94 2.28
-6 -1 -2 57.53 2.35
6 1 2 59.02 2.32
6 1 2 58.9 2.27
-6 1 -2 55.52 2.25
-6 1 -2 57.58 2.2
-6 1 -2 56.34 2.28
-6 1 -2 56.13 2.31
6 1 2 57.57 2.1
6 1 2 58.42 2.2
-6 1 -2 58.69 2.29
6 1 2 55.48 2.22
7 -1 2 5.42 0.62
7 -1 2 6.25 0.39
7 -1 2 4.68 0.67
-7 -1 -2 5.12 0.7
7 -1 2 4.95 0.61
-7 -1 -2 5.16 0.58
-7 -1 -2 4.62 0.41
-7 -1 -2 5.1 0.63
-7 1 -2 4.45 0.58
-7 1 -2 6.04 0.39
-7 1 -2 4.91 0.62
7 1 2 4.44 0.65
-7 1 -2 3.69 0.65
-7 1 -2 5.55 0.67
7 1 2 5.81 0.68
7 1 2 6.12 0.59
-7 1 -2 4.24 0.52
7 1 2 5.59 0.6
7 1 2 5.55 0.43
-8 -1 -2 33.24 1.53
-8 -1 -2 35.51 1.68
-8 -1 -2 30.14 1.29
-8 -1 -2 32.64 1.51
8 -1 2 30.8 1.57
8 -1 2 30.73 1.25
8 -1 2 34.04 1.49
-8 1 -2 32.46 1.6
-8 1 -2 32.8 1.26
-8 1 -2 31.63 1.54
-8 1 -2 31.25 1.4
8 1 2 32.15 1.45
8 1 2 28.99 1.43
-8 1 -2 29.45 1.46
-9 -1 -2 26.59 1.31
-9 -1 -2 24.07 1.13
-9 -1 -2 28.51 1.33
9 -1 2 25.71 1.32
-9 -1 -2 25.06 1.5
9 -1 2 25.64 1.07
9 -1 2 28.64 1.5
-9 -1 -2 22.92 1.1
-9 1 -2 24.82 1.09
-9 1 -2 24.06 1.43
-9 1 -2 23.82 1.32
9 1 2 24.49 1.33
9 1 2 24.03 1.27
-9 1 -2 22.79 1.49
-9 1 -2 23.85 1.2
-10 -1 -2 9.95 1.04
10 -1 2 11.76 1.05
10 -1 2 11.11 0.95
-10 -1 -2 11.87 0.96
-10 -1 -2 11.68 0.75
-10 -1 -2 11.25 0.71
10 -1 2 10.01 0.7
10 1 2 9.95 0.94
-10 1 -2 10.06 0.88
-10 1 -2 10.6 0.73
-10 1 -2 10.75 1.03
10 1 2 12.97 0.95
11 -1 2 11.52 0.78
-11 -1 -2 11.45 0.79
-11 -1 -2 12.42 1.03
-11 -1 -2 11.87 1.13
11 -1 2 13.48 1.06
11 -1 2 11.67 1.12
-11 -1 -2 11.51 0.8
-11 1 -2 11.69 0.96
-11 1 -2 13.47 1.17
-11 1 -2 12.33 0.81
11 1 2 14.58 1.02
11 1 2 15.67 1.13
-12 -1 -2 33.57 1.49
-12 -1 -2 33.83 1.73
12 -1 2 34.23 1.48
12 -1 2 36.36 1.9
-12 -1 -2 36.45 1.98
12 -1 2 32.82 1.76
-12 -1 -2 33.4 1.5
12 1 2 35.64 1.84
12 1 2 36.63 1.7
-12 1 -2 33.02 1.47
-12 1 -2 31.48 1.83
-12 1 -2 32.54 1.69
-13 -1 -2 6.74 0.89
-13 -1 -2 5.16 0.62
13 -1 2 6.91 1.03
-13 -1 -2 5.5 1.05
13 -1 2 6.27 0.65
-13 -1 -2 4.24 0.6
13 -1 2 4.63 0.91
-13 1 -2 6.17 1.03
-13 1 -2 6.22 0.65
-13 1 -2 5.03 0.78
13 1 2 6.86 0.96
13 1 2 6.17 0.85
14 -1 2 38.07 2.11
-14 -1 -2 27.79 1.8
14 -1 2 32.67 1.51
-14 -1 -2 31.2 1.53
-14 -1 -2 29.68 1.55
-14 -1 -2 36.03 2.13
14 -1 2 34.01 1.88
14 1 2 32.85 1.91
-14 1 -2 34.34 2.06
14 1 2 33.15 1.8
-14 1 -2 32.41 1.54
-14 1 -2 33.43 1.77
-15 -1 -2 3.04 1.08
15 -1 2 3.09 0.59
-15 -1 -2 3.51 0.63
15 -1 2 1.89 0.9
-15 -1 -2 3.04 0.63
-15 -1 -2 3.09 0.87
15 -1 2 3 1.07
15 1 2 0.82 0.81
-15 1 -2 1.63 0.78
-15 1 -2 1.58 0.63
-15 1 -2 3.2 1.03
15 1 2 2.95 0.98
-16 -1 -2 1.39 1.09
16 -1 2 0.53 0.9
16 -1 2 1.6 0.58
-16 -1 -2 2.66 0.89
-16 -1 -2 0.17 0.56
16 -1 2 2.07 1.06
-16 1 -2 0.15 0.63
16 1 2 0.15 0.86
16 1 2 1.06 1.01
-16 1 -2 1.26 0.78
-16 1 -2 0.2 1.03
-17 -1 -2 18.34 1.28
-17 -1 -2 18.02 1.79
17 -1 2 20.02 1.6
17 -1 2 20.56 1.78
-17 -1 -2 16.28 1.49
17 1 2 16.86 1.64
-17 1 -2 16.5 1.43
-17 1 -2 19.57 1.88
17 1 2 18.38 1.58
-17 1 -2 18.4 1.22
-18 -1 -2 5.75 1.13
-18 -1 -2 8.04 1.54
18 -1 2 10.26 1.33
-18 -1 -2 8.92 0.95
18 -1 2 5.33 1.41
-18 1 -2 9.04 1.17
-18 1 -2 7.96 1.54
-18 1 -2 6.76 0.91
18 1 2 7.41 1.38
18 1 2 7.17 1.24
19 -1 2 0.06 1.07
-19 -1 -2 -0.96 0.93
-19 -1 -2 0.64 0.72
-19 -1 -2 0.38 1.36
19 -1 2 0.36 1.3
-19 1 -2 1.47 1.14
-19 1 -2 0.24 0.93
19 1 2 2.6 1.11
19 1 2 0.46 1.2
-19 1 -2 1.51 1.31
20 -1 2 5.28 1.56
-20 -1 -2 9.1 1.75
20 -1 2 4.51 1.32
-20 -1 -2 9.2 1.27
-20 1 -2 5.4 1.17
20 1 2 7.24 1.56
-20 1 -2 6.54 1.58
20 1 2 6.8 1.33
21 -1 2 1.71 1.23
21 -1 2 -1.77 1.41
-21 -1 -2 1.04 1.1
-21 -1 -2 2.61 1.51
-21 1 -2 2.56 1.11
21 1 2 -0.58 1.35
-21 1 -2 0.61 1.42
21 1 2 0.62 1.18
22 -1 2 -0.29 1.26
-22 -1 -2 0.64 1.5
-22 -1 -2 -1.54 1.1
22 -1 2 -2.14 1.5
-22 1 -2 -0.59 1.11
22 1 2 0.88 1.47
-22 1 -2 2.1 1.6
22 1 2 -0.74 1.22
23 -1 2 5.09 1.51
-23 -1 -2 3.42 1.76
23 -1 2 4.58 1.81
23 1 2 -0.16 1.49
-23 1 -2 1.5 1.3
23 1 2 3.94 1.45
-23 1 -2 -0.75 1.62
24 -1 2 3.5 1.51
-24 -1 -2 6.54 1.93
24 -1 2 2.75 1.81
-24 1 -2 2.36 1.88
24 1 2 6.73 1.64
24 1 2 2.48 1.68
24 -2 -2 0.13 1.89
-24 -2 2 -1.72 1.66
-24 -2 2 0.29 1.44
24 2 -2 1.62 1.7
24 2 -2 2.13 1.4
-24 2 2 0.81 1.75
-24 2 2 1.33 1.41
23 -2 -2 -0.29 1.85
-23 -2 2 3.32 1.74
-23 -2 2 0.88 1.43
23 2 -2 1.1 1.59
-23 2 2 1.32 1.65
23 2 -2 3.77 1.41
-23 2 2 -1.19 1.28
22 -2 -2 0.75 1.67
-22 -2 2 0.6 1.33
-22 -2 2 3.34 1.62
22 2 -2 0.1 1.2
22 2 -2 2.7 1.55
-22 2 2 0.09 1.24
-22 2 2 1.1 1.57
-21 -2 2 -0.48 1.47
-21 -2 2 -0.07 1.23
21 -2 -2 -0.34 1.53
21 -2 -2 -0.1 1.2
-21 2 2 0.78 1.45
-21 2 2 -0.01 1.13
21 2 -2 2.56 1.44
21 2 -2 0.19 1.11
-20 -2 2 1.43 1.46
-20 -2 2 2.39 1.28
20 -2 -2 3.82 1.66
20 -2 -2 1.94 1.09
20 2 -2 0.73 1.38
-20 2 2 2.43 1.4
20 2 -2 2.56 1.15
-20 2 2 2.56 1.22
-19 -2 2 0.69 1.36
19 -2 -2 0.38 1.4
-19 -2 2 2.97 1.25
19 -2 -2 2.41 1.08
-19 2 2 3.24 1.16
19 2 -2 0.55 0.96
19 2 -2 1.65 1.32
-19 2 2 0.06 1.26
18 -2 -2 8.29 1.57
-18 -2 2 5.57 1.43
18 -2 -2 5.3 1.16
-18 -2 2 8.06 1.38
18 2 -2 8.12 1.43
-18 2 2 6.89 1.18
-18 2 2 5.91 1.37
18 2 -2 7.72 1.19
-18 2 2 7.2 0.9
-17 -2 2 9.75 1.56
-17 -2 2 11.7 1.44
17 -2 -2 8.78 1.54
17 -2 -2 8.74 1.22
17 2 -2 10.34 1.41
17 2 -2 10.07 1.23
-17 2 2 9.84 0.98
-17 2 2 11.52 1.5
-17 2 2 12.61 1.3
16 -2 -2 1.27 1.15
16 -2 -2 1.48 0.87
-16 -2 2 0.91 1
-16 -2 2 1.61 1.07
16 2 -2 0.7 0.85
-16 2 2 2.1 0.88
16 2 -2 0 0.97
-16 2 2 0.27 1.01
-16 2 2 1.14 0.66
15 -2 -2 6.03 1.27
-15 -2 2 2.58 1.01
15 -2 -2 4.72 0.93
-15 -2 2 5 1.21
15 -2 -2 2.55 0.57
-15 2 2 3.26 1.06
-15 2 2 3.28 0.7
15 2 -2 2.01 0.97
15 2 -2 3.73 0.89
-15 2 2 3.46 0.9
-14 -2 2 17.04 1.49
14 -2 -2 13.44 0.91
14 -2 -2 13.63 1.46
-14 -2 2 16.61 1.54
14 -2 -2 13.07 1.16
14 2 -2 14.88 1.21
14 2 -2 13.49 1.31
-14 2 2 16.14 1.45
-14 2 2 15.46 1.27
-14 2 2 14.44 1.05
13 -2 -2 21.76 1.13
13 -2 -2 22.45 1.7
-13 -2 2 28.27 1.79
-13 -2 2 23.29 1.62
13 -2 -2 24.01 1.43
-13 2 2 24.47 1.69
13 2 -2 23.18 1.56
-13 2 2 24.23 1.53
13 2 -2 21.36 1.39
-13 2 2 21.83 1.25
-13 2 2 21.57 1.27
12 -2 -2 6.34 1.07
12 -2 -2 7.34 0.63
-12 -2 2 8.59 1.06
-12 -2 2 9.86 1.16
12 -2 -2 7.81 0.83
12 2 -2 7.29 0.94
-12 2 2 8.29 1.01
12 2 -2 7.57 0.85
-12 2 2 7.81 0.76
-12 2 2 7.61 0.68
11 -2 -2 1.75 0.83
11 -2 -2 1.63 0.57
11 -2 -2 0.95 0.4
-11 -2 2 0.99 0.76
-11 -2 2 1.39 0.76
11 -2 -2 1.6 0.78
11 2 -2 1.35 0.67
-11 2 2 0.66 0.68
-11 2 2 0.77 0.51
11 2 -2 1.48 0.59
-11 2 2 0.81 0.42
-10 -2 2 15.55 1.24
10 -2 -2 13.82 0.79
10 -2 -2 15 1.23
10 -2 -2 13.79 0.93
10 -2 -2 14.92 1.17
-10 -2 2 15.96 1.22
-10 2 2 12.91 0.81
-10 2 2 13.44 0.88
10 2 -2 16.06 1.08
10 2 -2 15.04 1.02
-10 2 2 15.96 1.21
9 -2 -2 8.91 0.98
9 -2 -2 10.04 0.66
9 -2 -2 11.79 1.06
-9 -2 2 11.85 1.08
9 -2 -2 11.87 0.8
-9 -2 2 13.84 1.12
9 2 -2 13.17 0.92
-9 2 2 13.04 1.03
9 2 -2 12.33 0.96
-9 2 2 12.18 0.76
-9 2 2 10.84 0.72
8 -2 -2 0.29 0.29
-8 -2 2 -0.25 0.57
8 -2 -2 0.04 0.63
8 -2 -2 0.86 0.45
8 -2 -2 -0.59 0.62
-8 -2 2 0.42 0.61
-8 2 2 0.63 0.49
8 2 -2 0.52 0.46
8 2 -2 0.49 0.51
-8 2 2 0.15 0.34
-8 2 2 0.5 0.36
8 2 -2 0.21 0.5
7 -2 -2 2.99 0.66
-7 -2 2 4.18 0.71
7 -2 -2 4.48 0.5
7 -2 -2 5.59 0.74
7 -2 -2 4.43 0.42
-7 -2 2 5.36 0.69
-7 -2 2 3.98 0.52
-7 2 2 4.85 0.46
-7 2 2 3.69 0.58
7 2 -2 3.44 0.54
-7 2 2 4.65 0.45
7 2 -2 4.23 0.57
7 2 -2 3.68 0.61
6 -2 -2 14.45 1.04
6 -2 -2 13.77 0.69
6 -2 -2 14.12 0.87
-6 -2 2 14.52 0.85
-6 -2 2 14.14 0.94
6 -2 -2 14.35 0.79
6 -2 -2 14.56 1.01
-6 -2 2 16.01 1.09
-6 2 2 13.72 0.95
-6 2 2 12.87 0.72
6 2 -2 13.87 0.9
6 2 -2 14.39 0.86
6 2 -2 14.11 0.95
6 2 -2 13.6 1.04
-6 2 2 14.28 0.99
-6 2 2 12.65 0.72
6 2 -2 13.78 0.96
-6 2 2 15.48 0.92
-5 -2 2 23.31 1.27
5 -2 -2 25.86 1.17
5 -2 -2 23.79 1.06
-5 -2 2 24.3 1.22
5 -2 -2 24.61 1.24
5 -2 -2 24.77 1.02
-5 -2 2 25.28 1.13
5 -2 -2 23.31 1.33
-5 2 2 25.06 1.3
5 2 -2 23.31 1.3
-5 2 2 24.84 1.18
5 2 -2 24.34 1.17
-5 2 2 24.13 1.03
-5 2 2 24.37 1.26
-5 2 2 23.06 1.02
5 2 -2 25.02 1.14
5 2 -2 24.26 1.21
5 2 -2 24.28 1.13
4 -2 -2 1.25 0.3
-4 -2 2 1.59 0.36
4 -2 -2 0.66 0.45
4 -2 -2 1.42 0.4
4 -2 -2 0.44 0.34
-4 -2 2 1.23 0.43
-4 -2 2 1.32 0.54
4 -2 -2 0.87 0.53
4 2 -2 1.08 0.4
-4 2 2 0.4 0.38
4 2 -2 1.19 0.43
-4 2 2 1.5 0.52
-4 2 2 1.32 0.32
-4 2 2 1.06 0.3
4 2 -2 0.71 0.48
-4 2 2 0.97 0.41
4 2 -2 1.02 0.52
-3 -2 2 36.11 1.38
-3 -2 2 36.91 1.58
3 -2 -2 34.46 1.63
-3 -2 2 36.42 1.61
3 -2 -2 37.39 1.45
-3 -2 2 40.32 1.5
-3 -2 2 37.78 1.51
3 -2 -2 38.78 1.56
-3 2 2 37.05 1.52
-3 2 2 35.81 1.54
3 2 -2 35.65 1.38
-3 2 2 35.4 1.55
3 2 -2 37.02 1.51
-3 2 2 37.49 1.44
-3 2 2 36.05 1.62
-3 2 2 37.58 1.43
3 2 -2 36.89 1.6
3 2 -2 35.88 1.49
3 2 -2 37.91 1.61
2 -2 -2 15.66 0.94
2 -2 -2 13.07 0.76
-2 -2 2 13.63 0.74
-2 -2 2 12.63 0.75
-2 -2 2 13.41 0.65
-2 -2 2 12.47 0.86
-2 -2 2 13.54 0.9
2 -2 -2 14.23 0.81
2 2 -2 15.1 0.74
-2 2 2 14.26 0.73
2 2 -2 12.78 0.78
2 2 -2 11.73 0.83
2 2 -2 13.29 0.88
-2 2 2 14.31 0.8
-2 2 2 13.91 0.87
2 2 -2 11.77 0.68
-2 2 2 12.29 0.76
-2 2 2 12.34 0.7
-2 2 2 12.18 0.81
-1 -2 2 42.7 1.73
-1 -2 2 42.85 1.62
-1 -2 2 44 1.75
1 -2 -2 41.33 1.65
1 -2 -2 41.08 1.68
1 -2 -2 39.82 1.73
-1 -2 2 41.67 1.62
1 -2 -2 43.16 1.71
1 2 -2 41.38 1.66
-1 2 2 42.21 1.7
-1 2 2 43.19 1.66
-1 2 2 39.81 1.68
1 2 -2 41.94 1.73
-1 2 2 41.14 1.67
1 2 -2 41.55 1.75
-1 2 2 42.4 1.73
1 2 -2 43.9 1.62
1 2 -2 41.96 1.63
1 2 -2 42.63 1.71
-1 2 2 42.26 1.62
0 -2 -2 28.23 1.33
0 -2 -2 31.32 1.34
0 -2 2 30.87 1.36
0 -2 2 29.98 1.21
0 -2 2 32.37 1.34
0 -2 -2 32.25 1.35
0 -2 -2 30.04 1.28
0 2 2 30.16 1.27
0 2 -2 31.4 1.24
0 2 2 33.08 1.33
0 2 2 30.69 1.34
0 2 -2 27.98 1.28
0 2 -2 30.69 1.33
0 2 2 31.12 1.34
0 2 -2 28.95 1.31
0 2 -2 28.71 1.33
0 2 2 32.04 1.31
1 -2 2 22.48 1.13
-1 -2 -2 24.43 1.14
-1 -2 -2 22.43 1.11
1 -2 2 25.75 1.13
-1 -2 -2 22.74 1.04
1 -2 2 22.81 1.05
1 2 2 23.25 1.13
1 2 2 22.06 1.1
1 2 2 22.38 0.95
1 2 2 21.07 1.08
-1 2 -2 25.3 1.11
-1 2 -2 22.02 1.1
1 2 2 22.58 1.02
-1 2 -2 21.59 0.95
-1 2 -2 24.12 1.06
1 2 2 24.94 1.07
1 2 2 22.87 1.01
-1 2 -2 22.08 1.07
-1 2 -2 22.16 0.99
-2 -2 -2 68.63 2.64
2 -2 2 68.07 2.51
2 -2 2 70.94 2.62
2 -2 2 68.23 2.51
2 -2 2 71.15 2.63
-2 -2 -2 68.25 2.64
-2 -2 -2 65.96 2.53
-2 2 -2 68.15 2.51
-2 2 -2 69.85 2.65
2 2 2 66.74 2.65
-2 2 -2 68.54 2.53
2 2 2 71.03 2.53
2 2 2 67.33 2.49
2 2 2 70.82 2.57
2 2 2 68.06 2.63
-2 2 -2 69.64 2.62
-2 2 -2 70.57 2.63
-2 2 -2 70.87 2.61
-3 -2 -2 92.5 3.27
-3 -2 -2 89.22 3.19
3 -2 2 88.96 3.17
-3 -2 -2 89.99 3.33
-3 -2 -2 86.03 3.19
3 -2 2 90.9 3.34
3 -2 2 94.86 3.27
-3 -2 -2 85.89 3.35
3 -2 2 91.2 3.28
3 2 2 89.44 3.32
-3 2 -2 91.2 3.28
-3 2 -2 89.03 3.32
3 2 2 87.98 3.26
-3 2 -2 87.08 3.33
-3 2 -2 89.13 3.24
3 2 2 87.98 3.19
-3 2 -2 83.6 3.18
3 2 2 87.74 3.18
-3 2 -2 93.63 3.37
3 2 2 88.81 3.35
-4 -2 -2 2.07 0.55
4 -2 2 1.36 0.47
-4 -2 -2 0.95 0.3
-4 -2 -2 1.24 0.55
4 -2 2 0.47 0.46
-4 -2 -2 0.95 0.38
-4 -2 -2 1.75 0.3
4 2 2 1.4 0.33
4 2 2 1.54 0.29
-4 2 -2 0.36 0.5
4 2 2 0.94 0.4
-4 2 -2 0.72 0.43
-4 2 -2 1.42 0.45
4 2 2 1.55 0.53
-4 2 -2 1.42 0.49
-4 2 -2 0.99 0.26
4 2 2 0.91 0.48
-4 2 -2 1.12 0.36
-5 -2 -2 0.59 0.5
5 -2 2 1.19 0.38
5 -2 2 0.56 0.49
-5 -2 -2 1.47 0.43
5 -2 2 1.66 0.47
-5 -2 -2 1.33 0.52
-5 -2 -2 1.4 0.34
-5 -2 -2 1.59 0.29
-5 2 -2 0.79 0.46
-5 2 -2 1.59 0.43
-5 2 -2 0.22 0.51
5 2 2 1.52 0.44
-5 2 -2 1 0.42
5 2 2 1.44 0.26
5 2 2 0.73 0.52
5 2 2 1.3 0.35
5 2 2 2.1 0.51
-5 2 -2 1.59 0.5
-6 -2 -2 1.04 0.56
6 -2 2 1.28 0.48
-6 -2 -2 0.65 0.39
6 -2 2 0.99 0.55
6 -2 2 0.82 0.41
-6 -2 -2 1.1 0.36
-6 -2 -2 0.56 0.52
-6 2 -2 0.94 0.5
6 2 2 1.11 0.43
-6 2 -2 0.46 0.41
6 2 2 -0.24 0.48
6 2 2 1.13 0.54
6 2 2 0.46 0.39
-6 2 -2 -0.07 0.45
-6 2 -2 -0.82 0.49
-6 2 -2 0.48 0.45
7 -2 2 7.67 0.74
-7 -2 -2 7.34 0.88
-7 -2 -2 7.08 0.6
7 -2 2 6.2 0.64
-7 -2 -2 8.86 0.84
7 -2 2 7.68 0.81
7 2 2 7.04 0.71
7 2 2 8.02 0.67
-7 2 -2 7.53 0.65
-7 2 -2 7.04 0.76
-7 2 -2 7.35 0.74
-8 -2 -2 6.44 0.62
8 -2 2 5.48 0.71
8 -2 2 6.38 0.78
-8 -2 -2 6.69 0.8
-8 -2 -2 6.37 0.87
-8 2 -2 5.2 0.7
8 2 2 5.85 0.63
-8 2 -2 6.26 0.76
8 2 2 6.48 0.68
-8 2 -2 5.1 0.63
9 -2 2 62.98 2.55
9 -2 2 62.41 2.45
-9 -2 -2 61.09 2.62
-9 -2 -2 59.38 2.52
-9 2 -2 56.65 2.34
-9 2 -2 56.48 2.5
9 2 2 56.66 2.39
-9 2 -2 57.83 2.48
9 2 2 59.28 2.4
-10 -2 -2 2.02 0.7
10 -2 2 1.27 0.66
10 -2 2 1.81 0.63
-10 -2 -2 1.45 0.78
-10 2 -2 1.44 0.61
10 2 2 1.32 0.61
10 2 2 1.17 0.57
-10 2 -2 2.33 0.71
-11 -2 -2 57.96 2.48
11 -2 2 54.44 2.47
-11 -2 -2 54.52 2.56
11 -2 2 56.27 2.38
11 2 2 50.21 2.31
-11 2 -2 53.02 2.51
11 2 2 54.47 2.32
-11 2 -2 51.4 2.39
12 -2 2 2.31 0.86
-12 -2 -2 2.68 0.92
12 -2 2 0.95 0.76
-12 -2 -2 2.32 0.82
12 2 2 0.69 0.7
12 2 2 2.78 0.73
-12 2 -2 3.14 0.75
-12 2 -2 3.28 0.89
13 -2 2 31.46 1.83
13 -2 2 30.47 1.94
-13 -2 -2 29.35 1.93
-13 -2 -2 31.39 1.34
-13 -2 -2 33.53 1.88
-13 2 -2 32.42 1.78
-13 2 -2 30.45 1.95
13 2 2 30.15 1.72
13 2 2 31.35 1.77
-14 -2 -2 -0.28 0.81
14 -2 2 0.78 0.94
-14 -2 -2 -0.5 0.95
14 -2 2 0.61 0.89
14 2 2 1.72 0.9
-14 2 -2 2.11 0.96
14 2 2 0.34 0.75
-14 2 -2 0.02 0.75
15 -2 2 37.81 2.31
15 -2 2 34.67 2.16
-15 -2 -2 37.57 1.6
-15 -2 -2 33.95 1.57
-15 -2 -2 36.92 2.33
-15 -2 -2 40.13 2.11
15 2 2 36.63 2.01
-15 2 -2 36.44 2.03
15 2 2 38.43 2.16
-15 2 -2 40.36 2.31
-16 -2 -2 1.86 0.55
-16 -2 -2 3.63 1.02
16 -2 2 3.93 1.22
-16 -2 -2 0.71 1.12
16 -2 2 1.2 1.08
-16 2 -2 2.37 0.92
16 2 2 3.97 1.1
-16 2 -2 2.54 1.11
16 2 2 1.78 0.89
17 -2 2 13.28 1.66
-17 -2 -2 13.06 1.71
17 -2 2 13.16 1.49
-17 -2 -2 17.35 1.57
17 2 2 18.52 1.52
-17 2 -2 12.53 1.68
-17 2 -2 12.47 1.39
17 2 2 15.8 1.55
18 -2 2 0.56 1.13
18 -2 2 3.5 1.35
-18 -2 -2 0.02 1.28
-18 -2 -2 1.29 1.07
18 2 2 2.17 1.05
-18 2 -2 0.85 1.02
-18 2 -2 0.34 1.3
18 2 2 3.26 1.19
-19 -2 -2 0 1.07
-19 -2 -2 2.6 1.37
19 -2 2 0.52 1.18
19 -2 2 0.92 1.38
-19 2 -2 1.45 1.09
19 2 2 0.44 1.06
-19 2 -2 0.74 1.35
19 2 2 0.08 1.2
-20 -2 -2 -0.37 1.38
20 -2 2 3.8 1.59
20 -2 2 2.46 1.31
-20 -2 -2 0.31 1.16
20 2 2 1.76 1.2
-20 2 -2 -0.78 1.16
20 2 2 1.7 1.32
-20 2 -2 0.96 1.51
-21 -2 -2 -0.13 1.2
21 -2 2 0.07 1.55
-21 -2 -2 0.29 1.51
21 -2 2 3.26 1.36
-21 2 -2 0.23 1.17
-21 2 -2 0.58 1.6
21 2 2 -1.02 1.34
21 2 2 -0.39 1.22
22 -2 2 1.83 1.4
-22 -2 -2 0.86 1.68
22 -2 2 2.27 1.71
-22 -2 -2 0.55 1.29
-22 2 -2 1.6 1.7
-22 2 -2 -1.56 1.23
22 2 2 -0.26 1.25
22 2 2 -1.84 1.45
23 -2 2 -0.37 1.46
-23 -2 -2 2.36 1.4
23 -2 2 1.8 1.79
-23 -2 -2 0.44 1.76
-23 2 -2 2.76 1.42
23 2 2 2.74 1.39
-23 2 -2 1.77 1.73
23 2 2 1.59 1.63
24 -2 2 -1.03 1.77
-24 -2 -2 4.62 2
-24 2 -2 -2.18 1.43
-24 2 -2 1.12 1.84
24 2 2 1.41 1.67
24 2 2 -2.42 1.36
-23 -3 2 0.57 1.53
23 -3 -2 -1.42 1.91
-23 -3 2 0.55 1.75
23 3 -2 1.37 1.4
-23 3 2 -0.87 1.41
-23 3 2 -0.46 1.68
23 3 -2 1.38 1.68
-22 -3 2 4.23 1.62
-22 -3 2 4.01 1.73
22 -3 -2 7.56 2.02
-22 3 2 9.33 1.93
22 3 -2 8.25 1.85
22 3 -2 8.97 1.57
-22 3 2 5.39 1.65
-21 -3 2 -2.5 1.26
-21 -3 2 0.25 1.55
21 -3 -2 0.84 1.62
-21 3 2 -0.1 1.32
-21 3 2 -3.08 1.4
21 3 -2 1.92 1.52
21 3 -2 -0.56 1.14
-20 -3 2 -2.58 1.2
20 -3 -2 0.45 1.56
-20 -3 2 1.57 1.51
-20 3 2 -1.56 1.21
20 3 -2 -1.6 1.12
20 3 -2 -1.69 1.35
-20 3 2 -2.18 1.36
-19 -3 2 -0.33 1.36
-19 -3 2 -0.25 1.24
19 -3 -2 -1.78 1.45
19 -3 -2 1.21 1.07
-19 3 2 1.36 1.37
-19 3 2 -1.78 1.13
19 3 -2 0.95 1.12
19 3 -2 -0.4 1.26
-18 -3 2 18.68 1.86
-18 -3 2 14.77 1.87
18 -3 -2 16.46 1.52
18 -3 -2 19.48 2.03
18 3 -2 18.93 1.66
-18 3 2 16.07 1.73
-18 3 2 16.7 1.9
18 3 -2 20.5 1.83
-17 -3 2 1.41 1.24
-17 -3 2 2.58 1.21
17 -3 -2 1.24 0.96
17 -3 -2 2.62 1.38
-17 3 2 2.62 1.25
17 3 -2 1.21 1.13
17 3 -2 2.01 1.01
-17 3 2 1.84 1.11
-16 -3 2 7.77 1.39
16 -3 -2 5.22 1.4
-16 -3 2 5.75 1.36
16 -3 -2 6.31 1.07
16 3 -2 4.93 1.04
-16 3 2 7.26 1.2
16 3 -2 7.24 1.28
-16 3 2 6.04 0.72
-16 3 2 6.07 1.28
15 -3 -2 4.21 0.92
-15 -3 2 5.54 1.25
-15 -3 2 5.02 1.22
15 -3 -2 5.75 1.33
-15 3 2 5.99 1.19
-15 3 2 3.66 0.68
-15 3 2 5.68 1.06
15 3 -2 3.93 0.94
15 3 -2 6.4 1.17
-14 -3 2 -0.01 0.98
14 -3 -2 0.01 0.39
14 -3 -2 -0.75 1
14 -3 -2 1.17 0.77
-14 -3 2 -0.39 1.02
-14 3 2 1.31 0.91
14 3 -2 1.02 0.94
14 3 -2 0.65 0.78
-14 3 2 -0.28 0.56
-14 3 2 -0.58 0.83
13 -3 -2 1.31 0.42
13 -3 -2 2.51 0.76
13 -3 -2 2.31 1.03
-13 -3 2 4.32 1.06
-13 -3 2 2.46 0.99
-13 3 2 2.73 0.89
-13 3 2 2.36 0.86
13 3 -2 2.46 0.87
-13 3 2 2.53 0.58
13 3 -2 2.67 0.81
12 -3 -2 0.91 0.66
-12 -3 2 1.8 0.9
12 -3 -2 0.2 0.36
12 -3 -2 -0.56 0.84
-12 -3 2 0.69 0.89
12 3 -2 1.44 0.77
-12 3 2 0.51 0.49
-12 3 2 1.34 0.51
-12 3 2 0.04 0.73
12 3 -2 -0.42 0.66
11 -3 -2 1.16 0.36
11 -3 -2 1.14 0.82
11 -3 -2 0.81 0.84
-11 -3 2 1.08 0.86
-11 -3 2 0.02 0.82
11 -3 -2 0.52 0.6
-11 3 2 0.79 0.46
-11 3 2 0.56 0.47
-11 3 2 0.08 0.67
11 3 -2 -0.9 0.61
11 3 -2 0.22 0.71
10 -3 -2 12.48 1.23
-10 -3 2 13 1.24
10 -3 -2 12.79 0.74
10 -3 -2 14.07 1.22
10 -3 -2 13.22 0.95
-10 -3 2 12.89 1.29
-10 3 2 13.67 0.84
10 3 -2 14.33 1.08
10 3 -2 12.31 1.07
-10 3 2 12.79 0.85
-10 3 2 13.22 1.14
-9 -3 2 5.54 0.94
9 -3 -2 5.67 0.67
9 -3 -2 6.48 0.94
9 -3 -2 6.6 0.95
-9 -3 2 6.21 0.92
9 -3 -2 6.65 0.51
9 3 -2 7.96 0.82
-9 3 2 6.15 0.63
9 3 -2 7.3 0.83
-9 3 2 6 0.79
-9 3 2 6.34 0.57
-8 -3 2 1.93 0.77
8 -3 -2 4.59 0.83
8 -3 -2 4.78 0.43
8 -3 -2 2.07 0.72
8 -3 -2 4.28 0.6
-8 -3 2 3.16 0.73
-8 3 2 4.48 0.5
-8 3 2 4.25 0.52
8 3 -2 4.17 0.68
8 3 -2 3.46 0.66
-8 3 2 3.95 0.71
7 -3 -2 7.26 0.67
7 -3 -2 7.23 0.85
7 -3 -2 8.15 0.93
-7 -3 2 7.25 0.8
-7 -3 2 6.99 0.91
-7 3 2 5.8 0.73
7 3 -2 7.37 0.74
7 3 -2 7.5 0.77
7 3 -2 7.76 0.78
-7 3 2 6.76 0.55
-7 3 2 6.69 0.59
-6 -3 2 7.06 0.77
-6 -3 2 6.05 0.84
6 -3 -2 7.36 0.66
6 -3 -2 6.68 0.84
6 -3 -2 7.18 0.89
-6 3 2 8.38 0.61
-6 3 2 7.55 0.63
6 3 -2 7.93 0.76
6 3 -2 8.11 0.74
-6 3 2 7.73 0.74
-6 3 2 7 0.56
6 3 -2 6.76 0.73
5 -3 -2 1.57 0.49
5 -3 -2 1.19 0.59
-5 -3 2 1.32 0.52
-5 -3 2 -0.02 0.62
5 -3 -2 1.18 0.62
5 3 -2 0.8 0.5
5 3 -2 0.94 0.45
-5 3 2 0.65 0.46
-5 3 2 1.36 0.43
-5 3 2 0.57 0.4
-5 3 2 0.86 0.38
5 3 -2 0.11 0.46
4 -3 -2 -0.02 0.42
4 -3 -2 1.04 0.53
-4 -3 2 0.7 0.39
-4 -3 2 0.26 0.57
4 -3 -2 0.29 0.61
-4 -3 2 1.05 0.46
4 3 -2 0.9 0.31
-4 3 2 0.92 0.36
-4 3 2 0.2 0.39
4 3 -2 0.3 0.35
4 3 -2 0.69 0.44
-4 3 2 0.63 0.43
-4 3 2 0.7 0.46
-4 3 2 -0.05 0.49
-4 3 2 1.5 0.46
4 3 -2 1.02 0.47
-3 -3 2 0.14 0.42
3 -3 -2 0.25 0.52
-3 -3 2 0.26 0.55
3 -3 -2 -0.43 0.42
-3 -3 2 0.55 0.5
3 -3 -2 0.32 0.57
-3 -3 2 0.06 0.34
-3 3 2 0.75 0.42
-3 3 2 0.12 0.34
3 3 -2 0.61 0.53
-3 3 2 -0.9 0.48
3 3 -2 -0.14 0.39
3 3 -2 0 0.32
3 3 -2 0.23 0.41
3 3 -2 0.92 0.44
-3 3 2 -0.4 0.39
-3 3 2 0.52 0.42
-3 3 2 0.48 0.45
-3 3 2 0.75 0.46
-2 -3 2 0.85 0.55
2 -3 -2 -0.38 0.41
-2 -3 2 0.3 0.4
-2 -3 2 1.04 0.53
2 -3 -2 0.5 0.53
2 -3 -2 0.69 0.48
2 3 -2 0.25 0.41
2 3 -2 1.43 0.53
-2 3 2 1.44 0.53
-2 3 2 1.34 0.47
-2 3 2 1.04 0.46
2 3 -2 0.92 0.48
2 3 -2 1.81 0.45
-2 3 2 1.66 0.38
-2 3 2 0.94 0.42
-2 3 2 1.14 0.46
2 3 -2 0.31 0.51
2 3 -2 1.17 0.37
2 3 -2 1.29 0.44
-1 -3 2 7.55 0.75
1 -3 -2 6.89 0.64
-1 -3 2 6.94 0.72
1 -3 -2 6.56 0.62
-1 -3 2 6.91 0.57
1 -3 -2 5.67 0.68
1 -3 -2 6.91 0.66
1 -3 -2 6.61 0.65
1 3 -2 6.05 0.59
1 3 -2 5.57 0.58
1 3 -2 6.82 0.7
-1 3 2 6.47 0.66
-1 3 2 6.06 0.68
1 3 -2 6.5 0.64
1 3 -2 6.6 0.59
-1 3 2 4.84 0.63
1 3 -2 4.93 0.67
-1 3 2 5.33 0.6
1 3 -2 5.55 0.69
-1 3 2 6.89 0.65
0 -3 2 0.91 0.48
0 -3 -2 0.71 0.49
0 -3 -2 1.42 0.44
0 -3 2 1.09 0.52
0 -3 -2 0.13 0.48
0 -3 -2 1.03 0.51
0 -3 2 0.96 0.37
0 3 -2 0.38 0.47
0 3 2 0.66 0.43
0 3 -2 0.38 0.47
0 3 2 0.71 0.43
0 3 -2 0.56 0.49
0 3 2 1.59 0.49
0 3 2 0.09 0.45
0 3 -2 0.69 0.38
0 3 2 0.53 0.44
0 3 -2 -0.04 0.41
0 3 -2 0.36 0.46
-1 -3 -2 2.64 0.59
-1 -3 -2 3.09 0.56
-1 -3 -2 2.75 0.51
1 -3 2 2.8 0.53
1 -3 2 2.2 0.51
1 -3 2 2.74 0.56
1 3 2 2.12 0.54
-1 3 -2 2.81 0.55
-1 3 -2 3.24 0.55
1 3 2 3.25 0.44
1 3 2 2.28 0.47
1 3 2 3.24 0.56
-1 3 -2 2.61 0.41
-1 3 -2 3.63 0.54
1 3 2 3.24 0.5
-1 3 -2 2.99 0.56
-1 3 -2 2.06 0.55
1 3 2 3.03 0.57
-1 3 -2 3.15 0.46
1 3 2 3.97 0.49
-2 -3 -2 11.18 0.85
2 -3 2 12.45 0.8
-2 -3 -2 9.98 0.88
2 -3 2 13.39 0.91
-2 -3 -2 11.18 0.77
2 -3 2 10.55 0.87
-2 3 -2 10.67 0.72
-2 3 -2 11.2 0.77
-2 3 -2 10.89 0.77
2 3 2 12.15 0.86
-2 3 -2 12.16 0.9
-2 3 -2 12.63 0.88
2 3 2 11.13 0.77
-2 3 -2 12.47 0.85
2 3 2 11.42 0.85
2 3 2 12.46 0.8
2 3 2 11.22 0.7
-2 3 -2 11.6 0.86
2 3 2 11.98 0.9
2 3 2 12.07 0.81
-3 -3 -2 11.18 0.79
3 -3 2 12.33 0.76
-3 -3 -2 13.63 0.95
-3 -3 -2 14.88 1.01
3 -3 2 13.22 0.94
3 -3 2 12.3 0.88
-3 3 -2 11.17 0.78
-3 3 -2 11.82 0.94
3 3 2 12.9 0.85
-3 3 -2 12.5 0.89
3 3 2 12.38 0.74
-3 3 -2 12.06 0.79
3 3 2 14.83 0.98
3 3 2 12.87 0.92
-3 3 -2 11.9 0.77
3 3 2 11.43 0.79
3 3 2 11.31 0.77
-3 3 -2 12.33 0.88
4 -3 2 1.82 0.6
-4 -3 -2 2.17 0.4
-4 -3 -2 1.32 0.36
4 -3 2 1.96 0.62
-4 -3 -2 2.12 0.63
4 -3 2 1.93 0.55
-4 -3 -2 1.62 0.6
4 -3 2 1.43 0.38
4 3 2 2.63 0.42
4 3 2 2.33 0.41
-4 3 -2 1.78 0.42
-4 3 -2 2.57 0.42
-4 3 -2 1.44 0.53
4 3 2 1.93 0.57
-4 3 -2 1.79 0.52
4 3 2 2.66 0.53
-5 -3 -2 11.38 0.91
5 -3 2 10.26 0.93
-5 -3 -2 12.72 1.02
-5 -3 -2 8.7 0.64
-5 -3 -2 11.66 0.71
5 -3 2 11.6 0.86
-5 3 -2 10.28 0.57
5 3 2 10.39 0.69
-5 3 -2 12.4 0.88
-5 3 -2 10.45 0.86
5 3 2 9.55 0.8
-5 3 -2 9.87 0.65
-5 3 -2 9.41 0.76
5 3 2 9.94 0.66
-6 -3 -2 126.89 4.59
-6 -3 -2 123.73 4.79
-6 -3 -2 124.02 4.82
6 -3 2 127.8 4.68
6 -3 2 130.85 4.77
6 3 2 128.28 4.6
-6 3 -2 134.38 4.69
-6 3 -2 121.27 4.49
-6 3 -2 127.76 4.66
6 3 2 129.67 4.68
-6 3 -2 125.75 4.76
-6 3 -2 126.49 4.45
7 -3 2 1.46 0.66
-7 -3 -2 1.41 0.7
7 -3 2 1.4 0.61
-7 -3 -2 2.09 0.44
-7 -3 -2 2.63 0.72
-7 3 -2 1.54 0.53
7 3 2 2.51 0.6
-7 3 -2 2.07 0.64
7 3 2 1.87 0.5
-7 3 -2 1.18 0.56
8 -3 2 83.5 3.28
-8 -3 -2 82.17 3.42
-8 -3 -2 85.89 3.41
-8 -3 -2 82.2 3.16
8 -3 2 85.57 3.39
-8 3 -2 81.59 3.3
-8 3 -2 85.73 3.37
8 3 2 82.38 3.18
8 3 2 83.09 3.27
9 -3 2 44.88 2.17
-9 -3 -2 44.29 2.16
9 -3 2 46.03 2.03
-9 -3 -2 42.63 2.15
9 3 2 43.63 1.93
-9 3 -2 43.65 2.09
-9 3 -2 42.24 2.04
9 3 2 39.58 1.96
-10 -3 -2 24.9 1.63
10 -3 2 22.03 1.58
10 -3 2 25.08 1.47
-10 -3 -2 21.56 1.58
10 3 2 22.81 1.34
-10 3 -2 22.68 1.46
-10 3 -2 20.21 1.46
10 3 2 19.02 1.34
-11 -3 -2 -0.24 0.8
-11 -3 -2 0.83 0.89
11 -3 2 0.67 0.86
11 -3 2 -0.05 0.76
-11 3 -2 -0.78 0.7
-11 3 -2 1.02 0.78
11 3 2 0.77 0.65
11 3 2 -0.27 0.67
12 -3 2 44.36 2.38
-12 -3 -2 38.92 2.35
12 -3 2 45.34 2.17
-12 -3 -2 42.18 2.26
12 3 2 42.8 2.1
-12 3 -2 40.81 2.19
12 3 2 41.66 2.06
-12 3 -2 42.78 2.23
-13 -3 -2 2.77 1
13 -3 2 2.63 0.96
-13 -3 -2 3.01 1.12
13 -3 2 3.28 1.06
-13 3 -2 0.77 0.86
13 3 2 2.5 0.84
13 3 2 3.21 0.87
-13 3 -2 1.58 0.98
14 -3 2 19.36 1.74
-14 -3 -2 22.51 1.76
14 -3 2 20.63 1.66
-14 -3 -2 21.87 1.87
-14 3 -2 19.82 1.64
14 3 2 20.67 1.54
14 3 2 23.05 1.55
-14 3 -2 19.03 1.74
15 -3 2 1.35 1.15
-15 -3 -2 0.28 1.16
-15 -3 -2 1.91 1.05
15 -3 2 1.52 1.01
-15 3 -2 2.49 0.99
15 3 2 1.83 0.92
15 3 2 1.14 0.94
-15 3 -2 -0.31 1.07
16 -3 2 1.01 1.12
-16 -3 -2 3.67 1.16
16 -3 2 0.26 1.2
-16 -3 -2 3.03 1.33
16 3 2 2.91 1.07
16 3 2 4.1 1.06
-16 3 -2 3.48 1.26
-16 3 -2 2.83 1.06
17 -3 2 3.47 1.4
17 -3 2 3.18 1.24
-17 -3 -2 4.11 1.42
-17 -3 -2 1.98 1.16
-17 3 -2 1.96 1.3
17 3 2 1.22 1.04
17 3 2 3.19 1.17
-17 3 -2 2.7 1.15
18 -3 2 9.83 1.5
18 -3 2 13.31 1.86
-18 -3 -2 8.69 1.72
-18 -3 -2 11.72 1.6
-18 3 -2 11.72 1.53
18 3 2 16.25 1.58
-18 3 -2 11.66 1.75
18 3 2 12.91 1.59
-19 -3 -2 -1.31 1.18
-19 -3 -2 1.57 1.5
19 -3 2 -0.9 1.2
19 -3 2 2.01 1.48
19 3 2 -0.05 1.1
-19 3 -2 2.66 1.46
19 3 2 0.32 1.29
-19 3 -2 -0.25 1.24
20 -3 2 15.25 2.07
20 -3 2 11.99 1.75
-20 -3 -2 15.89 1.85
-20 -3 -2 14.74 2.09
-20 3 -2 11.55 1.94
20 3 2 19.11 1.86
-20 3 -2 13.31 1.79
20 3 2 17.44 1.78
-21 -3 -2 1.74 1.73
21 -3 2 3.69 1.78
21 -3 2 1.67 1.45
-21 -3 -2 0.54 1.41
-21 3 -2 0.39 1.32
21 3 2 0.31 1.32
21 3 2 0.65 1.38
-21 3 -2 0.14 1.65
-22 -3 -2 1.04 1.44
-22 -3 -2 0.21 1.7
22 -3 2 0.55 1.8
22 3 2 0.01 1.33
22 3 2 -0.17 1.46
-22 3 -2 -2.28 1.62
-22 3 -2 -0.07 1.41
23 -3 2 5.18 2.01
-23 -3 -2 3.75 1.96
-23 -3 -2 1.59 1.58
23 3 2 2.04 1.48
-23 3 -2 5.3 1.62
23 3 2 8.48 1.85
-23 3 -2 3.72 1.94
22 -4 -2 2.89 2.03
-22 -4 2 1.82 1.85
-22 -4 2 2.12 1.62
22 4 -2 4.33 1.58
-22 4 2 2.75 1.67
-22 4 2 0.2 1.8
22 4 -2 4.56 1.8
-21 -4 2 -2.41 1.46
21 -4 -2 3.18 1.92
-21 -4 2 -1.65 1.64
-21 4 2 -0.28 1.61
-21 4 2 2.07 1.62
21 4 -2 1.06 1.53
21 4 -2 0.33 1.35
-20 -4 2 0.39 1.65
-20 -4 2 0.74 1.55
20 -4 -2 4.14 1.89
-20 4 2 3.47 1.69
20 4 -2 1.66 1.44
20 4 -2 1.63 1.28
-20 4 2 1.2 1.49
-19 -4 2 0.63 1.42
19 -4 -2 1.54 1.62
-19 -4 2 0.96 1.52
-19 4 2 0.78 1.37
19 4 -2 -0.64 1.32
-19 4 2 0.9 1.49
19 4 -2 0.5 1.22
-18 -4 2 2.92 1.54
18 -4 -2 3.12 1.59
-18 -4 2 3.28 1.44
-18 4 2 4.17 1.43
-18 4 2 3.1 1.46
18 4 -2 4.37 1.4
18 4 -2 4.2 1.29
-17 -4 2 -0.28 1.24
17 -4 -2 -1.02 0.91
-17 -4 2 0.24 1.37
17 -4 -2 0.38 1.44
17 4 -2 0.69 1.04
17 4 -2 -1.39 1.17
-17 4 2 1.16 1.21
-17 4 2 0.72 1.21
16 -4 -2 17.17 1.98
-16 -4 2 16.31 1.9
-16 -4 2 20.99 1.9
16 -4 -2 18.95 1.44
16 4 -2 19.37 1.77
16 4 -2 19.35 1.66
-16 4 2 13.21 1.67
-16 4 2 17.87 1.74
-15 -4 2 2.03 1.24
15 -4 -2 0.55 1.26
15 -4 -2 0.7 0.86
-15 -4 2 -0.38 1.11
15 4 -2 -0.34 1.03
15 4 -2 1.74 0.99
-15 4 2 -2.1 1
-15 4 2 -0.22 1.01
14 -4 -2 6.08 0.97
14 -4 -2 6.2 1.39
-14 -4 2 7.15 1.37
-14 -4 2 6.66 1.36
-14 4 2 6.78 1.2
-14 4 2 6 1.22
14 4 -2 7.7 1.19
14 4 -2 6.56 1.1
13 -4 -2 0.45 1.13
-13 -4 2 2.24 1.11
-13 -4 2 2.9 1.14
13 -4 -2 0.89 0.78
-13 4 2 2.21 1
-13 4 2 1.02 0.53
13 4 -2 2.88 1.02
13 4 -2 0.75 0.83
-13 4 2 0.03 0.9
-12 -4 2 5.51 1.11
12 -4 -2 3.36 1.16
12 -4 -2 5.83 0.87
-12 -4 2 5.42 1.2
12 4 -2 4.53 0.91
12 4 -2 3.12 0.95
-12 4 2 4.49 0.98
-12 4 2 3.4 0.58
-12 4 2 3.97 1
-12 4 2 3.55 0.61
11 -4 -2 1.25 0.71
11 -4 -2 2.04 1.05
-11 -4 2 1.4 0.92
-11 -4 2 2.83 1.03
-11 4 2 1.84 0.55
-11 4 2 1.97 0.51
-11 4 2 0.93 0.77
11 4 -2 0.19 0.74
11 4 -2 0.6 0.81
-10 -4 2 38.63 2.19
10 -4 -2 33.8 2.13
10 -4 -2 38.01 1.77
-10 -4 2 38.35 2.05
-10 4 2 38.14 1.55
10 4 -2 34.2 1.85
10 4 -2 35.79 1.85
-10 4 2 32.4 1.62
-10 4 2 33.97 1.6
-10 4 2 38.84 1.92
9 -4 -2 0.73 0.63
9 -4 -2 0.87 0.84
-9 -4 2 1.11 0.9
-9 -4 2 -0.28 0.75
9 -4 -2 -0.53 0.84
-9 4 2 -0.54 0.65
9 4 -2 0.33 0.69
-9 4 2 0.48 0.51
-9 4 2 0.35 0.53
-9 4 2 0.47 0.45
9 4 -2 0.19 0.65
8 -4 -2 3.04 0.69
8 -4 -2 3.41 0.91
-8 -4 2 2.98 0.93
8 -4 -2 2.41 0.89
-8 -4 2 3.3 0.8
8 4 -2 1.28 0.66
-8 4 2 3.74 0.52
-8 4 2 3.8 0.74
8 4 -2 2.25 0.7
-8 4 2 2.45 0.57
-8 4 2 2.63 0.59
7 -4 -2 0.77 0.8
7 -4 -2 0.33 0.73
-7 -4 2 -0.42 0.77
-7 -4 2 -0.06 0.62
7 -4 -2 0.17 0.62
-7 4 2 -0.19 0.57
-7 4 2 0.28 0.53
-7 4 2 0.32 0.44
7 4 -2 1.6 0.64
7 4 -2 0.85 0.6
-7 4 2 -0.05 0.5
6 -4 -2 27.59 1.41
-6 -4 2 29.63 1.74
6 -4 -2 26.26 1.56
6 -4 -2 25.66 1.71
-6 -4 2 28.12 1.51
6 4 -2 28.73 1.44
-6 4 2 27.7 1.28
-6 4 2 27.3 1.47
-6 4 2 27.88 1.35
6 4 -2 29.4 1.47
6 4 -2 23.23 1.14
-6 4 2 26.82 1.34
-5 -4 2 6.7 0.79
5 -4 -2 7.13 0.73
5 -4 -2 4.09 0.82
5 -4 -2 4.52 0.89
-5 -4 2 5.44 0.91
5 4 -2 1.94 0.49
5 4 -2 5.84 0.73
-5 4 2 5.7 0.68
-5 4 2 5.39 0.72
-5 4 2 4.1 0.69
5 4 -2 5.01 0.7
5 4 -2 4.65 0.7
5 4 -2 3.79 0.57
-5 4 2 4.73 0.58
4 -4 -2 5.59 0.9
-4 -4 2 7.04 0.74
4 -4 -2 6.72 0.78
4 -4 -2 4.8 0.83
-4 -4 2 5.54 0.9
4 4 -2 5.44 0.72
-4 4 2 6.57 0.69
4 4 -2 6.66 0.72
4 4 -2 6.11 0.65
-4 4 2 5.8 0.61
-4 4 2 5.37 0.68
4 4 -2 5.02 0.57
-4 4 2 5.2 0.73
-3 -4 2 19.02 1.31
3 -4 -2 20.27 1.22
3 -4 -2 20.28 1.24
-3 -4 2 20.23 1.32
3 -4 -2 20.73 1.38
-3 -4 2 20.86 1.2
-3 4 2 19.26 1.19
-3 4 2 20.53 1.18
-3 4 2 21.43 1.1
3 4 -2 20.02 1.17
3 4 -2 19.89 1.07
-3 4 2 18.93 1.18
3 4 -2 20.47 1.16
3 4 -2 20.23 1.18
-2 -4 2 0.68 0.65
2 -4 -2 0.5 0.67
-2 -4 2 0.38 0.49
-2 -4 2 0.51 0.61
2 -4 -2 -0.03 0.54
2 -4 -2 0.8 0.6
-2 4 2 -0.36 0.48
2 4 -2 -0.48 0.47
2 4 -2 -0.09 0.46
2 4 -2 -0.11 0.52
2 4 -2 -0.36 0.5
1 -4 -2 0.22 0.6
1 -4 -2 -0.29 0.53
-1 -4 2 0.15 0.48
1 -4 -2 -0.02 0.55
-1 -4 2 -0.7 0.6
1 -4 -2 0.74 0.59
-1 -4 2 -0.76 0.58
1 -4 -2 0.94 0.57
1 4 -2 0.47 0.5
1 4 -2 -0.09 0.48
1 4 -2 0.91 0.56
1 4 -2 -0.15 0.47
0 -4 -2 42.98 2.07
0 -4 -2 44.59 2.09
0 -4 2 51.69 2.14
0 -4 -2 47.71 2.12
0 -4 2 46.79 2.14
0 -4 -2 48.05 2.05
0 -4 2 47.48 1.96
0 4 -2 49.61 2.02
0 4 -2 47.91 2.09
0 4 2 46.2 2.04
0 4 -2 49.3 1.99
0 4 2 46.37 2.17
0 4 -2 49.21 2.04
1 -4 2 50.46 2.16
-1 -4 -2 51.98 2.2
1 -4 2 48.69 2.16
1 -4 2 53.84 2.21
-1 -4 -2 49.3 2.21
-1 -4 -2 49.17 2.14
1 4 2 50.57 2.13
-1 4 -2 50.2 2.02
1 4 2 48.3 2.09
-1 4 -2 50.14 2.14
-1 4 -2 52.17 2.16
-1 4 -2 50.85 2.09
1 4 2 45.96 2.09
1 4 2 49.34 2.02
-2 -4 -2 0.85 0.59
-2 -4 -2 0.66 0.52
2 -4 2 1.65 0.68
-2 -4 -2 0.55 0.64
2 -4 2 0.52 0.61
2 -4 2 -0.12 0.54
-2 4 -2 0.47 0.45
2 4 2 0.23 0.49
-2 4 -2 0.17 0.49
-2 4 -2 0.18 0.56
2 4 2 0.47 0.52
-2 4 -2 1.21 0.54
2 4 2 0.6 0.42
2 4 2 -0.23 0.52
-3 -4 -2 33.68 1.63
3 -4 2 37.54 1.66
-3 -4 -2 38.92 1.8
3 -4 2 37.11 1.79
3 -4 2 35.53 1.81
-3 -4 -2 36.36 1.86
3 4 2 35 1.68
3 4 2 38.7 1.61
-3 4 -2 38.96 1.68
3 4 2 35.53 1.67
-3 4 -2 35.8 1.62
-3 4 -2 39.78 1.82
-3 4 -2 35.03 1.65
3 4 2 36.8 1.65
4 -4 2 24.23 1.46
-4 -4 -2 21.9 1.21
4 -4 2 25.86 1.45
4 -4 2 23.65 1.22
-4 -4 -2 24.32 1.43
-4 -4 -2 24.1 1.52
4 4 2 24.03 1.26
-4 4 -2 22.99 1.24
4 4 2 24.68 1.21
4 4 2 22.06 1.31
-4 4 -2 24.27 1.24
-4 4 -2 26.23 1.44
4 4 2 26.09 1.23
5 -4 2 0.51 0.64
5 -4 2 -0.41 0.65
-5 -4 -2 0.66 0.67
-5 -4 -2 0.64 0.44
-5 -4 -2 0.33 0.72
-5 4 -2 0.83 0.53
-5 4 -2 0.8 0.47
-5 4 -2 0.53 0.6
5 4 2 0.58 0.44
5 4 2 0.56 0.55
5 4 2 -0.41 0.44
-6 -4 -2 17.3 1.28
6 -4 2 14.34 1.22
-6 -4 -2 13.13 1.21
6 -4 2 14.65 1.12
-6 -4 -2 15.01 0.86
6 4 2 14.72 0.87
-6 4 -2 13.22 1.15
-6 4 -2 13.93 0.91
-6 4 -2 16.11 1.1
-6 4 -2 15.79 0.81
6 4 2 15.84 1
6 4 2 14.97 1.1
-7 -4 -2 3.2 0.87
7 -4 2 5.44 0.87
-7 -4 -2 5.94 0.9
7 -4 2 4.23 0.91
-7 4 -2 3.95 0.52
-7 4 -2 4.66 0.73
-7 4 -2 4.76 0.83
7 4 2 5.09 0.68
-7 4 -2 5.02 0.46
7 4 2 3.7 0.72
8 -4 2 16.07 1.23
-8 -4 -2 16.17 1.32
-8 -4 -2 16.47 1.39
8 -4 2 16.73 1.37
-8 4 -2 15.13 1.28
8 4 2 15.69 1.19
-8 4 -2 16.5 1.21
-8 4 -2 16.29 0.86
8 4 2 17.05 1.14
9 -4 2 22.67 1.53
-9 -4 -2 25.51 1.78
9 -4 2 20.53 1.58
-9 -4 -2 24.54 1.7
9 4 2 23.68 1.4
-9 4 -2 23.85 1.53
9 4 2 23.19 1.45
-9 4 -2 23.13 1.61
-10 -4 -2 1.34 0.92
-10 -4 -2 -0.42 0.89
10 -4 2 -0.02 0.84
10 -4 2 0.97 0.79
-10 4 -2 -0.65 0.74
-10 4 -2 0.23 0.8
10 4 2 0.99 0.71
10 4 2 0.69 0.69
11 -4 2 25.48 1.8
11 -4 2 23.75 1.56
-11 -4 -2 24.92 1.84
-11 -4 -2 21.87 1.76
11 4 2 21.71 1.54
11 4 2 22.94 1.47
-11 4 -2 23.35 1.65
-11 4 -2 19.09 1.58
-12 -4 -2 32.21 2.18
12 -4 2 36.59 2.23
12 -4 2 33.54 2
-12 -4 -2 31.32 2.26
-12 4 -2 35.94 2.12
12 4 2 32.92 1.89
-12 4 -2 34.97 2.1
12 4 2 34.27 1.9
-13 -4 -2 12.85 1.53
-13 -4 -2 11.75 1.47
13 -4 2 11.85 1.48
13 -4 2 12.51 1.35
13 4 2 10.83 1.22
-13 4 -2 10 1.3
13 4 2 11.45 1.24
-13 4 -2 10.65 1.33
14 -4 2 1.55 1.22
14 -4 2 1 1.03
-14 -4 -2 -0.23 1.08
-14 -4 -2 1.13 1.17
14 4 2 0.17 0.95
-14 4 -2 0.68 1.03
-14 4 -2 0.91 1.07
14 4 2 1.93 0.91
-15 -4 -2 18.83 1.84
15 -4 2 20.43 1.71
15 -4 2 21.12 1.97
-15 -4 -2 19.3 1.94
15 4 2 25.66 1.82
15 4 2 21.54 1.64
-15 4 -2 18.42 1.76
-15 4 -2 18.09 1.84
16 -4 2 2.41 1.44
-16 -4 -2 5 1.46
16 -4 2 3.85 1.26
-16 -4 -2 4.99 1.36
16 4 2 4.3 1.19
-16 4 -2 1.62 1.19
16 4 2 3.46 1.16
-16 4 -2 4.07 1.44
17 -4 2 9.71 1.52
17 -4 2 12.83 1.95
-17 -4 -2 8.83 1.58
-17 -4 -2 11.22 1.8
-17 4 -2 10.67 1.74
-17 4 -2 12.17 1.61
17 4 2 12.44 1.5
17 4 2 11.88 1.54
18 -4 2 4.81 1.71
18 -4 2 2.68 1.31
-18 -4 -2 3.35 1.57
-18 -4 -2 2.22 1.38
18 4 2 0.96 1.18
18 4 2 1.96 1.25
-18 4 -2 1.04 1.47
-18 4 -2 3.7 1.36
19 -4 2 1.97 1.34
-19 -4 -2 1.23 1.39
19 -4 2 3.09 1.76
-19 -4 -2 -1.67 1.52
19 4 2 0.86 1.34
19 4 2 0.34 1.25
-19 4 -2 1.12 1.38
-19 4 -2 1.78 1.59
20 -4 2 4.56 1.93
-20 -4 -2 -0.17 1.64
-20 -4 -2 0.1 1.46
20 4 2 -1.21 1.33
-20 4 -2 3.47 1.7
20 4 2 0.26 1.31
-20 4 -2 -0.92 1.4
-21 -4 -2 -0.72 1.42
21 -4 2 3.04 1.99
-21 -4 -2 -0.48 1.71
21 4 2 1.31 1.4
-21 4 -2 0.66 1.55
21 4 2 0.11 1.51
-21 4 -2 2.31 1.79
22 -4 2 2.92 2.02
-22 -4 -2 0.22 1.8
-22 -4 -2 -0.25 1.61
22 4 2 1.25 1.55
-22 4 -2 -0.55 1.52
-22 4 -2 0.07 1.82
22 4 2 3.63 1.54
21 -5 -2 9.26 2.42
-21 -5 2 0.86 1.85
-21 -5 2 6.78 1.93
-21 5 2 8.17 1.94
21 5 -2 5.89 1.66
21 5 -2 4.39 1.73
-21 5 2 2.05 1.83
-20 -5 2 1.08 1.62
-20 -5 2 -1.32 1.67
20 -5 -2 0.19 1.93
-20 5 2 -0.17 1.66
-20 5 2 2.88 1.73
20 5 -2 -0.76 1.48
20 5 -2 1.24 1.42
-19 -5 2 27.12 2.64
19 -5 -2 30.47 2.89
-19 -5 2 30.45 2.72
19 5 -2 30.37 2.35
-19 5 2 27.54 2.58
19 5 -2 30.99 2.44
-19 5 2 33.59 2.71
18 -5 -2 2.35 1.81
-18 -5 2 3.44 1.64
-18 -5 2 -0.77 1.48
-18 5 2 1.56 1.6
18 5 -2 2.53 1.33
-18 5 2 3.93 1.61
18 5 -2 -0.12 1.36
17 -5 -2 2.02 1.72
-17 -5 2 0.37 1.43
-17 -5 2 0.24 1.4
17 5 -2 0.44 1.18
-17 5 2 3.57 1.49
17 5 -2 -0.56 1.29
-17 5 2 1.93 1.34
-16 -5 2 0.74 1.36
-16 -5 2 -0.52 1.34
16 -5 -2 0.43 1.52
16 5 -2 0.63 1.25
-16 5 2 0.91 1.31
-16 5 2 0.24 1.28
16 5 -2 -0.99 1.08
15 -5 -2 17.42 1.44
15 -5 -2 15.06 1.93
-15 -5 2 21.7 2.05
-15 -5 2 15.14 1.83
-15 5 2 15.78 1.78
15 5 -2 15.01 1.62
15 5 -2 17.77 1.68
-15 5 2 20.07 1.86
14 -5 -2 0.98 0.94
-14 -5 2 2.3 1.25
-14 -5 2 -1.74 1.09
14 -5 -2 -0.64 1.32
14 5 -2 1.46 1.13
14 5 -2 1.86 1.03
-14 5 2 0.53 1.2
-14 5 2 2.26 1.19
-13 -5 2 1.86 1.15
-13 -5 2 -0.68 1.14
13 -5 -2 -0.95 1.22
13 -5 -2 1.32 0.9
-13 5 2 -0.05 1.09
13 5 -2 -0.93 0.91
13 5 -2 1.32 1.05
-13 5 2 -0.62 0.98
12 -5 -2 1.24 1.21
-12 -5 2 -0.51 1.06
12 -5 -2 2.19 0.91
-12 -5 2 -0.12 1.02
-12 5 2 -1.09 0.96
-12 5 2 1.63 0.57
12 5 -2 -0.84 0.92
-12 5 2 -0.48 0.9
12 5 -2 -0.18 0.84
11 -5 -2 24.64 1.69
-11 -5 2 26.83 1.9
11 -5 -2 24.43 1.9
-11 -5 2 25.3 1.97
11 5 -2 25.25 1.75
-11 5 2 23.59 1.28
-11 5 2 23.65 1.87
-11 5 2 27.16 1.87
11 5 -2 26.14 1.7
10 -5 -2 3.23 0.9
-10 -5 2 1.75 0.95
10 -5 -2 2.7 1.1
-10 -5 2 2.25 1.09
-10 5 2 3.02 0.71
-10 5 2 1.93 0.97
10 5 -2 2.05 0.89
-10 5 2 3.3 0.94
-10 5 2 2.35 0.6
10 5 -2 1 0.84
-9 -5 2 5.19 1.18
9 -5 -2 4.64 0.9
-9 -5 2 4.73 1
9 -5 -2 5.53 1.15
9 5 -2 5.77 0.99
-9 5 2 5.82 0.81
-9 5 2 4.95 0.99
9 5 -2 5.85 0.94
-9 5 2 6.02 0.7
-8 -5 2 4.53 1.11
8 -5 -2 5.42 0.88
8 -5 -2 5.83 1.14
-8 -5 2 5.73 1
-8 5 2 5.47 0.89
8 5 -2 5.54 0.87
-8 5 2 4.97 0.82
8 5 -2 5.47 0.95
-8 5 2 4.85 0.66
7 -5 -2 11.93 1.36
-7 -5 2 13.56 1.21
-7 -5 2 12.74 1.36
7 -5 -2 13.17 1.36
7 -5 -2 14.24 1.16
-7 5 2 12.48 1.14
7 5 -2 12.03 1.1
7 5 -2 13.88 1.2
-7 5 2 13.5 0.94
6 -5 -2 3.49 1.01
-6 -5 2 3.43 0.82
-6 -5 2 2.82 0.94
6 -5 -2 5.47 0.9
6 -5 -2 4.53 0.96
6 5 -2 4.28 0.84
-6 5 2 3.86 0.64
6 5 -2 4.36 0.62
6 5 -2 3.56 0.75
6 5 -2 2.96 0.51
-6 5 2 3.57 0.78
5 -5 -2 2.73 0.93
5 -5 -2 1.87 0.8
5 -5 -2 2.1 0.84
-5 -5 2 2.41 0.73
-5 -5 2 0.5 0.86
5 5 -2 -0.71 0.51
-5 5 2 0.93 0.57
5 5 -2 1.21 0.61
5 5 -2 1 0.7
5 5 -2 0.51 0.65
-5 5 2 1.93 0.7
4 -5 -2 4.68 0.96
-4 -5 2 3.91 0.78
-4 -5 2 5.31 0.99
4 -5 -2 5.01 0.94
4 -5 -2 4.41 0.83
4 5 -2 4.19 0.71
4 5 -2 2.81 0.6
-4 5 2 3.26 0.74
4 5 -2 4.56 0.75
-4 5 2 5.43 0.71
-3 -5 2 6.51 1
-3 -5 2 7.72 0.88
3 -5 -2 6.96 1.01
3 -5 -2 6.93 0.98
3 -5 -2 7.09 0.94
-3 -5 2 7.89 1.07
-3 5 2 7.98 0.8
-3 5 2 7.81 0.87
3 5 -2 7.68 0.85
3 5 -2 9.12 0.9
3 5 -2 7.64 0.77
2 -5 -2 6.03 0.91
2 -5 -2 4.51 0.94
2 -5 -2 6.85 0.95
-2 -5 2 5.99 0.93
-2 -5 2 6.32 0.99
-2 -5 2 4.96 0.78
2 5 -2 5.86 0.75
2 5 -2 6.39 0.83
-2 5 2 5.94 0.81
1 -5 -2 19.14 1.3
-1 -5 2 17.66 1.2
1 -5 -2 20.3 1.37
1 -5 -2 19.08 1.3
1 -5 -2 18.4 1.31
-1 -5 2 19.5 1.42
-1 -5 2 19.88 1.42
1 -5 -2 16.56 1.33
1 5 -2 17 1.22
1 5 -2 19.12 1.26
0 -5 -2 -0.15 0.72
0 -5 -2 0.83 0.7
0 -5 2 1.72 0.8
0 -5 2 -0.83 0.7
0 -5 -2 0.78 0.74
0 5 2 0.15 0.55
0 5 -2 -0.48 0.58
0 5 -2 0.76 0.65
-1 -5 -2 1.5 0.74
-1 -5 -2 -0.42 0.72
1 -5 2 1.79 0.85
-1 -5 -2 -0.62 0.73
1 -5 2 0.26 0.7
1 5 2 0.03 0.52
1 5 2 1.12 0.63
-1 5 -2 0.48 0.55
-1 5 -2 -0.3 0.63
2 -5 2 1.22 0.81
-2 -5 -2 0.21 0.75
-2 -5 -2 0.1 0.66
-2 -5 -2 0.23 0.73
2 -5 2 1.96 0.72
2 -5 2 -0.1 0.7
2 5 2 1.17 0.56
2 5 2 0.6 0.62
-2 5 -2 1 0.7
-2 5 -2 1.67 0.58
3 -5 2 -0.08 0.7
-3 -5 -2 0.18 0.59
-3 -5 -2 0.39 0.78
3 -5 2 -0.68 0.63
3 -5 2 -0.31 0.76
-3 -5 -2 -0.49 0.68
3 5 2 0.28 0.65
-3 5 -2 0.41 0.73
3 5 2 0.6 0.56
-3 5 -2 0.06 0.57
3 5 2 -0.58 0.65
4 -5 2 1.81 0.89
-4 -5 -2 2.6 0.91
-4 -5 -2 2.71 0.85
4 -5 2 2.79 0.85
4 -5 2 3.09 0.67
-4 5 -2 2.67 0.66
-4 5 -2 1.96 0.79
4 5 2 2.81 0.68
4 5 2 2.9 0.75
4 5 2 2.67 0.62
5 -5 2 25.58 1.68
-5 -5 -2 23.03 1.62
-5 -5 -2 22.82 1.65
5 -5 2 23.38 1.61
5 5 2 23.05 1.34
-5 5 -2 24.88 1.63
5 5 2 21.78 1.27
-5 5 -2 25.43 1.41
5 5 2 23.98 1.49
-5 5 -2 22.89 1.34
6 -5 2 7.42 1.1
-6 -5 -2 6.94 1.14
-6 -5 -2 7.69 1.09
6 -5 2 6.9 1.04
6 5 2 6.89 0.7
-6 5 -2 6.5 1.03
6 5 2 7.49 0.81
-6 5 -2 7.6 0.89
6 5 2 7.68 0.67
-6 5 -2 7.67 0.68
6 5 2 5.72 0.93
-6 5 -2 6.48 0.78
-7 -5 -2 3.87 1.02
7 -5 2 2.69 0.88
7 -5 2 3.41 0.97
-7 -5 -2 2.59 0.9
-7 5 -2 1.08 0.47
7 5 2 2.26 0.51
-7 5 -2 1.88 0.9
7 5 2 1.29 0.44
7 5 2 1.58 0.75
7 5 2 2.8 0.68
-7 5 -2 1.54 0.59
-7 5 -2 1.81 0.77
-8 -5 -2 4.34 1.06
8 -5 2 3.96 1.09
-8 -5 -2 4.72 1.06
8 -5 2 5.86 1.04
-8 5 -2 2.84 0.95
-8 5 -2 5.6 0.89
8 5 2 4.36 0.77
8 5 2 4.73 0.89
-8 5 -2 3.94 0.52
-8 5 -2 4.24 0.63
9 -5 2 21.63 1.59
-9 -5 -2 21.98 1.76
-9 -5 -2 24.22 1.79
9 -5 2 24.4 1.85
9 5 2 19.98 1.5
9 5 2 23.06 1.51
-9 5 -2 26.04 1.82
-9 5 -2 25.46 1.6
-9 5 -2 22.27 1.07
-10 -5 -2 8.88 1.29
-10 -5 -2 9.45 1.33
10 -5 2 8.26 1.39
10 -5 2 8.8 1.17
10 5 2 7.29 0.99
10 5 2 6.64 1.05
-10 5 -2 7.68 1.13
-10 5 -2 7.37 1.21
11 -5 2 3.72 1.08
11 -5 2 4.31 1.25
-11 -5 -2 5.24 1.16
-11 -5 -2 3.77 1.21
11 5 2 3.6 0.95
-11 5 -2 3.57 1.1
-11 5 -2 3.88 1.06
11 5 2 3.32 0.94
12 -5 2 6.61 1.22
-12 -5 -2 5.25 1.27
12 -5 2 7.81 1.48
-12 -5 -2 6.67 1.33
12 5 2 4.59 1.04
12 5 2 6.88 1.1
-12 5 -2 6.12 1.26
-12 5 -2 5.67 1.22
-13 -5 -2 8.52 1.49
13 -5 2 13.03 1.45
13 -5 2 9.84 1.54
-13 -5 -2 14.72 1.73
-13 5 -2 10.58 1.5
-13 5 -2 12.32 1.49
13 5 2 12.63 1.36
13 5 2 11.86 1.3
-14 -5 -2 0.51 1.27
14 -5 2 4.26 1.2
-14 -5 -2 0.8 1.21
14 -5 2 3.8 1.42
-14 5 -2 1.11 1.18
14 5 2 1.61 1.03
-14 5 -2 1.55 1.28
14 5 2 3.76 1.11
15 -5 2 4.78 1.25
-15 -5 -2 2.39 1.41
-15 -5 -2 3.24 1.38
15 -5 2 3.84 1.5
15 5 2 3.14 1.18
-15 5 -2 3.72 1.37
15 5 2 3.43 1.17
-15 5 -2 3.43 1.33
16 -5 2 0.65 1.55
-16 -5 -2 2.75 1.43
16 -5 2 4.17 1.31
-16 -5 -2 3.64 1.55
-16 5 -2 1.22 1.36
16 5 2 2.8 1.2
16 5 2 1.59 1.23
-16 5 -2 3.5 1.5
-17 -5 -2 7.52 1.66
17 -5 2 8.12 1.43
-17 -5 -2 5.58 1.72
17 -5 2 7.31 1.82
-17 5 -2 8.62 1.7
17 5 2 8.71 1.49
17 5 2 7.86 1.45
-17 5 -2 7.09 1.72
18 -5 2 5.36 1.84
-18 -5 -2 1.7 1.63
-18 -5 -2 2.34 1.56
18 5 2 1.65 1.32
-18 5 -2 -0.09 1.58
-18 5 -2 -0.36 1.51
18 5 2 4.04 1.43
-19 -5 -2 1.14 1.6
19 -5 2 2.01 1.85
-19 -5 -2 -1.25 1.66
19 5 2 2.38 1.45
19 5 2 1.28 1.38
-19 5 -2 -0.16 1.57
-19 5 -2 0.07 1.67
20 -5 2 0.91 1.94
-20 -5 -2 -0.2 1.82
-20 -5 -2 -0.83 1.61
-20 5 -2 0.35 1.65
-20 5 -2 -0.26 1.83
20 5 2 -0.37 1.49
20 5 2 1.37 1.55
-21 -5 -2 0.74 1.95
21 -5 2 1.99 2.04
-21 -5 -2 0.94 1.72
-21 5 -2 0.46 1.76
21 5 2 3.2 1.6
21 5 2 1.21 1.54
-21 5 -2 0.88 1.84
19 -6 -2 2.68 2.13
-19 -6 2 5.46 1.93
-19 -6 2 -2.25 1.61
19 6 -2 1.04 1.48
-19 6 2 1.55 1.76
19 6 -2 1.25 1.64
-19 6 2 3.04 1.87
-18 -6 2 3.84 1.8
-18 -6 2 3.69 1.77
18 -6 -2 1.5 1.93
-18 6 2 4.11 1.73
-18 6 2 6.1 1.89
18 6 -2 3.2 1.58
18 6 -2 5.11 1.56
-17 -6 2 1.08 1.58
17 -6 -2 4 1.9
-17 -6 2 4.54 1.76
-17 6 2 3.46 1.64
17 6 -2 7.8 1.54
-17 6 2 6.48 1.78
17 6 -2 4.44 1.58
-16 -6 2 13.59 1.89
-16 -6 2 17.14 2.17
16 -6 -2 15.05 2.15
16 6 -2 20.54 1.96
-16 6 2 18 2.16
16 6 -2 16.96 1.87
-16 6 2 12.93 1.89
-15 -6 2 11.38 1.9
-15 -6 2 10.65 1.73
15 -6 -2 9.29 1.92
-15 6 2 8.79 1.62
15 6 -2 11.78 1.61
-15 6 2 10.74 1.86
15 6 -2 10.18 1.55
-14 -6 2 11.64 1.66
14 -6 -2 10.76 1.87
-14 -6 2 9.13 1.72
-14 6 2 11.2 1.64
-14 6 2 9.87 1.71
14 6 -2 9.24 1.46
14 6 -2 10.1 1.49
13 -6 -2 18.91 1.56
13 -6 -2 20.34 2.13
-13 -6 2 17.92 1.85
-13 -6 2 13.57 1.89
-13 6 2 17.33 1.94
13 6 -2 17.98 1.68
13 6 -2 17.35 1.68
-13 6 2 19.66 1.85
-12 -6 2 3.3 1.36
-12 -6 2 5.42 1.32
12 -6 -2 2.62 1.52
12 -6 -2 2.87 1.07
12 6 -2 4.39 1.2
-12 6 2 5.15 1.45
12 6 -2 5.18 1.2
-12 6 2 4.12 1.28
11 -6 -2 4.01 1.06
-11 -6 2 2.81 1.16
11 -6 -2 1.41 1.44
-11 -6 2 2.25 1.24
-11 6 2 2.6 0.74
11 6 -2 3.48 1.11
-11 6 2 2.15 1.25
11 6 -2 5.78 1.15
-11 6 2 4.62 1.19
10 -6 -2 24.04 2.06
-10 -6 2 25.11 1.88
10 -6 -2 25.13 1.71
-10 -6 2 24.46 2.09
10 6 -2 24.62 1.72
10 6 -2 21.56 1.73
-10 6 2 31.3 2.06
-10 6 2 25.84 2.02
-10 6 2 23.42 1.38
-9 -6 2 16.42 1.46
9 -6 -2 12.93 1.36
-9 -6 2 14.3 1.67
9 -6 -2 13.21 1.65
-9 6 2 13.19 1.53
-9 6 2 14.85 1.45
-9 6 2 12.46 1.02
9 6 -2 14.51 1.34
9 6 -2 14.8 1.43
8 -6 -2 3.38 1.04
-8 -6 2 1.34 0.95
-8 -6 2 2.16 1.19
8 -6 -2 1.46 1.16
-8 6 2 2.09 0.71
-8 6 2 2.69 0.98
-8 6 2 3.22 1.15
8 6 -2 1.3 0.9
8 6 -2 2.69 0.91
7 -6 -2 3.21 1.16
-7 -6 2 0.83 1.13
7 -6 -2 2.64 1.03
-7 -6 2 1.89 0.95
-7 6 2 1.81 1.05
-7 6 2 2.6 0.93
7 6 -2 1.72 0.56
-7 6 2 2.05 0.72
7 6 -2 1.1 0.89
7 6 -2 1.79 0.87
6 -6 -2 1.24 0.94
6 -6 -2 0.08 1.07
-6 -6 2 1.45 1.11
-6 -6 2 1.23 0.9
-6 6 2 0.05 0.86
6 6 -2 0.62 0.59
6 6 -2 1.04 0.85
6 6 -2 1.08 0.81
-6 6 2 0.8 0.98
-6 6 2 0.3 0.66
5 -6 -2 3.51 0.99
-5 -6 2 4.39 0.94
-5 -6 2 4.78 1.2
5 -6 -2 3.65 1.15
-5 6 2 3.94 0.81
5 6 -2 2.35 0.88
5 6 -2 4.27 0.94
-5 6 2 4.35 0.96
5 6 -2 3.39 0.74
-4 -6 2 2.22 1.08
-4 -6 2 2.93 0.92
4 -6 -2 3.8 0.99
4 -6 -2 2.25 1.07
4 6 -2 2.97 0.85
-4 6 2 3.22 0.91
-4 6 2 1.56 0.77
4 6 -2 2.86 0.89
4 6 -2 2.11 0.72
3 -6 -2 -0.1 0.92
-3 -6 2 2.28 1.03
3 -6 -2 1.43 0.94
-3 -6 2 1.85 0.85
-3 6 2 1.22 0.77
3 6 -2 0.96 0.71
-3 6 2 1.9 0.74
3 6 -2 -0.13 0.78
-2 -6 2 8.58 1.21
-2 -6 2 9.82 1.24
-2 -6 2 7.2 0.97
2 -6 -2 8.5 1.16
2 6 -2 8.23 1.02
2 6 -2 9.64 1.03
-2 6 2 8.58 1.08
-2 6 2 9.53 1
-1 -6 2 17.55 1.48
-1 -6 2 14.53 1.43
-1 -6 2 16.21 1.25
1 6 -2 18.58 1.33
1 6 -2 14.66 1.26
0 -6 -2 16.54 1.39
0 -6 -2 18.13 1.5
0 -6 2 18.51 1.56
0 -6 2 20.87 1.55
0 6 2 21.06 1.43
0 6 -2 19.29 1.32
0 6 2 19.15 1.35
0 6 -2 17.51 1.39
0 6 -2 19.61 1.44
1 -6 2 -0.39 0.87
-1 -6 -2 0.81 0.91
1 -6 2 2.47 0.95
-1 -6 -2 0.6 0.81
1 6 2 0.48 0.68
1 6 2 -0.04 0.73
-1 6 -2 0.16 0.82
-1 6 -2 -0.05 0.77
-1 6 -2 0.19 0.68
-2 -6 -2 1.63 0.9
2 -6 2 2.54 0.91
2 -6 2 1.43 1.02
-2 -6 -2 1.39 0.98
2 6 2 0.79 0.73
-2 6 -2 2.24 0.76
2 6 2 1.6 0.74
-2 6 -2 2.67 0.93
2 6 2 1.28 0.81
3 -6 2 0.36 0.82
3 -6 2 1.76 1.03
3 -6 2 2.92 1.02
-3 -6 -2 0.42 0.9
-3 -6 -2 -0.79 0.96
3 6 2 0.88 0.83
3 6 2 1.8 0.72
-3 6 -2 2.8 0.96
-3 6 -2 1.13 0.77
3 6 2 1.9 0.76
4 -6 2 6.77 1.16
4 -6 2 5.83 1.13
-4 -6 -2 5.94 1.16
-4 -6 -2 4.46 1.04
4 6 2 5.02 0.99
4 6 2 4.68 0.82
4 6 2 6.02 0.87
-4 6 -2 5.96 1.13
-4 6 -2 4.92 0.9
-5 -6 -2 14.33 1.5
5 -6 2 14.72 1.54
-5 -6 -2 13.83 1.38
5 -6 2 14.78 1.44
5 6 2 13.12 1.12
5 6 2 14.51 1.33
5 6 2 12.07 1.07
-5 6 -2 17.43 1.27
-5 6 -2 14.75 1.05
-5 6 -2 11.86 1.35
6 -6 2 4.06 1.23
-6 -6 -2 3.44 1.13
-6 -6 -2 6.1 1.18
6 -6 2 3.97 1.1
-6 6 -2 2.92 0.91
-6 6 -2 2.07 0.68
6 6 2 3.16 0.93
6 6 2 3.64 0.7
6 6 2 3.31 0.8
-6 6 -2 3.26 1.11
-7 -6 -2 0.7 1.03
-7 -6 -2 -0.1 0.97
7 -6 2 0.5 1.03
7 -6 2 1.52 1.16
7 6 2 0.55 0.83
-7 6 -2 0.88 0.87
7 6 2 0.9 0.77
-7 6 -2 0.62 0.62
7 6 2 1.06 0.58
-7 6 -2 1.51 1.06
8 -6 2 13.73 1.45
8 -6 2 9.63 1.49
-8 -6 -2 11.46 1.36
-8 -6 -2 12.07 1.54
-8 6 -2 11.52 1.29
8 6 2 12.69 1.31
-8 6 -2 11.27 0.87
-8 6 -2 11.67 1.47
8 6 2 11.81 1.13
-9 -6 -2 5.38 1.21
9 -6 2 8.34 1.34
-9 -6 -2 3.93 1.31
9 -6 2 5.67 1.37
-9 6 -2 6.86 1.41
9 6 2 4.94 1.08
9 6 2 5.55 0.97
-9 6 -2 6.05 0.66
-9 6 -2 7.83 1.15
-10 -6 -2 2.84 1.27
10 -6 2 -0.8 1.17
-10 -6 -2 -0.18 1.11
10 -6 2 -1.92 1.07
10 6 2 0.93 0.88
10 6 2 0.33 0.97
-10 6 -2 0.57 1.18
-10 6 -2 1.59 1.04
-11 -6 -2 0.51 1.21
11 -6 2 1.22 1.36
-11 -6 -2 0.47 1.25
11 -6 2 -0.87 1.15
11 6 2 1.55 0.97
11 6 2 0.68 0.97
-11 6 -2 1.57 1.29
-11 6 -2 0.61 1.07
-12 -6 -2 1.4 1.3
12 -6 2 2.25 1.44
-12 -6 -2 1.08 1.29
12 -6 2 1.16 1.21
-12 6 -2 -0.33 1.28
-12 6 -2 0.99 1.2
12 6 2 2.01 1.07
12 6 2 -0.27 0.99
-13 -6 -2 0.21 1.32
13 -6 2 1.19 1.25
13 -6 2 3.04 1.6
-13 -6 -2 1.83 1.35
-13 6 -2 1.8 1.31
-13 6 -2 1.88 1.4
13 6 2 4.2 1.2
13 6 2 1.37 1.09
-14 -6 -2 1.77 1.42
-14 -6 -2 1.74 1.39
14 -6 2 1.84 1.3
14 -6 2 1.95 1.62
14 6 2 -0.35 1.1
-14 6 -2 -1.66 1.2
14 6 2 1.74 1.15
-14 6 -2 0.12 1.41
-15 -6 -2 1.11 1.5
15 -6 2 2.29 1.36
-15 -6 -2 2.43 1.49
15 -6 2 3.06 1.78
15 6 2 1.65 1.22
-15 6 -2 1.25 1.53
-15 6 -2 1.19 1.44
15 6 2 2.15 1.27
-16 -6 -2 -1.28 1.41
-16 -6 -2 1.09 1.49
16 -6 2 2.39 2.23
16 -6 2 0.18 1.75
16 6 2 -0.86 1.25
-16 6 -2 -1.05 1.44
16 6 2 -1.18 1.21
-16 6 -2 0.69 1.45
-17 -6 -2 -1.42 1.54
17 -6 2 -0.36 1.89
-17 -6 -2 1.14 1.59
-17 6 -2 0.41 1.61
17 6 2 0.8 1.38
-17 6 -2 3.4 1.67
17 6 2 -0.29 1.32
18 -6 2 0.58 1.95
-18 -6 -2 -0.8 1.68
-18 -6 -2 0.42 1.66
18 6 2 1.38 1.43
18 6 2 0.56 1.43
-18 6 -2 2.8 1.73
-18 6 -2 0.93 1.8
19 -6 2 -1.09 2
-19 -6 -2 1.72 1.76
-19 -6 -2 0.71 1.81
-19 6 -2 1.87 1.88
19 6 2 -1.15 1.75
19 6 2 2 1.6
-19 6 -2 -0.17 1.72
-17 -7 2 0.69 1.75
17 -7 -2 -0.73 2.02
-17 -7 2 -1.67 1.63
-17 7 2 2.6 1.72
-17 7 2 0.53 1.93
17 7 -2 -1.21 1.46
17 7 -2 -0.27 1.57
-16 -7 2 2.3 1.75
16 -7 -2 7 2.22
-16 -7 2 5.83 1.83
-16 7 2 3.64 1.78
16 7 -2 2.94 1.53
16 7 -2 3.99 1.61
-16 7 2 5.2 1.93
-15 -7 2 1.43 1.63
-15 -7 2 -2.09 1.48
15 -7 -2 -0.83 1.8
-15 7 2 -1.03 1.74
-15 7 2 -1.09 1.51
15 7 -2 1.52 1.45
15 7 -2 -0.27 1.35
-14 -7 2 1.75 1.52
14 -7 -2 -1.05 1.73
-14 -7 2 -0.22 1.58
-14 7 2 0.13 1.61
14 7 -2 -0.04 1.29
-14 7 2 -0.77 1.46
14 7 -2 0.36 1.33
-13 -7 2 0.72 1.38
13 -7 -2 2.3 1.65
-13 -7 2 0.34 1.52
-13 7 2 4.02 1.66
13 7 -2 4.62 1.38
13 7 -2 3.84 1.3
-13 7 2 6.08 1.59
-12 -7 2 2.39 1.31
12 -7 -2 -1.33 1.57
-12 -7 2 0.18 1.43
-12 7 2 -3.45 1.43
-12 7 2 1.62 1.37
12 7 -2 -0.02 1.22
12 7 -2 0.25 1.18
11 -7 -2 2.73 1.25
-11 -7 2 2.17 1.46
-11 -7 2 1.99 1.23
11 -7 -2 4.29 1.61
-11 7 2 4.3 1.36
11 7 -2 2.58 1.23
11 7 -2 2.07 1.19
-11 7 2 0.96 1.51
10 -7 -2 14.12 1.58
10 -7 -2 14.74 1.91
-10 -7 2 14.71 1.65
-10 -7 2 15.28 1.92
-10 7 2 16.14 1.71
10 7 -2 15.36 1.65
10 7 -2 16.74 1.61
-10 7 2 19.38 2.03
-9 -7 2 2.53 1.16
9 -7 -2 2.83 1.21
9 -7 -2 1.73 1.5
-9 -7 2 4.14 1.51
-9 7 2 1.12 0.8
9 7 -2 4.72 1.15
-9 7 2 0.56 1.36
9 7 -2 3.1 1.19
-9 7 2 1.8 1.2
-8 -7 2 4.17 1.19
-8 -7 2 0.8 1.31
8 -7 -2 1.75 1.4
8 -7 -2 0.07 1.13
-8 7 2 3.67 0.85
-8 7 2 2.78 1.15
-8 7 2 2.17 1.37
8 7 -2 2.16 1.05
8 7 -2 3.15 1.17
7 -7 -2 6.84 1.24
7 -7 -2 4.43 1.48
-7 -7 2 7.91 1.52
-7 -7 2 3.88 1.17
-7 7 2 6.64 1.23
7 7 -2 5.73 1.13
-7 7 2 6.43 0.97
-7 7 2 5.73 1.43
7 7 -2 5.79 1.23
-6 -7 2 -0.79 1.17
-6 -7 2 -1.48 1
6 -7 -2 0.09 1.08
6 -7 -2 -0.13 1.26
6 7 -2 0.87 0.95
-6 7 2 -0.63 1.16
6 7 -2 0.03 0.96
6 7 -2 -1.35 0.65
-6 7 2 -0.27 0.97
-6 7 2 -1.87 0.75
5 -7 -2 0.19 1.11
-5 -7 2 1.93 1.27
-5 -7 2 0.19 0.98
5 -7 -2 0.79 1.21
-5 7 2 -0.09 0.83
-5 7 2 -0.65 1.11
-5 7 2 0.52 1
5 7 -2 1.66 1.02
5 7 -2 0.54 0.93
5 7 -2 1.55 0.77
4 -7 -2 3.38 1.2
-4 -7 2 3.04 1.29
-4 -7 2 4.24 1.09
4 -7 -2 4.13 1.28
-4 7 2 5.63 1.29
-4 7 2 6.02 1.12
-4 7 2 3.53 0.95
4 7 -2 3.19 1.08
4 7 -2 2.81 0.89
4 7 -2 2.73 1.03
3 -7 -2 -1.14 1.09
-3 -7 2 -1.05 1.1
-3 -7 2 -0.38 0.88
-3 7 2 -0.79 1.04
-3 7 2 1.19 0.95
3 7 -2 -0.82 0.89
-3 7 2 -0.08 0.86
3 7 -2 -0.51 0.92
3 7 -2 -1.1 0.8
-2 -7 2 0.12 0.94
-2 -7 2 1.51 1.14
-2 7 2 1.19 1.07
-2 7 2 2.12 0.97
2 7 -2 -0.41 0.84
-2 7 2 0.99 0.88
-2 7 2 0.13 0.88
2 7 -2 0.84 0.95
-1 -7 2 -1.64 1.1
-1 -7 2 1.76 1.12
-1 7 2 -0.69 0.84
-1 7 2 0.32 0.92
-1 7 2 0.55 0.89
1 7 -2 -0.84 0.89
-1 7 2 -0.98 0.83
1 7 -2 -0.89 0.9
-1 7 2 -0.05 1.01
0 -7 2 2.08 1.11
0 -7 2 1.3 1.18
0 7 2 0.62 0.98
0 7 -2 -0.13 0.92
0 7 2 2.05 0.94
0 7 2 0.34 0.84
0 7 -2 0.39 0.83
0 7 -2 0.09 0.95
-1 -7 -2 -1.12 0.97
-1 -7 -2 1.38 1.1
1 -7 2 0.76 1.05
1 -7 2 1.61 1.15
-1 7 -2 0.86 1.02
1 7 2 1.38 0.89
1 7 2 -0.7 0.92
1 7 2 0.8 0.93
-1 7 -2 0.48 0.93
-1 7 -2 -0.91 0.82
-2 -7 -2 8.83 1.36
2 -7 2 6.31 1.17
2 -7 2 7.25 1.36
-2 -7 -2 6.68 1.23
-2 7 -2 5.79 1.23
2 7 2 4.9 1.04
2 7 2 4.54 1.1
-2 7 -2 5.79 1.13
2 7 2 4.44 1
-2 7 -2 6.99 1.06
3 -7 2 3.24 1.23
-3 -7 -2 4.14 1.27
-3 -7 -2 1.96 1.12
-3 7 -2 2.78 0.97
3 7 2 2.98 0.96
-3 7 -2 2.19 1.18
3 7 2 3.27 1.08
3 7 2 2.68 0.9
-4 -7 -2 0.54 1.05
-4 -7 -2 0.65 1.18
4 -7 2 -0.26 1.18
4 -7 2 -1.19 1.16
-4 7 -2 -0.61 1.11
4 7 2 1.18 0.87
4 7 2 0.54 0.97
4 7 2 0.45 0.84
-4 7 -2 1.27 0.88
5 -7 2 0.41 1.21
5 -7 2 -0.77 1.15
-5 -7 -2 0.72 1.2
-5 -7 -2 0.23 1.08
5 7 2 -0.71 0.78
5 7 2 -0.28 0.98
-5 7 -2 0.42 0.79
5 7 2 -0.44 0.82
-5 7 -2 -0.03 0.91
-5 7 -2 -0.15 1.14
6 -7 2 6.35 1.45
-6 -7 -2 5.22 1.44
-6 -7 -2 3.63 1.2
6 -7 2 6.6 1.45
-6 7 -2 5.7 1.4
6 7 2 5.41 1.02
6 7 2 6.1 1.22
6 7 2 6.79 0.9
-6 7 -2 5.53 0.89
-6 7 -2 6.07 1.17
-7 -7 -2 0.96 1.3
-7 -7 -2 2.11 1.19
7 -7 2 0.44 1.27
7 -7 2 0.84 1.26
7 7 2 0.47 1.03
-7 7 -2 -0.42 0.97
7 7 2 0.67 0.87
-7 7 -2 0.12 1.27
-7 7 -2 0.28 0.74
-8 -7 -2 8.5 1.45
8 -7 2 6.56 1.63
-8 -7 -2 7.51 1.59
8 -7 2 8.72 1.53
-8 7 -2 10.28 1.38
8 7 2 8.4 1.34
-8 7 -2 8.63 1.58
8 7 2 10.1 1.21
9 -7 2 2.36 1.45
9 -7 2 1.6 1.26
-9 -7 -2 0.76 1.25
-9 -7 -2 1.37 1.34
-9 7 -2 1.73 1.43
-9 7 -2 0.96 1.15
9 7 2 -0.15 1.08
9 7 2 0.37 0.94
10 -7 2 -1.45 1.41
10 -7 2 -0.85 1.23
-10 -7 -2 0.71 1.27
-10 -7 -2 1.59 1.36
10 7 2 -0.08 1.12
-10 7 -2 1.16 1.19
10 7 2 2.21 1.07
-10 7 -2 -0.7 1.41
11 -7 2 0.79 1.56
-11 -7 -2 1.25 1.37
11 -7 2 2.2 1.35
-11 -7 -2 -0.82 1.3
-11 7 -2 1.32 1.28
11 7 2 0.82 1.18
11 7 2 -0.71 1.08
-11 7 -2 1.49 1.53
-12 -7 -2 4.58 1.48
12 -7 2 1.98 1.39
12 -7 2 3.24 1.69
-12 -7 -2 2.1 1.48
-12 7 -2 0.65 1.58
-12 7 -2 2.4 1.35
12 7 2 3.27 1.2
12 7 2 0.69 1.21
-13 -7 -2 3.5 1.63
-13 -7 -2 4.02 1.59
13 -7 2 2.64 1.76
13 -7 2 4.73 1.53
-13 7 -2 5.8 1.56
13 7 2 5.9 1.4
13 7 2 5.61 1.32
-13 7 -2 7.31 1.78
-14 -7 -2 15.12 2.07
14 -7 2 15.91 2.29
-14 -7 -2 12.79 2.05
-14 7 -2 17.47 1.99
-14 7 -2 14.34 2.2
14 7 2 15.65 1.82
14 7 2 22.16 1.85
-15 -7 -2 2.01 1.63
-15 -7 -2 -0.54 1.61
15 -7 2 0.03 1.85
15 7 2 -0.08 1.33
-15 7 -2 -3.45 1.59
-15 7 -2 0.66 1.59
15 7 2 -4.82 1.23
-16 -7 -2 1.37 1.83
-16 -7 -2 -0.43 1.62
16 -7 2 -0.69 1.89
16 7 2 0.83 1.5
-16 7 -2 -1.33 1.75
-16 7 -2 2.53 1.7
-17 -7 -2 1.49 1.89
-17 -7 -2 0.88 1.77
17 -7 2 2.44 2.13
-17 7 -2 0.61 1.93
-17 7 -2 2.54 1.77
17 7 2 1.17 1.55
14 -8 -2 1.99 2.02
-14 -8 2 -0.08 1.7
-14 8 2 -1.52 1.58
14 8 -2 -1.86 1.45
14 8 -2 2.25 1.56
-14 8 2 -0.95 1.82
13 -8 -2 10.05 2.22
-13 -8 2 11.3 2.14
13 8 -2 7.59 1.65
-13 8 2 10.33 2.22
13 8 -2 10.9 1.81
-13 8 2 13.64 1.97
12 -8 -2 1.66 1.94
-12 -8 2 -0.22 1.68
-12 -8 2 0.85 1.65
12 8 -2 -1.19 1.38
-12 8 2 1.38 1.6
-12 8 2 -0.72 1.74
12 8 -2 -1.04 1.32
-11 -8 2 2.64 1.42
-11 -8 2 -2.58 1.53
11 -8 -2 -0.43 1.72
-11 8 2 -0.09 1.48
11 8 -2 -0.13 1.34
11 8 -2 -0.24 1.29
-11 8 2 2.11 1.69
10 -8 -2 0.46 1.69
-10 -8 2 -0.38 1.57
-10 -8 2 -0.61 1.3
-10 8 2 1.56 1.45
-10 8 2 -2.62 1.61
10 8 -2 2.65 1.3
10 8 -2 0.26 1.29
9 -8 -2 3.08 1.7
-9 -8 2 2.61 1.63
-9 -8 2 0.44 1.28
9 8 -2 -0.51 1.21
9 8 -2 3.7 1.43
-9 8 2 1.22 1.36
-9 8 2 -0.57 1.58
8 -8 -2 1.47 1.37
8 -8 -2 0.61 1.57
-8 -8 2 1.03 1.51
-8 -8 2 1.12 1.25
-8 8 2 1.2 1.55
8 8 -2 1.78 1.35
-8 8 2 0.38 1.23
8 8 -2 1.83 1.23
-7 -8 2 1.25 1.48
-7 -8 2 5.21 1.35
7 -8 -2 5.23 1.58
7 -8 -2 4.71 1.47
7 8 -2 5.92 1.31
-7 8 2 3.9 1.11
-7 8 2 7.06 1.41
7 8 -2 4.76 1.43
-7 8 2 6.59 1.75
6 -8 -2 0.56 1.41
-6 -8 2 -0.51 1.41
-6 -8 2 0.05 1.12
6 8 -2 0.1 1.21
-6 8 2 0.08 1.15
-6 8 2 -1 0.92
-6 8 2 0.73 1.46
6 8 -2 2.28 1.18
5 -8 -2 10.24 1.67
-5 -8 2 12.38 1.46
-5 -8 2 11.94 1.81
-5 8 2 7.73 1.47
5 8 -2 7.09 1.38
5 8 -2 10.25 1.59
-5 8 2 9.17 1.26
-5 8 2 7.65 1.67
-4 -8 2 0.92 1.12
-4 -8 2 -0.29 1.34
4 8 -2 1.23 1.19
-4 8 2 -0.35 1
4 8 -2 -0.39 0.94
4 8 -2 -0.4 1.13
-4 8 2 -0.85 1.34
-4 8 2 -0.33 1.12
-3 -8 2 1.91 1.48
-3 8 2 2.66 1.36
-3 8 2 3.29 1.15
3 8 -2 0.1 1.13
-3 8 2 3.47 1.17
3 8 -2 1.05 1.2
3 8 -2 -0.19 1.01
-3 8 2 1.42 1.19
-3 8 2 3.09 1.12
-2 -8 2 4.04 1.48
2 8 -2 1.82 1.19
2 8 -2 2.34 1.07
-2 8 2 1.4 1.09
2 8 -2 3.1 1.22
-2 8 2 2.15 1.1
2 8 -2 1.1 1.08
-2 8 2 1.83 1.15
-2 8 2 1.93 1.28
-2 8 2 3.04 1.16
-1 -8 2 4.06 1.37
1 8 -2 0.54 0.98
1 8 -2 0.99 1.15
-1 8 2 -0.33 1.08
-1 8 2 0.69 1.08
-1 8 2 -1.01 1.02
-1 8 2 0.45 1.05
-1 8 2 -1.57 1.17
1 8 -2 -1.8 1.05
0 -8 2 8.25 1.5
0 8 2 6.93 1.26
0 8 -2 8.82 1.26
0 8 -2 8.49 1.41
0 8 2 10.24 1.42
0 8 -2 7.48 1.37
0 8 2 7.39 1.32
0 8 2 3.86 1.35
0 8 2 8.08 1.38
1 -8 2 7.43 1.43
1 -8 2 5.62 1.52
1 8 2 4.06 1.14
1 8 2 6.04 1.32
-1 8 -2 4.07 1.27
1 8 2 4.57 1.29
-1 8 -2 2.82 1.12
-1 8 -2 5.14 1.38
2 -8 2 1.61 1.43
-2 -8 -2 2.38 1.34
-2 -8 -2 1.3 1.24
-2 8 -2 0.5 1.15
2 8 2 0.77 1.15
-2 8 -2 0.35 1.25
-2 8 -2 0.15 1.08
2 8 2 -0.63 1.1
2 8 2 -1.91 0.98
-3 -8 -2 9.04 1.58
-3 -8 -2 7.67 1.43
3 -8 2 6.88 1.57
-3 8 -2 6.46 1.24
-3 8 -2 8.99 1.56
3 8 2 8.83 1.27
3 8 2 7.48 1.41
-3 8 -2 8.37 1.46
-3 8 -2 6.3 1.13
3 8 2 6.71 1.26
-4 -8 -2 1.67 1.28
-4 -8 -2 2.37 1.44
4 -8 2 0.41 1.39
-4 8 -2 1.12 1.26
4 8 2 3.16 1.32
-4 8 -2 0.65 0.94
-4 8 -2 0.32 1.06
-4 8 -2 2.91 1.44
4 8 2 1.25 1.04
4 8 2 3.61 1.07
-5 -8 -2 3.2 1.49
5 -8 2 3.5 1.5
-5 -8 -2 2.9 1.31
-5 8 -2 0.19 1.09
5 8 2 2.18 1.07
-5 8 -2 0.86 0.98
-5 8 -2 0.95 1.46
5 8 2 -0.44 1.17
6 -8 2 1.31 1.5
6 -8 2 -0.93 1.41
-6 -8 -2 0.16 1.44
-6 -8 -2 0.01 1.29
-6 8 -2 1.23 1.54
6 8 2 0.93 1.23
6 8 2 1.27 1.04
-6 8 -2 -0.44 1.13
7 -8 2 -2.55 1.42
7 -8 2 0.56 1.47
-7 -8 -2 2.14 1.55
-7 -8 -2 -0.98 1.25
-7 8 -2 1.96 1.23
7 8 2 0.42 1.04
7 8 2 -0.23 1.22
-7 8 -2 0.98 1.55
-8 -8 -2 2.16 1.44
8 -8 2 0.63 1.59
-8 -8 -2 4.41 1.66
8 -8 2 2.73 1.55
8 8 2 2.49 1.14
8 8 2 3.07 1.36
-8 8 -2 3.06 1.73
-8 8 -2 3.15 1.3
9 -8 2 6.22 1.84
-9 -8 -2 8.98 1.88
9 -8 2 7.55 1.72
-9 -8 -2 7.1 1.61
-9 8 -2 6.91 1.52
9 8 2 8.72 1.57
-9 8 -2 5.24 1.8
9 8 2 7.21 1.29
-10 -8 -2 -0.7 1.6
10 -8 2 2.44 1.6
10 -8 2 1.98 1.81
-10 -8 -2 2.32 1.5
10 8 2 -0.38 1.11
-10 8 -2 -0.66 1.64
-10 8 -2 0.21 1.33
10 8 2 -0.15 1.28
11 -8 2 2.21 1.71
11 -8 2 3.07 1.86
-11 -8 -2 2.79 1.74
-11 -8 -2 3.01 1.61
-11 8 -2 3.67 1.48
-11 8 -2 5.51 1.84
11 8 2 2.29 1.45
11 8 2 1.28 1.27
-12 -8 -2 2.7 1.79
-12 -8 -2 4.48 1.72
12 -8 2 2.34 2
-12 8 -2 2.91 1.92
-12 8 -2 7.25 1.66
12 8 2 2.27 1.46
-13 -8 -2 3.29 1.73
-13 -8 -2 5.59 1.93
13 -8 2 2.86 2.06
13 8 2 4.9 1.63
-13 8 -2 8.76 2.17
-13 8 -2 1.63 1.63
14 -8 2 7.09 2.31
-14 -8 -2 5.21 1.89
-14 -8 -2 3.57 1.96
-14 8 -2 2.98 2.09
14 8 2 5.3 1.64
-14 8 -2 4.29 1.76
9 -9 -2 0.43 1.79
-9 -9 2 2.81 1.85
9 9 -2 0.8 1.43
9 9 -2 -0.1 1.46
-9 9 2 0.97 1.52
-9 9 2 1.74 2.01
-8 -9 2 -1.69 1.7
8 -9 -2 -0.8 1.72
-8 9 2 -0.83 1.43
-8 9 2 1.95 1.96
8 9 -2 1 1.4
8 9 -2 -1.53 1.41
7 -9 -2 0.83 1.77
-7 -9 2 -1 1.69
7 9 -2 0.05 1.49
-7 9 2 0.24 1.83
-7 9 2 -0.49 1.37
7 9 -2 0.46 1.39
-6 -9 2 -0.96 1.63
-6 9 2 1.97 1.41
6 9 -2 0.97 1.51
-6 9 2 0.87 1.73
-6 9 2 -0.74 1.19
6 9 -2 -0.35 1.32
-5 -9 2 2.1 1.7
-5 9 2 1.57 1.39
-5 9 2 1.03 1.33
5 9 -2 4.38 1.48
-5 9 2 1.38 1.76
-5 9 2 4.21 1.36
5 9 -2 -0.34 1.41
-4 -9 2 1.64 1.63
-4 9 2 -0.16 1.67
4 9 -2 0.04 1.38
-4 9 2 -0.19 1.22
-4 9 2 0.76 1.39
-4 9 2 0.96 1.21
-4 9 2 0.04 1.3
4 9 -2 0.7 1.34
-3 -9 2 1.54 1.56
3 9 -2 0.1 1.39
-3 9 2 2.11 1.35
-3 9 2 -0.14 1.28
-3 9 2 0.94 1.53
3 9 -2 -0.58 1.31
-3 9 2 -0.29 1.3
-3 9 2 -0.28 1.2
-2 -9 2 4.35 1.64
-2 9 2 2.52 1.35
2 9 -2 0.52 1.37
-2 9 2 -1.85 1.22
-2 9 2 3.42 1.58
-2 9 2 0.8 1.3
2 9 -2 2.91 1.48
-2 9 2 1.29 1.29
-1 -9 2 3.67 1.57
-1 9 2 -1.36 1.37
1 9 -2 0.68 1.38
-1 9 2 -0.15 1.3
1 9 -2 -0.23 1.39
-1 9 2 0.26 1.3
-1 9 2 -0.13 1.29
-1 9 2 1.34 1.34
1 9 -2 3.09 1.37
0 9 2 -1.79 1.19
0 9 2 -1.03 1.22
0 9 2 3.03 1.43
0 9 -2 -0.36 1.31
0 9 2 -0.1 1.3
0 9 2 0.91 1.33
0 9 -2 -0.75 1.34
0 9 -2 1.07 1.33
1 9 2 0.38 1.29
-1 9 -2 -0.81 1.35
-1 9 -2 -1.89 1.28
1 9 2 -0.52 1.21
-1 9 -2 -1.26 1.4
1 9 2 -2.36 1.23
1 9 2 -1.93 1.3
1 9 2 -3.15 1.26
-2 9 -2 -2.95 1.08
-2 9 -2 -1.11 1.47
2 9 2 -0.03 1.19
2 9 2 -2.31 1.3
2 9 2 -2.16 1.28
-2 9 -2 -0.36 1.38
3 9 2 0.99 1.29
-3 9 -2 5.55 1.69
3 9 2 3.53 1.53
-3 9 -2 5.72 1.52
-3 9 -2 2.37 1.24
-4 -9 -2 1.87 1.43
4 -9 2 -0.93 1.61
4 9 2 -0.28 1.36
4 9 2 1.3 1.27
-4 9 -2 0.57 1.38
-4 9 -2 0.89 1.62
-5 -9 -2 5.49 1.77
5 -9 2 5.64 1.79
-5 -9 -2 2.1 1.48
-5 9 -2 2.44 1.53
-5 9 -2 3.77 1.78
5 9 2 2.84 1.47
5 9 2 4.78 1.35
6 -9 2 4.32 1.73
-6 -9 -2 2.08 1.72
-6 -9 -2 3.23 1.52
6 9 2 5.11 1.34
-6 9 -2 7.98 1.97
6 9 2 4.37 1.61
-6 9 -2 3.08 1.5
-7 -9 -2 1.4 1.7
-7 -9 -2 1.9 1.54
7 -9 2 1.43 1.71
7 9 2 0.05 1.35
-7 9 -2 -1.16 1.72
7 9 2 0.75 1.48
-8 -9 -2 5.34 1.71
8 -9 2 2.07 1.77
-8 -9 -2 3.31 1.81
-8 9 -2 2.87 1.91
8 9 2 3.04 1.58
-9 -9 -2 15.54 2.35
-9 -9 -2 16.72 2.18
9 -9 2 14.13 2.34
9 9 2 14.95 2.09
-9 9 -2 17.28 2.41
-25 0 3 2 1.89
25 0 -3 8.13 1.95
24 0 -3 2.43 1.78
-24 0 3 0.28 1.69
23 0 -3 -2.49 1.54
-23 0 3 -3.67 1.45
23 0 -3 -0.2 1.17
-22 0 3 0.38 1.42
22 0 -3 -0.06 1.11
-22 0 3 0.46 1.08
22 0 -3 1.43 1.65
-21 0 3 10.67 1.41
21 0 -3 14.27 1.47
-21 0 3 12.14 1.26
21 0 -3 14.15 1.93
-21 0 3 10.64 1.75
-20 0 3 -0.7 1.29
-20 0 3 0.39 0.82
20 0 -3 0.89 1.41
20 0 -3 -0.27 0.96
-20 0 3 1.18 1.04
-19 0 3 1.11 1.23
19 0 -3 -0.14 0.88
19 0 -3 0.98 1.3
-19 0 3 -0.55 0.77
-19 0 3 -0.42 0.95
-18 0 3 0.37 0.7
18 0 -3 0.52 0.86
-18 0 3 0 0.86
18 0 -3 0.54 1.12
-18 0 3 -0.11 1.07
17 0 -3 2.71 1.12
-17 0 3 0.84 1.06
-17 0 3 3.62 0.78
-17 0 3 2.38 0.95
17 0 -3 1.35 0.85
-16 0 3 0.42 0.85
16 0 -3 0.39 0.99
16 0 -3 -0.2 0.74
-16 0 3 -0.35 0.58
-16 0 3 -0.17 0.94
-15 0 3 22.71 1.54
15 0 -3 22.18 1.7
-15 0 3 20.82 1.32
15 0 -3 19.81 1.41
-15 0 3 20.76 1.68
-14 0 3 -0.15 0.53
14 0 -3 -0.56 0.6
14 0 -3 2.81 0.93
-14 0 3 0.11 0.81
-14 0 3 0.53 0.73
13 0 -3 11.44 0.94
-13 0 3 11.04 1.2
-13 0 3 11.95 1.08
13 0 -3 9.35 1.16
-12 0 3 -0.88 0.51
-12 0 3 0.6 0.63
-12 0 3 -0.06 0.66
12 0 -3 0.07 0.5
12 0 -3 -1.92 0.66
12 0 -3 0.92 0.61
11 0 -3 32.88 1.57
11 0 -3 30.99 1.63
-11 0 3 31.04 1.6
11 0 -3 27.35 1.65
-11 0 3 28.18 1.68
11 0 -3 28.87 1.39
-11 0 3 29.39 1.37
-11 0 3 31.89 1.49
10 0 -3 0.47 0.5
10 0 -3 0.01 0.62
-10 0 3 -0.66 0.36
-10 0 3 -0.47 0.57
10 0 -3 0.48 0.53
-10 0 3 -0.37 0.53
10 0 -3 0.34 0.42
-10 0 3 -0.35 0.46
9 0 -3 12.97 0.8
-9 0 3 16.6 1.04
-9 0 3 12.84 0.9
9 0 -3 13.65 1.01
-9 0 3 11.98 1.01
9 0 -3 14.46 0.98
-9 0 3 13.27 0.79
-8 0 3 0.81 0.48
8 0 -3 0.04 0.35
8 0 -3 -0.06 0.51
8 0 -3 0.12 0.41
-8 0 3 0.3 0.32
-8 0 3 0.14 0.51
8 0 -3 0.51 0.47
-8 0 3 1.48 0.5
-8 0 3 0.01 0.4
-7 0 3 20.06 1.11
-7 0 3 20.52 1.09
7 0 -3 20.42 1.05
7 0 -3 19.62 1.05
-7 0 3 19.83 0.9
-7 0 3 17.06 1
7 0 -3 19.57 0.89
-7 0 3 21.77 1.06
7 0 -3 20.8 1.1
6 0 -3 0.13 0.27
-6 0 3 0.13 0.42
6 0 -3 -0.28 0.38
-6 0 3 0.08 0.26
6 0 -3 -0.26 0.41
-6 0 3 0.14 0.39
6 0 -3 0.22 0.37
-6 0 3 1.23 0.42
-6 0 3 -0.31 0.42
5 0 -3 147.94 5.2
-5 0 3 149.81 5.23
-5 0 3 147.04 5.23
5 0 -3 142.38 5.24
5 0 -3 144.35 5.12
-5 0 3 141.04 5.2
5 0 -3 150.17 5.24
-5 0 3 147.96 5.12
-5 0 3 144.28 5.23
5 0 -3 149.91 5.22
4 0 -3 0.19 0.36
4 0 -3 -0.46 0.34
4 0 -3 0.14 0.32
-4 0 3 1.79 0.36
-4 0 3 0.57 0.33
4 0 -3 -0.15 0.29
-4 0 3 0.29 0.34
4 0 -3 -0.52 0.22
3 0 -3 115.78 3.91
-3 0 3 108.12 3.89
3 0 -3 114.68 3.89
3 0 -3 106.05 3.85
-3 0 3 111.71 3.9
-3 0 3 107.81 3.91
3 0 -3 107.04 3.9
3 0 -3 107.57 3.9
2 0 -3 0 0.18
2 0 -3 -0.25 0.21
-2 0 3 -0.37 0.19
-2 0 3 -0.31 0.17
2 0 -3 -0.03 0.19
2 0 -3 -0.32 0.22
-2 0 3 -0.1 0.17
-2 0 3 -0.27 0.22
2 0 -3 -0.39 0.24
-1 0 3 73.26 2.63
1 0 -3 70.72 2.66
1 0 -3 75.17 2.63
1 0 -3 73.87 2.64
1 0 -3 75.46 2.68
-1 0 3 82.29 2.68
-1 0 3 72.97 2.63
0 0 3 -0.16 0.16
0 0 3 0.04 0.19
0 0 -3 -0.13 0.16
0 0 3 0.1 0.11
0 0 -3 0.03 0.19
0 0 3 -0.08 0.16
0 0 -3 0.17 0.12
0 0 -3 0.02 0.16
-1 0 -3 21.84 0.85
-1 0 -3 20.85 0.85
-1 0 -3 19.82 0.84
1 0 3 20.1 0.85
1 0 3 20.89 0.8
1 0 3 19.49 0.8
1 0 3 21.18 0.84
-1 0 -3 19.91 0.8
-1 0 -3 20.28 0.79
2 0 3 -0.5 0.24
-2 0 -3 -0.16 0.22
-2 0 -3 0.09 0.23
2 0 3 0.1 0.22
2 0 3 0.21 0.21
2 0 3 -0.07 0.16
-2 0 -3 0.07 0.16
-2 0 -3 0.19 0.27
2 0 3 0.24 0.26
-2 0 -3 -0.2 0.2
-3 0 -3 150.4 5.39
3 0 3 154.15 5.37
3 0 3 157.73 5.43
-3 0 -3 155.01 5.45
3 0 3 152.87 5.35
3 0 3 147.1 5.38
-3 0 -3 150.57 5.4
3 0 3 158.4 5.42
3 0 3 157.38 5.4
-3 0 -3 153.44 5.41
4 0 3 0.04 0.34
4 0 3 0.17 0.39
4 0 3 -0.26 0.28
-4 0 -3 0.33 0.3
4 0 3 0.15 0.28
-4 0 -3 0.46 0.33
-4 0 -3 -0.1 0.3
-4 0 -3 1 0.4
4 0 3 1.2 0.36
5 0 3 83.32 3.07
5 0 3 86.59 3.06
-5 0 -3 81.7 3.05
-5 0 -3 84.11 3.02
-5 0 -3 83.77 3.15
5 0 3 81.45 3.03
5 0 3 84.27 3.09
5 0 3 84.68 3.14
-5 0 -3 82.66 3.07
-6 0 -3 0.06 0.48
6 0 3 -0.26 0.35
6 0 3 0.7 0.44
6 0 3 0.97 0.45
-6 0 -3 0.56 0.38
6 0 3 -0.09 0.4
6 0 3 -0.08 0.31
-6 0 -3 0.4 0.47
-6 0 -3 -0.32 0.33
-6 0 -3 0.32 0.33
-7 0 -3 272.93 9.42
-7 0 -3 270.45 9.46
-7 0 -3 277.37 9.55
7 0 3 266.49 9.41
7 0 3 258.36 9.53
-7 0 -3 277.96 9.4
7 0 3 264.77 9.4
7 0 3 267.29 9.46
-7 0 -3 261.68 9.44
7 0 3 266.79 9.47
-8 0 -3 0.74 0.41
-8 0 -3 1.04 0.43
8 0 3 1.04 0.53
8 0 3 1.01 0.44
8 0 3 0.94 0.39
-8 0 -3 1.65 0.57
-8 0 -3 0.05 0.43
8 0 3 1.5 0.51
-8 0 -3 1.46 0.49
9 0 3 1.03 0.62
-9 0 -3 2.51 0.53
9 0 3 1.69 0.53
-9 0 -3 0.96 0.58
9 0 3 1.22 0.48
-9 0 -3 0.65 0.43
-9 0 -3 -0.21 0.58
10 0 3 0.18 0.53
-10 0 -3 -0.34 0.43
10 0 3 0.09 0.61
10 0 3 0.76 0.5
-10 0 -3 0.37 0.47
-10 0 -3 0.23 0.47
-10 0 -3 0.83 0.65
-11 0 -3 62.38 2.46
11 0 3 61.12 2.66
11 0 3 61.99 2.56
-11 0 -3 63.1 2.53
-11 0 -3 59.77 2.47
11 0 3 59.71 2.46
-11 0 -3 64.09 2.74
12 0 3 -0.2 0.53
-12 0 -3 -0.13 0.49
-12 0 -3 -0.09 0.7
-12 0 -3 -0.39 0.53
12 0 3 0.23 0.63
12 0 3 1.49 0.75
13 0 3 2.03 0.74
-13 0 -3 1.95 0.85
-13 0 -3 1.91 0.6
13 0 3 2.01 0.61
-13 0 -3 1.77 0.65
13 0 3 0.83 0.81
-14 0 -3 0.78 0.66
-14 0 -3 -0.6 0.57
14 0 3 0.8 0.78
-14 0 -3 -0.31 0.85
14 0 3 0.13 0.82
-15 0 -3 7.85 1.21
15 0 3 7.17 1.15
-15 0 -3 5.14 0.85
-15 0 -3 5.58 0.84
15 0 3 6.16 1.01
-16 0 -3 0.49 0.71
16 0 3 -1.57 0.9
16 0 3 0.7 0.88
-16 0 -3 1.09 0.72
-16 0 -3 -0.35 0.95
-17 0 -3 1.26 0.79
17 0 3 0.38 1.06
-17 0 -3 2.52 1.17
17 0 3 1.07 0.96
-17 0 -3 0.98 0.74
18 0 3 1.08 1.01
18 0 3 1.34 1.15
-18 0 -3 -1.79 1.08
-18 0 -3 1.14 0.82
-18 0 -3 0.27 0.75
19 0 3 3.35 1.17
-19 0 -3 1.32 0.85
19 0 3 1.27 1.26
-19 0 -3 -0.2 1.29
-19 0 -3 2.81 0.91
20 0 3 -1.34 1.26
-20 0 -3 -0.9 0.85
-20 0 -3 1.5 1.38
-20 0 -3 0.37 0.87
20 0 3 -1.59 1.06
-21 0 -3 2.09 1.52
-21 0 -3 1.31 0.95
21 0 3 -0.12 1.36
21 0 3 1.54 1.24
22 0 3 0.2 1.28
-22 0 -3 -0.64 1.49
22 0 3 -0.45 1.48
23 0 3 3.06 1.48
23 0 3 4.62 1.7
-23 0 -3 0.1 1.63
24 0 3 -0.59 1.4
-24 0 -3 2.23 1.87
24 0 3 0.15 1.59
-25 -1 3 1.3 1.89
25 -1 -3 3.09 1.93
25 1 -3 7.48 1.99
-25 1 3 1.22 1.75
24 -1 -3 2.29 1.85
-24 -1 3 0.62 1.69
24 1 -3 1.15 1.78
-24 1 3 1.77 1.7
24 1 -3 -1.52 1.26
-23 -1 3 8.93 1.96
23 -1 -3 7.34 1.88
-23 -1 3 8.26 1.55
-23 1 3 7.27 1.9
23 1 -3 5.09 1.39
-23 1 3 6.15 1.43
23 1 -3 7.33 1.83
-22 -1 3 -0.44 1.52
22 -1 -3 1.89 1.6
-22 -1 3 0.2 1.21
22 -1 -3 -0.53 1.14
-22 1 3 -0.24 1.08
22 1 -3 -0.7 1.46
22 1 -3 0.24 1.14
-22 1 3 0.33 1.5
-21 -1 3 1.6 1.21
-21 -1 3 1.27 1.42
21 -1 -3 1.48 1.49
21 -1 -3 0.57 1.11
-21 1 3 1.52 1.07
21 1 -3 3.87 1.48
-21 1 3 3.13 1.49
21 1 -3 1.37 1.08
20 -1 -3 7.75 1.26
-20 -1 3 6.15 1.32
-20 -1 3 5.33 1.5
20 -1 -3 6.45 1.58
20 1 -3 9.12 1.28
20 1 -3 9.15 1.58
-20 1 3 6.63 1.12
-20 1 3 5.25 1.5
-20 1 3 7.48 1.2
-19 -1 3 0.41 0.62
19 -1 -3 -1.27 1.28
19 -1 -3 -1.08 0.91
-19 -1 3 1.52 1.11
-19 -1 3 0.84 1.26
19 1 -3 -0.9 0.88
-19 1 3 0.56 1.21
-19 1 3 -1.14 0.82
19 1 -3 0.77 1.2
-19 1 3 -0.16 0.87
-18 -1 3 3.17 0.72
-18 -1 3 5.07 1.17
-18 -1 3 5.19 1.32
18 -1 -3 7.32 1.12
18 -1 -3 3.66 1.34
-18 1 3 3.94 1.26
-18 1 3 5.16 1
18 1 -3 4.49 1
18 1 -3 4.2 1.31
-18 1 3 5.18 0.98
-17 -1 3 1.64 0.6
17 -1 -3 1.81 1.2
-17 -1 3 4.04 1.03
-17 -1 3 0.92 1.06
17 -1 -3 0.36 0.84
17 1 -3 0.96 1.12
-17 1 3 0.6 0.79
-17 1 3 0.25 0.99
-17 1 3 0.34 0.82
17 1 -3 1.77 0.81
-16 -1 3 -0.88 0.93
-16 -1 3 0.39 0.88
16 -1 -3 1.66 1.13
16 -1 -3 1.2 0.82
-16 -1 3 -0.2 0.52
-16 -1 3 1.31 0.65
-16 1 3 -0.47 0.9
-16 1 3 -0.19 0.68
16 1 -3 -0.1 0.72
16 1 -3 -0.84 0.99
-16 1 3 -0.37 0.72
-15 -1 3 37.5 2.23
-15 -1 3 37.45 2.07
-15 -1 3 34.96 1.72
15 -1 -3 37.96 1.89
15 -1 -3 37.14 2.25
-15 -1 3 34.51 1.66
-15 1 3 36.54 2.21
-15 1 3 34.49 1.9
15 1 -3 38.99 2.21
-15 1 3 37.76 1.9
15 1 -3 35.13 1.87
-14 -1 3 4.57 0.93
-14 -1 3 3.79 0.66
14 -1 -3 4.09 0.77
-14 -1 3 3.54 0.56
14 -1 -3 1.92 1
-14 -1 3 3.16 0.97
14 1 -3 4.27 0.96
-14 1 3 5.23 0.83
-14 1 3 3.17 0.99
14 1 -3 3.28 0.74
-13 -1 3 -0.65 0.41
13 -1 -3 0.83 0.52
-13 -1 3 1.15 0.8
13 -1 -3 -0.55 0.86
-13 -1 3 -0.07 0.76
-13 -1 3 0.45 0.51
13 -1 -3 0.67 0.74
13 -1 -3 0.05 0.57
-13 1 3 0.74 0.47
13 1 -3 -0.97 0.55
13 1 -3 -0.74 0.72
-13 1 3 0.97 0.83
-13 1 3 0.76 0.65
12 -1 -3 1.64 0.82
-12 -1 3 -0.99 0.68
12 -1 -3 -0.02 0.53
12 -1 -3 -0.19 0.72
-12 -1 3 0.33 0.45
-12 -1 3 0.56 0.76
12 -1 -3 0.72 0.48
12 1 -3 1.51 0.71
-12 1 3 1.47 0.6
-12 1 3 0.66 0.68
-12 1 3 0.45 0.44
12 1 -3 0.36 0.53
11 -1 -3 1.61 0.48
11 -1 -3 3 0.81
-11 -1 3 2.75 0.78
11 -1 -3 1.68 0.54
11 -1 -3 3.62 0.76
-11 -1 3 2.08 0.47
-11 -1 3 1.84 0.7
-11 1 3 1.54 0.66
11 1 -3 1.13 0.5
11 1 -3 2.21 0.68
-11 1 3 2.07 0.44
-11 1 3 1.06 0.56
10 -1 -3 31.27 1.67
10 -1 -3 30.49 1.36
10 -1 -3 26.62 1.36
10 -1 -3 29.83 1.6
-10 -1 3 29.55 1.31
-10 -1 3 31.17 1.64
-10 -1 3 28.56 1.64
10 1 -3 27.49 1.55
10 1 -3 31.17 1.39
10 1 -3 30.61 1.36
-10 1 3 30.81 1.45
-10 1 3 29.33 1.28
-10 1 3 35.52 1.63
9 -1 -3 1.8 0.67
-9 -1 3 1.18 0.39
9 -1 -3 1.74 0.44
9 -1 -3 1.49 0.45
9 -1 -3 1.19 0.64
-9 -1 3 1.11 0.62
-9 -1 3 1.61 0.45
-9 -1 3 0.49 0.61
-9 1 3 2.25 0.53
9 1 -3 0.85 0.45
-9 1 3 1.1 0.54
-9 1 3 1.32 0.56
9 1 -3 1.48 0.45
9 1 -3 1.9 0.59
-9 1 3 1.55 0.36
-8 -1 3 0.94 0.39
8 -1 -3 0.87 0.56
8 -1 -3 1.26 0.59
8 -1 -3 1.07 0.37
-8 -1 3 0.59 0.55
-8 -1 3 0.93 0.35
-8 -1 3 0.32 0.55
8 -1 -3 0.84 0.38
8 1 -3 1.53 0.51
-8 1 3 0.4 0.3
8 1 -3 1.17 0.48
8 1 -3 0.63 0.41
8 1 -3 0.81 0.39
-8 1 3 0.05 0.49
-8 1 3 0.88 0.5
8 1 -3 0.96 0.54
-8 1 3 1.08 0.43
-7 -1 3 3.55 0.51
7 -1 -3 3.84 0.63
-7 -1 3 2.49 0.37
7 -1 -3 3.59 0.42
7 -1 -3 2.83 0.6
-7 -1 3 3.97 0.63
7 -1 -3 2.73 0.49
7 -1 -3 2.77 0.42
-7 -1 3 2.74 0.6
-7 1 3 3.29 0.34
7 1 -3 3.16 0.51
7 1 -3 2.84 0.39
-7 1 3 3.68 0.54
-7 1 3 2.48 0.57
7 1 -3 3.18 0.61
-7 1 3 2.14 0.54
-7 1 3 4.14 0.48
7 1 -3 3.75 0.56
7 1 -3 2.81 0.44
-6 -1 3 38.93 1.52
-6 -1 3 42.18 1.65
-6 -1 3 36.17 1.74
6 -1 -3 41.99 1.74
6 -1 -3 42.55 1.67
-6 -1 3 42.25 1.73
6 -1 -3 39.21 1.73
6 -1 -3 41.4 1.59
6 -1 -3 38.77 1.52
6 1 -3 38.96 1.66
6 1 -3 40.64 1.67
6 1 -3 40.33 1.6
6 1 -3 39.13 1.67
6 1 -3 35.95 1.71
-6 1 3 39.7 1.72
-6 1 3 39.15 1.58
-6 1 3 40.05 1.48
6 1 -3 39.6 1.53
-6 1 3 42.39 1.68
-6 1 3 41.9 1.71
-5 -1 3 13.19 0.64
-5 -1 3 12.94 0.76
5 -1 -3 12.87 0.68
-5 -1 3 14.57 0.94
-5 -1 3 14.32 0.82
5 -1 -3 13.57 0.78
5 -1 -3 13.09 0.9
5 -1 -3 12.68 0.88
5 1 -3 14.02 0.81
5 1 -3 12.07 0.67
5 1 -3 13.74 0.8
-5 1 3 14.21 0.88
5 1 -3 13.35 0.73
5 1 -3 12.99 0.88
-5 1 3 13.18 0.73
-5 1 3 12.01 0.85
-5 1 3 13.37 0.82
5 1 -3 13.25 0.79
4 -1 -3 3.14 0.38
4 -1 -3 3.45 0.43
-4 -1 3 3.5 0.46
4 -1 -3 3.62 0.52
-4 -1 3 4.43 0.57
-4 -1 3 3.91 0.33
4 -1 -3 3.29 0.52
-4 -1 3 4.34 0.42
-4 1 3 3.65 0.38
-4 1 3 4.56 0.52
4 1 -3 3.54 0.47
4 1 -3 4.37 0.45
4 1 -3 4.13 0.35
4 1 -3 3.54 0.42
-4 1 3 3.79 0.44
-4 1 3 4.25 0.51
4 1 -3 3.43 0.53
3 -1 -3 26.93 1.25
-3 -1 3 28.57 1.17
3 -1 -3 26.48 1.14
-3 -1 3 27.78 1.07
-3 -1 3 25.44 1.12
3 -1 -3 28.36 1.19
-3 -1 3 27.35 1.13
-3 -1 3 25.69 1.23
-3 1 3 26.95 1.15
3 1 -3 27.24 1.17
-3 1 3 27.14 1.19
3 1 -3 25.64 1.23
-3 1 3 28.69 1.1
-3 1 3 28.92 1.23
3 1 -3 28.61 1.14
3 1 -3 27.29 1.12
3 1 -3 27.56 1.08
-2 -1 3 169.06 6.05
-2 -1 3 173.97 6
-2 -1 3 173.43 6.02
2 -1 -3 171.5 6.05
2 -1 -3 166.78 6.04
-2 -1 3 175.64 5.97
-2 -1 3 170.61 5.95
2 -1 -3 169.19 6
2 1 -3 169.41 6.03
-2 1 3 171.39 5.98
2 1 -3 173.81 5.97
-2 1 3 167.41 6.01
-2 1 3 170.97 6.06
-2 1 3 173.08 5.99
2 1 -3 171.24 5.95
-2 1 3 179.09 6.04
2 1 -3 163.68 6.05
2 1 -3 173.1 6
1 -1 -3 3.03 0.38
-1 -1 3 3.31 0.32
1 -1 -3 3.33 0.23
1 -1 -3 3.25 0.43
-1 -1 3 3.03 0.4
-1 -1 3 3.91 0.4
1 -1 -3 3.7 0.33
1 -1 -3 3.2 0.31
-1 1 3 3.6 0.4
-1 1 3 3.72 0.31
-1 1 3 3.08 0.36
-1 1 3 3.18 0.31
1 1 -3 3.27 0.31
1 1 -3 3.21 0.4
-1 1 3 3.4 0.25
1 1 -3 3.14 0.38
1 1 -3 3.27 0.33
0 -1 -3 140.56 5.13
0 -1 3 151.44 5.13
0 -1 3 150.06 5.12
0 -1 -3 148.94 5.08
0 -1 3 144.49 5.14
0 -1 -3 145.17 5.11
0 -1 -3 143.05 5.15
0 -1 -3 137.95 5.06
0 1 -3 148.5 5.14
0 1 3 137.56 5.05
0 1 -3 143.44 5.11
0 1 3 149.82 5.14
0 1 -3 152.3 5.13
0 1 3 143.05 5.08
0 1 -3 147.71 5.12
0 1 -3 148.78 5.14
0 1 3 146.96 5.15
1 -1 3 116.4 4.05
-1 -1 -3 112.26 4.16
1 -1 3 114.92 4.14
1 -1 3 116.43 4.09
-1 -1 -3 113.8 4.11
1 -1 3 116.15 4.15
1 -1 3 116.84 4.13
-1 -1 -3 112.61 4.17
-1 1 -3 115.41 4.08
1 1 3 116.92 4.12
-1 1 -3 116.91 4.13
1 1 3 115.99 4.11
-1 1 -3 119.72 4.06
-1 1 -3 115.18 4.14
1 1 3 119.99 4.14
1 1 3 116.73 4.09
-1 1 -3 116.46 4.13
1 1 3 119.85 4.15
2 -1 3 28.6 1.17
2 -1 3 27 1.16
-2 -1 -3 27.99 1.15
-2 -1 -3 26.41 1.1
-2 -1 -3 25.73 1.19
2 -1 3 27.13 1.15
-2 -1 -3 27.38 1.12
-2 -1 -3 25.93 0.99
2 -1 3 27.87 1.08
2 -1 3 28.14 1.04
-2 1 -3 27.67 1.15
-2 1 -3 27.2 1.02
2 1 3 26.35 0.99
-2 1 -3 27.69 1.16
2 1 3 27.03 1.18
2 1 3 28.33 1.17
2 1 3 26.53 1.1
2 1 3 27.25 1.1
-2 1 -3 28.28 1.1
-2 1 -3 28.33 1.16
3 -1 3 15.26 0.83
-3 -1 -3 16.31 0.79
-3 -1 -3 17.04 0.92
3 -1 3 15.86 0.84
3 -1 3 16.37 0.83
-3 -1 -3 16.19 0.86
-3 -1 -3 14.49 0.75
-3 -1 -3 15.95 0.66
3 1 3 15.27 0.73
3 1 3 16.04 0.9
3 1 3 15.92 0.68
-3 1 -3 15.52 0.84
3 1 3 15.82 0.79
-3 1 -3 15.48 0.86
-3 1 -3 14.6 0.82
-3 1 -3 16.11 0.82
3 1 3 15.18 0.84
4 -1 3 142.56 5.15
4 -1 3 146.74 5.15
4 -1 3 148.79 5.13
-4 -1 -3 148.59 5.15
-4 -1 -3 138.51 5.19
4 -1 3 143.25 5.22
-4 -1 -3 139.57 5.04
-4 -1 -3 145.85 5.05
-4 -1 -3 141.85 5.12
-4 1 -3 145.06 5.11
4 1 3 148.45 5.18
4 1 3 142.58 5.11
4 1 3 141.87 5.04
4 1 3 144.06 5.15
-4 1 -3 144.67 5.15
4 1 3 140.67 5.05
-4 1 -3 146.22 5.15
-4 1 -3 139.92 5.14
-5 -1 -3 2.41 0.34
-5 -1 -3 2.57 0.39
5 -1 3 1.04 0.46
5 -1 3 2.38 0.44
5 -1 3 2.47 0.44
-5 -1 -3 2.04 0.53
-5 -1 -3 1.83 0.4
5 -1 3 1.58 0.48
-5 -1 -3 2.78 0.5
-5 1 -3 2.3 0.46
5 1 3 3.02 0.52
5 1 3 3 0.4
5 1 3 1.52 0.46
-5 1 -3 1.62 0.48
-5 1 -3 2.02 0.43
5 1 3 2.41 0.44
5 1 3 2.54 0.32
-5 1 -3 1.73 0.44
-6 -1 -3 0.05 0.3
-6 -1 -3 0.89 0.51
6 -1 3 -0.01 0.35
-6 -1 -3 0.03 0.37
6 -1 3 -0.04 0.44
-6 -1 -3 1.21 0.39
6 -1 3 0 0.43
-6 -1 -3 0.1 0.45
6 -1 3 -0.07 0.4
-6 1 -3 0 0.38
-6 1 -3 0.36 0.41
6 1 3 -0.41 0.38
6 1 3 0.42 0.4
-6 1 -3 1.07 0.45
-6 1 -3 -0.04 0.45
6 1 3 0.26 0.43
6 1 3 0.23 0.26
6 1 3 0.14 0.43
-7 -1 -3 25.4 1.35
-7 -1 -3 23.71 1.15
7 -1 3 24.36 1.22
-7 -1 -3 24.33 1.25
-7 -1 -3 23.43 1.16
-7 -1 -3 22.79 1.04
7 -1 3 24.71 1.24
7 -1 3 22.06 1.23
7 -1 3 23.54 1.17
7 1 3 24.7 1.02
-7 1 -3 26.42 1.31
-7 1 -3 24.91 1.15
7 1 3 22.76 1.16
-7 1 -3 21.39 1.25
-7 1 -3 24.23 1.22
7 1 3 23.84 1.19
7 1 3 21.16 1.25
-8 -1 -3 2.05 0.63
-8 -1 -3 1.41 0.37
8 -1 3 1.58 0.62
8 -1 3 1 0.53
-8 -1 -3 1.13 0.54
8 -1 3 0.4 0.3
8 1 3 0.61 0.47
8 1 3 1.02 0.54
-8 1 -3 1.77 0.58
-8 1 -3 0.51 0.46
-8 1 -3 0.65 0.3
8 1 3 0.66 0.32
-8 1 -3 1.37 0.46
-9 -1 -3 94.42 3.44
-9 -1 -3 90.82 3.72
9 -1 3 94.83 3.67
9 -1 3 95.91 3.6
-9 -1 -3 96.11 3.61
9 -1 3 90.54 3.38
-9 1 -3 95.56 3.69
9 1 3 92.14 3.58
9 1 3 95.71 3.57
-9 1 -3 97.98 3.39
9 1 3 92.35 3.43
-9 1 -3 94.66 3.59
-10 -1 -3 13.02 0.87
10 -1 3 17.34 1.15
-10 -1 -3 13.65 1.21
10 -1 3 13.85 0.8
-10 -1 -3 17.44 1.13
10 -1 3 18.55 1.25
10 1 3 15.21 1.09
10 1 3 15.42 1.27
-10 1 -3 19.13 1.3
-10 1 -3 14.29 0.83
10 1 3 16.23 1.06
-10 1 -3 14.57 1.04
-11 -1 -3 3.57 0.54
11 -1 3 4.65 0.79
-11 -1 -3 3.43 0.72
-11 -1 -3 3.17 0.83
-11 -1 -3 2.42 0.49
11 -1 3 3.52 0.47
11 -1 3 2.34 0.81
11 1 3 2.93 0.67
-11 1 -3 4.27 0.85
11 1 3 4.15 0.73
-11 1 -3 3.06 0.66
-11 1 -3 3.78 0.5
12 -1 3 92.62 3.44
12 -1 3 100.12 3.85
-12 -1 -3 90.92 3.67
-12 -1 -3 91.26 3.9
12 -1 3 91.04 3.7
-12 -1 -3 95.54 3.53
-12 -1 -3 93.02 3.51
-12 1 -3 91.6 3.45
12 1 3 90.98 3.66
-12 1 -3 94.25 3.68
-12 1 -3 97.41 3.87
12 1 3 97.29 3.7
13 -1 3 1.72 0.79
13 -1 3 1.92 0.9
-13 -1 -3 0.09 0.85
-13 -1 -3 0.51 0.47
-13 -1 -3 1.08 0.52
-13 -1 -3 -0.31 0.68
13 -1 3 2.02 0.49
-13 1 -3 0.81 0.82
-13 1 -3 -0.12 0.5
13 1 3 0.77 0.7
13 1 3 1.94 0.78
-13 1 -3 0.88 0.67
14 -1 3 3.57 1.05
-14 -1 -3 3.32 1.08
-14 -1 -3 2.77 0.58
14 -1 3 3.97 0.59
-14 -1 -3 2.7 0.61
14 -1 3 2.73 0.9
-14 -1 -3 2.47 0.85
-14 1 -3 4.15 1.03
-14 1 -3 3.24 0.78
14 1 3 2.63 0.84
-14 1 -3 3.26 0.62
14 1 3 3.21 0.92
15 -1 3 8.18 1.29
15 -1 3 6.08 1.07
-15 -1 -3 6.45 0.79
-15 -1 -3 7.99 1.34
15 -1 3 8.06 0.74
-15 -1 -3 7.73 1.05
-15 1 -3 7.14 0.99
15 1 3 11.18 1.17
-15 1 -3 8.65 0.81
-15 1 -3 8.41 1.3
15 1 3 8.3 1.19
-16 -1 -3 27.89 1.59
16 -1 3 33.98 2.2
-16 -1 -3 30.78 1.87
-16 -1 -3 34.24 2.41
16 -1 3 30.18 1.99
16 1 3 29.14 1.97
16 1 3 34.39 2.09
-16 1 -3 30.25 1.55
-16 1 -3 32.64 1.84
-16 1 -3 32.26 2.26
17 -1 3 8.97 1.39
-17 -1 -3 7.86 1.11
-17 -1 -3 7.99 1.44
-17 -1 -3 7.06 0.85
17 -1 3 7.45 1.23
-17 1 -3 5.97 1.04
17 1 3 7.82 1.3
17 1 3 7.02 1.21
-17 1 -3 7.51 1.47
-17 1 -3 6.19 0.8
-18 -1 -3 2.57 1.31
18 -1 3 4.89 1.35
18 -1 3 2.02 1.11
-18 -1 -3 3.64 1.02
-18 -1 -3 5.25 0.83
-18 1 -3 3.57 0.78
-18 1 -3 5.09 1.05
18 1 3 2.93 1.07
-18 1 -3 2.78 1.36
18 1 3 6.21 1.35
19 -1 3 0.75 1.1
-19 -1 -3 0.95 1
-19 -1 -3 2.63 1.44
-19 -1 -3 0.62 0.74
19 -1 3 -0.63 1.26
19 1 3 2.46 1.09
19 1 3 1.24 1.26
-19 1 -3 0.43 1.26
-19 1 -3 0.26 0.94
20 -1 3 -1.59 1.11
20 -1 3 0.68 1.36
-20 -1 -3 1.5 1.06
-20 -1 -3 0.6 1.44
-20 1 -3 -0.12 1
-20 1 -3 1.84 1.43
20 1 3 1.29 1.31
20 1 3 -2.7 1.06
-21 -1 -3 2.23 1.53
21 -1 3 0.15 1.47
21 -1 3 2.61 1.31
-21 -1 -3 0.81 1.06
21 1 3 2.38 1.27
21 1 3 2.36 1.41
-21 1 -3 1.89 1.54
-21 1 -3 -0.56 1.04
22 -1 3 12 1.97
22 -1 3 15.22 1.82
-22 -1 -3 12.89 2.09
-22 1 -3 11.57 2.06
22 1 3 14.66 1.77
-22 1 -3 13.43 1.55
22 1 3 15 1.92
23 -1 3 0.19 1.68
-23 -1 -3 2.88 1.77
23 -1 3 0.28 1.39
-23 1 -3 1.68 1.73
23 1 3 2.89 1.57
-23 1 -3 1.3 1.34
23 1 3 1.35 1.4
-24 -1 -3 1.71 1.89
24 -1 3 2.84 1.85
24 -1 3 -1.28 1.38
-24 1 -3 -2.68 1.71
24 1 3 -1.25 1.58
24 1 3 -0.78 1.46
-24 -2 3 12.69 1.94
24 -2 -3 13.7 2.42
-24 -2 3 9.54 2.08
-24 2 3 10.52 2.16
-24 2 3 14.85 1.85
24 2 -3 11.1 2.03
24 2 -3 13.88 1.82
-23 -2 3 -1.25 1.39
-23 -2 3 1.57 1.68
23 -2 -3 -2.51 1.67
-23 2 3 -0.18 1.61
23 2 -3 3.04 1.71
-23 2 3 -0.55 1.34
23 2 -3 -0.09 1.27
22 -2 -3 22.08 2.44
-22 -2 3 21.28 2.35
-22 -2 3 20.08 2.11
22 2 -3 24 2.27
-22 2 3 23.84 2.07
-22 2 3 18.31 2.2
22 2 -3 24.14 2.05
21 -2 -3 0.77 1.62
-21 -2 3 1.73 1.31
-21 -2 3 -1.43 1.39
-21 2 3 1.4 1.18
21 2 -3 3.66 1.57
-21 2 3 0.61 1.4
21 2 -3 -0.51 1.08
20 -2 -3 7.85 1.28
-20 -2 3 7.94 1.71
20 -2 -3 9.95 1.8
-20 -2 3 9.27 1.51
20 2 -3 10.7 1.71
-20 2 3 9.33 1.65
20 2 -3 12.8 1.43
-20 2 3 6.72 1.38
19 -2 -3 2.41 1.45
-19 -2 3 3.66 1.45
-19 -2 3 1.23 1.14
19 -2 -3 0.01 0.95
-19 2 3 1.43 1.28
19 2 -3 1.59 1.02
-19 2 3 1.6 1.32
19 2 -3 1.09 1.32
-19 2 3 -0.36 1
-18 -2 3 27.99 2.11
18 -2 -3 27.63 1.86
18 -2 -3 27.99 2.28
-18 -2 3 25.34 2.18
-18 2 3 28.42 2
-18 2 3 27.03 2.26
18 2 -3 27.31 2.11
18 2 -3 29.52 1.93
-18 2 3 25.27 1.64
-17 -2 3 1.76 1.17
17 -2 -3 1.78 0.91
17 -2 -3 4.27 1.35
-17 -2 3 1.32 1.13
17 2 -3 3.56 0.96
17 2 -3 3.58 1.2
-17 2 3 2.11 0.92
-17 2 3 1.02 1.13
-17 2 3 1.78 0.78
-16 -2 3 0.18 1.03
-16 -2 3 1.05 1.02
16 -2 -3 2.52 1.18
16 -2 -3 1.37 0.85
-16 2 3 1.85 1.07
16 2 -3 0.43 1
-16 2 3 -0.22 0.69
-16 2 3 0.62 0.85
16 2 -3 -0.21 0.82
15 -2 -3 0 1.05
-15 -2 3 -0.11 0.95
15 -2 -3 1.29 0.55
-15 -2 3 0.57 0.98
15 -2 -3 0.18 0.74
15 2 -3 2.01 0.91
-15 2 3 0.6 0.93
15 2 -3 1 0.76
-15 2 3 -0.25 0.76
-15 2 3 0 0.65
14 -2 -3 1.73 1.05
-14 -2 3 1.36 0.89
-14 -2 3 1.62 0.99
14 -2 -3 1.15 0.52
14 -2 -3 1.37 0.72
-14 2 3 1.97 0.69
14 2 -3 2.4 0.92
14 2 -3 2.17 0.73
-14 2 3 0.97 0.86
13 -2 -3 0.96 0.48
-13 -2 3 2.45 0.93
13 -2 -3 1.71 0.86
-13 -2 3 3.05 0.92
13 -2 -3 1.35 0.64
13 -2 -3 4 1.02
-13 2 3 0.42 0.47
-13 2 3 1.52 0.62
13 2 -3 0.69 0.64
-13 2 3 0.68 0.76
13 2 -3 0.58 0.8
12 -2 -3 1.78 0.89
-12 -2 3 1.84 0.81
12 -2 -3 0.95 0.46
12 -2 -3 0.18 0.79
12 -2 -3 0.56 0.58
-12 -2 3 1.45 0.84
-12 2 3 1.21 0.75
12 2 -3 1.16 0.63
-12 2 3 0.83 0.58
12 2 -3 0.99 0.73
-12 2 3 1 0.46
11 -2 -3 4.64 0.56
11 -2 -3 4.4 0.64
11 -2 -3 4.59 0.96
-11 -2 3 6.15 0.96
11 -2 -3 5.39 0.95
-11 -2 3 5.57 0.96
11 2 -3 4.95 0.78
-11 2 3 7.06 0.69
-11 2 3 5.8 0.88
-11 2 3 5.52 0.53
11 2 -3 5.54 0.72
-10 -2 3 6.15 0.93
10 -2 -3 6.58 0.58
10 -2 -3 5.16 0.86
-10 -2 3 6.21 0.9
10 -2 -3 7.15 0.97
10 -2 -3 4.91 0.6
-10 2 3 5.79 0.52
10 2 -3 5.73 0.7
-10 2 3 5.33 0.62
-10 2 3 5.68 0.83
10 2 -3 5.82 0.77
9 -2 -3 6.35 0.55
9 -2 -3 5.87 0.91
-9 -2 3 7.55 0.89
9 -2 -3 7.31 0.63
9 -2 -3 5.83 0.83
-9 -2 3 6.64 0.9
-9 2 3 7.02 0.62
9 2 -3 6.97 0.71
9 2 -3 8.43 0.82
-9 2 3 5.66 0.76
-9 2 3 6.77 0.52
8 -2 -3 12.49 1.03
8 -2 -3 13.79 0.77
8 -2 -3 13.5 1.07
8 -2 -3 10.29 0.69
-8 -2 3 12.66 1.02
-8 -2 3 12.2 1.07
-8 2 3 11.82 0.77
8 2 -3 12.31 0.95
8 2 -3 14.22 0.97
-8 2 3 13.33 1
8 2 -3 11.94 0.87
-8 2 3 11.24 0.67
7 -2 -3 2.09 0.65
-7 -2 3 1.4 0.64
7 -2 -3 2.04 0.37
7 -2 -3 1.75 0.4
7 -2 -3 1.67 0.64
-7 -2 3 1.99 0.57
-7 2 3 2.23 0.55
7 2 -3 3.17 0.55
7 2 -3 2.46 0.52
-7 2 3 2.04 0.39
7 2 -3 1.75 0.48
-7 2 3 1.88 0.34
6 -2 -3 21.58 1.27
-6 -2 3 19.84 1.03
-6 -2 3 22.93 1.3
6 -2 -3 20.99 0.92
6 -2 -3 21.58 0.95
6 -2 -3 19.49 1.21
-6 -2 3 22.17 1.16
6 -2 -3 20.28 1.1
-6 2 3 20.28 0.96
6 2 -3 20.43 1.14
-6 2 3 20.04 1.13
-6 2 3 20.37 0.89
6 2 -3 21.65 1.07
-6 2 3 20.88 1.09
6 2 -3 20.56 1.09
6 2 -3 21.98 1.11
6 2 -3 20.93 1.23
-6 2 3 19.53 1.22
-5 -2 3 57.87 2.18
5 -2 -3 57.01 2.26
-5 -2 3 55.23 2.14
5 -2 -3 54.6 2.17
-5 -2 3 52.5 2.3
5 -2 -3 54.16 2.02
5 -2 -3 54.84 2.31
5 -2 -3 55.67 2.05
5 2 -3 52.12 2.22
-5 2 3 54.69 2.01
5 2 -3 55.6 2.16
-5 2 3 57.7 2.07
5 2 -3 55.57 2.15
-5 2 3 54.9 2.28
5 2 -3 52.1 2.28
-5 2 3 53.17 2.17
5 2 -3 55.64 2.15
-5 2 3 53.14 2.19
-4 -2 3 10.82 0.86
4 -2 -3 8.66 0.58
4 -2 -3 7.5 0.68
4 -2 -3 10.49 0.83
4 -2 -3 8.85 0.57
-4 -2 3 8.14 0.49
-4 -2 3 9.94 0.66
-4 -2 3 9.45 0.75
-4 -2 3 10.44 0.68
4 2 -3 9.5 0.64
-4 2 3 11.01 0.73
-4 2 3 6.73 0.69
4 2 -3 7.94 0.51
4 2 -3 9.28 0.82
-4 2 3 9.61 0.79
4 2 -3 9.57 0.79
-4 2 3 8.61 0.6
-4 2 3 8.79 0.55
4 2 -3 9.26 0.67
3 -2 -3 8.71 0.54
3 -2 -3 9.87 0.69
-3 -2 3 9.52 0.8
-3 -2 3 7.71 0.52
-3 -2 3 10.33 0.76
3 -2 -3 9.23 0.68
-3 -2 3 9.69 0.65
-3 -2 3 8.55 0.61
3 -2 -3 7.53 0.72
3 2 -3 9 0.59
-3 2 3 8.67 0.63
-3 2 3 8.31 0.57
3 2 -3 7.91 0.53
-3 2 3 9.86 0.77
-3 2 3 9.12 0.58
3 2 -3 8.68 0.63
-3 2 3 9.34 0.65
3 2 -3 7.73 0.68
3 2 -3 7.77 0.74
-3 2 3 7.75 0.67
-2 -2 3 74.79 3.06
2 -2 -3 76.39 3.03
-2 -2 3 85.63 3
2 -2 -3 81.36 3.07
-2 -2 3 79.3 3.06
-2 -2 3 80.84 2.93
2 -2 -3 76.39 2.93
2 -2 -3 82.79 3.01
-2 -2 3 82.96 2.94
-2 2 3 83.18 2.94
2 2 -3 79.91 3.08
2 2 -3 83.63 2.94
-2 2 3 84.09 2.95
2 2 -3 82.27 3
2 2 -3 78.84 3.07
-2 2 3 84.18 3
-2 2 3 82.14 3.07
2 2 -3 82.81 2.94
-2 2 3 81.47 3.06
-1 -2 3 352.57 12.05
-1 -2 3 342.1 12.1
1 -2 -3 339 12.04
-1 -2 3 348.74 11.99
1 -2 -3 330.98 12.1
-1 -2 3 351.58 12.12
1 -2 -3 355.96 12.12
-1 2 3 341.43 12.04
1 2 -3 345.39 12.12
1 2 -3 353.68 11.99
1 2 -3 346.29 12.05
-1 2 3 355.44 12.04
1 2 -3 345.24 12.07
-1 2 3 351.48 12.05
-1 2 3 356.04 12.12
-1 2 3 352.21 12.11
-1 2 3 344.05 12.01
1 2 -3 336.39 12.11
-1 2 3 337.14 12.08
0 -2 3 115.63 4.26
0 -2 -3 113.49 4.17
0 -2 -3 117.59 4.26
0 -2 3 114.14 4.23
0 -2 -3 118.43 4.24
0 2 -3 121.65 4.22
0 2 3 119.12 4.17
0 2 -3 114.89 4.14
0 2 -3 120.86 4.25
0 2 -3 118.06 4.27
0 2 3 116.12 4.16
0 2 3 112.52 4.24
0 2 -3 114.08 4.26
0 2 -3 118.82 4.21
0 2 3 120.11 4.24
0 2 3 119.77 4.2
0 2 3 118.39 4.26
-1 -2 -3 4.39 0.43
1 -2 3 5.9 0.51
-1 -2 -3 4.45 0.58
1 -2 3 3.46 0.52
1 -2 3 5.7 0.58
-1 -2 -3 3.43 0.54
1 -2 3 4.61 0.5
-1 -2 -3 5.17 0.53
-1 2 -3 4.15 0.37
-1 2 -3 3.93 0.39
1 2 3 4.56 0.46
1 2 3 4.39 0.55
1 2 3 4.83 0.43
-1 2 -3 5.16 0.52
-1 2 -3 4.75 0.55
1 2 3 4.88 0.57
-1 2 -3 5.55 0.55
1 2 3 5.03 0.5
-1 2 -3 5.34 0.51
-2 -2 -3 2.55 0.38
-2 -2 -3 2.6 0.54
2 -2 3 1.58 0.49
-2 -2 -3 2.32 0.41
-2 -2 -3 1.65 0.5
2 -2 3 2.48 0.38
2 -2 3 1.68 0.31
2 -2 3 2.78 0.49
2 -2 3 2.52 0.43
-2 2 -3 1.92 0.32
-2 2 -3 2.07 0.44
-2 2 -3 2.26 0.48
2 2 3 1.61 0.4
-2 2 -3 2.09 0.46
2 2 3 1.65 0.29
2 2 3 1.96 0.49
-2 2 -3 2.04 0.37
2 2 3 1.79 0.34
2 2 3 2.81 0.5
2 2 3 2.63 0.42
3 -2 3 10.58 0.73
-3 -2 -3 12.71 0.86
3 -2 3 11.89 0.78
-3 -2 -3 10.64 0.56
3 -2 3 10.88 0.8
-3 -2 -3 11.61 0.69
3 -2 3 9.68 0.6
3 -2 3 10.63 0.66
-3 -2 -3 11.82 0.84
-3 -2 -3 10.42 0.69
3 2 3 10.35 0.73
-3 2 -3 10.01 0.61
3 2 3 10.03 0.68
-3 2 -3 10.89 0.66
-3 2 -3 11.77 0.77
3 2 3 12.29 0.84
-3 2 -3 12.24 0.77
-3 2 -3 11.63 0.79
3 2 3 11.95 0.81
3 2 3 9.63 0.58
-4 -2 -3 100.17 3.56
4 -2 3 93.19 3.49
-4 -2 -3 93.93 3.36
4 -2 3 93.16 3.5
-4 -2 -3 92.59 3.35
4 -2 3 93.49 3.45
4 -2 3 96.41 3.53
-4 -2 -3 92.28 3.45
-4 -2 -3 89.59 3.54
4 2 3 91.33 3.45
4 2 3 91.66 3.35
-4 2 -3 96.42 3.53
-4 2 -3 95.64 3.52
4 2 3 92.69 3.36
4 2 3 92.6 3.54
-4 2 -3 97.54 3.45
-4 2 -3 94.28 3.47
4 2 3 93.23 3.53
5 -2 3 8.03 0.7
5 -2 3 7.75 0.72
-5 -2 -3 8.53 0.67
-5 -2 -3 8.3 0.55
-5 -2 -3 9.85 0.86
-5 -2 -3 8.74 0.54
-5 -2 -3 10.54 0.82
5 2 3 7.69 0.66
5 2 3 7.91 0.77
-5 2 -3 7.62 0.7
-5 2 -3 8.56 0.68
5 2 3 7.96 0.54
5 2 3 8.31 0.56
5 2 3 7.83 0.76
-5 2 -3 8.07 0.71
-5 2 -3 7.78 0.69
-6 -2 -3 31.34 1.28
-6 -2 -3 31.11 1.22
6 -2 3 30.2 1.46
6 -2 3 32.4 1.55
-6 -2 -3 31.13 1.55
-6 -2 -3 28.23 1.51
6 -2 3 30.3 1.39
-6 2 -3 29.53 1.38
6 2 3 29.09 1.31
6 2 3 30.55 1.19
-6 2 -3 30.91 1.48
6 2 3 29.05 1.47
6 2 3 32.25 1.52
-6 2 -3 33.51 1.45
6 2 3 30.56 1.4
7 -2 3 22.65 1.35
7 -2 3 24.6 1.3
-7 -2 -3 25.59 1.42
-7 -2 -3 23.96 1.36
7 -2 3 22.35 1.21
-7 -2 -3 24.66 1.11
-7 -2 -3 23.45 1.01
7 2 3 23.79 1.13
7 2 3 21.75 1.17
-7 2 -3 22.13 1.16
-7 2 -3 24.93 1.3
-7 2 -3 22.85 1.29
7 2 3 23.27 0.95
-8 -2 -3 1.85 0.45
-8 -2 -3 1.1 0.33
8 -2 3 1.8 0.58
-8 -2 -3 2.82 0.67
8 -2 3 0.7 0.62
-8 -2 -3 1.74 0.72
8 2 3 1.49 0.52
-8 2 -3 0.31 0.48
-8 2 -3 0.78 0.57
-8 2 -3 0.65 0.53
8 2 3 1.07 0.28
8 2 3 1.33 0.52
9 -2 3 1.04 0.61
-9 -2 -3 0.81 0.34
-9 -2 -3 0.53 0.64
9 -2 3 -0.38 0.59
-9 -2 -3 0.06 0.45
-9 -2 -3 0.56 0.7
9 2 3 -0.24 0.53
-9 2 -3 0.89 0.59
-9 2 -3 1.44 0.65
9 2 3 1.49 0.55
9 2 3 0.46 0.28
-10 -2 -3 6.69 0.98
10 -2 3 5.28 0.81
-10 -2 -3 6.42 0.53
-10 -2 -3 6.06 0.89
10 -2 3 7.44 0.91
10 2 3 5.7 0.79
-10 2 -3 7.78 0.86
10 2 3 8.06 0.78
-10 2 -3 6.58 0.92
-11 -2 -3 0.43 0.4
11 -2 3 1.8 0.72
-11 -2 -3 0.31 0.77
-11 -2 -3 0.19 0.33
11 -2 3 1.25 0.73
-11 -2 -3 0.72 0.69
11 2 3 0.35 0.63
-11 2 -3 1.33 0.64
-11 2 -3 -0.05 0.7
11 2 3 0.23 0.57
-12 -2 -3 2.88 0.49
-12 -2 -3 3.07 0.92
12 -2 3 3.02 0.84
12 -2 3 2.27 0.84
-12 -2 -3 2.58 0.43
-12 -2 -3 3.67 0.84
12 2 3 3.1 0.8
-12 2 -3 2.15 0.74
-12 2 -3 1.97 0.85
12 2 3 3.14 0.75
13 -2 3 4.36 0.97
-13 -2 -3 4.9 0.56
-13 -2 -3 3.56 0.48
-13 -2 -3 1.65 0.99
-13 -2 -3 3.2 0.89
13 -2 3 5.11 1.01
-13 2 -3 3.78 0.98
-13 2 -3 3.99 0.85
13 2 3 3.08 0.81
13 2 3 3.85 0.88
-14 -2 -3 -0.24 0.8
14 -2 3 -0.19 0.9
14 -2 3 -0.06 0.87
-14 -2 -3 0.27 0.47
-14 -2 -3 0.39 0.41
-14 -2 -3 0.6 1.01
-14 2 -3 0.89 0.79
14 2 3 0.26 0.75
-14 2 -3 1.23 0.94
14 2 3 1.01 0.88
15 -2 3 2.29 1.08
-15 -2 -3 4.17 1.17
-15 -2 -3 1.42 0.93
15 -2 3 4.76 1.09
-15 -2 -3 2.3 0.51
-15 -2 -3 2.6 0.57
15 2 3 2.22 0.85
15 2 3 3.39 1.04
-15 2 -3 2.38 1.08
-15 2 -3 3.95 0.94
-16 -2 -3 3.4 1.21
16 -2 3 1.66 1.07
-16 -2 -3 3.74 1.07
16 -2 3 2.74 1.16
-16 -2 -3 1.9 0.59
-16 2 -3 2.86 1.19
16 2 3 2.72 0.96
16 2 3 3.07 1.03
-16 2 -3 1.35 0.92
17 -2 3 0.02 1.07
-17 -2 -3 2.38 1.23
-17 -2 -3 -0.55 0.57
-17 -2 -3 1.77 1
17 -2 3 1.71 1.19
-17 2 -3 2.02 1.2
17 2 3 -0.48 0.89
-17 2 -3 1.48 0.97
17 2 3 1.87 1.04
18 -2 3 2.69 1.2
18 -2 3 1.39 1.33
-18 -2 -3 1.27 1.08
-18 -2 -3 -0.17 1.28
-18 2 -3 -0.44 1.29
18 2 3 2.4 1.09
-18 2 -3 2.08 1.03
18 2 3 2.61 1.16
19 -2 3 -0.14 1.31
-19 -2 -3 -0.21 1.39
-19 -2 -3 -0.63 1.06
19 -2 3 1.4 1.22
-19 2 -3 3.17 1.47
-19 2 -3 0.42 1.07
19 2 3 0.42 1.09
19 2 3 -0.07 1.24
-20 -2 -3 2.91 1.26
20 -2 3 6.01 1.42
20 -2 3 3.72 1.48
-20 -2 -3 1.16 1.54
20 2 3 5.18 1.35
-20 2 -3 3.98 1.62
20 2 3 8.24 1.52
-20 2 -3 2.5 1.23
-21 -2 -3 1.39 1.58
-21 -2 -3 0.51 1.21
21 -2 3 -0.69 1.47
21 -2 3 -1.76 1.23
21 2 3 -0.49 1.35
-21 2 -3 2.94 1.63
-21 2 -3 -1.74 1.14
21 2 3 0.37 1.26
22 -2 3 7.44 1.63
-22 -2 -3 7.96 1.52
22 -2 3 5.43 1.75
-22 -2 -3 4.02 1.86
22 2 3 10.48 1.79
-22 2 -3 9.07 2.02
22 2 3 9.37 1.64
-22 2 -3 4.76 1.49
23 -2 3 -0.47 1.43
23 -2 3 2.29 1.76
-23 -2 -3 0.72 1.34
-23 -2 -3 0.79 1.77
-23 2 -3 -0.14 1.7
-23 2 -3 0.37 1.43
23 2 3 -1.17 1.4
23 2 3 0.27 1.55
24 -2 3 -1.98 1.77
-24 -2 -3 -2.26 1.82
-24 2 -3 1.12 1.87
24 2 3 0.41 1.5
24 2 3 1.16 1.63
-24 2 -3 -2.57 1.4
-23 -3 3 7.9 2.07
-23 -3 3 5.5 1.79
23 -3 -3 4 2.07
23 3 -3 8.91 2
23 3 -3 8.12 1.65
-23 3 3 7.68 1.97
-23 3 3 10.27 1.83
-22 -3 3 -0.81 1.57
-22 -3 3 -3.34 1.34
22 -3 -3 -2.88 1.73
-22 3 3 -0.8 1.52
-22 3 3 0.45 1.43
22 3 -3 0.32 1.23
22 3 -3 1.69 1.61
-21 -3 3 -1.18 1.38
21 -3 -3 0.72 1.76
-21 -3 3 -0.33 1.53
-21 3 3 -2.01 1.44
-21 3 3 1.14 1.37
21 3 -3 2.31 1.54
21 3 -3 0.38 1.23
20 -3 -3 1.54 1.71
-20 -3 3 1.51 1.35
-20 -3 3 0.19 1.52
-20 3 3 1.64 1.53
-20 3 3 -0.17 1.3
20 3 -3 1.87 1.2
20 3 -3 1.36 1.43
19 -3 -3 8.03 1.78
-19 -3 3 9.19 1.63
-19 -3 3 7.79 1.66
-19 3 3 5.48 1.39
19 3 -3 10.37 1.63
-19 3 3 6.04 1.56
19 3 -3 10.01 1.42
18 -3 -3 2.01 0.98
-18 -3 3 3.12 1.31
18 -3 -3 1.98 1.44
-18 -3 3 1.73 1.32
18 3 -3 0.96 1.08
18 3 -3 1.8 1.24
-18 3 3 0.33 1.11
-18 3 3 4.59 1.4
17 -3 -3 3.25 0.98
-17 -3 3 1.22 1.22
17 -3 -3 2.65 1.36
-17 -3 3 0.73 1.19
17 3 -3 1.7 1.17
-17 3 3 -0.34 0.76
17 3 -3 0.91 0.96
-17 3 3 1.64 1.19
-17 3 3 1.28 1.08
16 -3 -3 1.96 1.26
-16 -3 3 0.65 1.15
16 -3 -3 -0.11 0.83
-16 -3 3 0.11 1.08
-16 3 3 0.72 0.69
16 3 -3 0.38 0.9
-16 3 3 1.97 1.1
-16 3 3 2 1
16 3 -3 0.29 1.08
-15 -3 3 43.1 2.49
15 -3 -3 40.33 2.04
-15 -3 3 44.11 2.56
15 -3 -3 41.79 2.59
-15 3 3 39.77 1.89
15 3 -3 41.3 2.18
-15 3 3 40.38 2.38
15 3 -3 42.55 2.34
-15 3 3 42.12 2.3
14 -3 -3 3.96 0.55
-14 -3 3 3.05 1.11
14 -3 -3 4.08 0.82
14 -3 -3 2.35 1.15
-14 -3 3 2.26 1.07
14 3 -3 4.67 0.92
14 3 -3 5 1.06
-14 3 3 4.6 0.73
-14 3 3 4.78 1.06
-14 3 3 4.21 0.99
-13 -3 3 8.38 1.24
13 -3 -3 10.55 0.75
13 -3 -3 7.74 1.27
13 -3 -3 13.04 1
-13 -3 3 10.38 1.33
-13 3 3 13.16 1.3
-13 3 3 9.21 0.77
13 3 -3 13.99 1.19
-13 3 3 11.96 0.91
13 3 -3 10.37 1.14
12 -3 -3 4.41 1.06
-12 -3 3 6.01 1.09
12 -3 -3 4.8 0.55
-12 -3 3 5.55 1.08
12 -3 -3 5.26 1.06
12 -3 -3 7.41 0.81
12 3 -3 6.43 0.89
-12 3 3 4.75 0.58
-12 3 3 5.57 0.98
-12 3 3 5.81 0.69
12 3 -3 5.49 0.97
11 -3 -3 -0.05 0.38
11 -3 -3 0.59 0.58
-11 -3 3 -0.78 0.76
-11 -3 3 0.1 0.8
11 -3 -3 0.33 0.83
11 -3 -3 0.16 0.84
11 3 -3 0.7 0.63
-11 3 3 0.38 0.5
-11 3 3 0.2 0.43
11 3 -3 1.14 0.75
-11 3 3 1.24 0.7
10 -3 -3 1.37 0.39
10 -3 -3 0.58 0.76
10 -3 -3 0.96 0.53
-10 -3 3 3.18 0.85
-10 -3 3 3.68 0.85
10 -3 -3 1.16 0.83
-10 3 3 1.8 0.65
-10 3 3 0.68 0.46
-10 3 3 1.28 0.44
10 3 -3 1.37 0.69
10 3 -3 1.19 0.62
9 -3 -3 0.5 0.37
9 -3 -3 0.33 0.76
-9 -3 3 0.36 0.74
-9 -3 3 -0.35 0.68
9 -3 -3 1.71 0.51
9 -3 -3 2.03 0.75
9 3 -3 1.45 0.64
-9 3 3 0.88 0.43
9 3 -3 0.4 0.57
-9 3 3 1.04 0.44
-9 3 3 0.29 0.57
8 -3 -3 1.17 0.69
8 -3 -3 1.27 0.73
8 -3 -3 -0.02 0.34
8 -3 -3 0.98 0.47
-8 -3 3 1.52 0.73
-8 -3 3 1.94 0.67
-8 3 3 0.52 0.38
-8 3 3 -0.15 0.52
8 3 -3 -0.02 0.52
8 3 -3 1.3 0.6
-8 3 3 0.75 0.41
-7 -3 3 2.51 0.74
7 -3 -3 1.68 0.67
7 -3 -3 1.51 0.75
7 -3 -3 2.08 0.38
-7 -3 3 2.01 0.61
7 -3 -3 3.22 0.49
7 3 -3 1.62 0.57
7 3 -3 2.25 0.57
-7 3 3 1.78 0.42
-7 3 3 1.37 0.42
-7 3 3 2.13 0.59
7 3 -3 1.48 0.55
-6 -3 3 2.51 0.57
6 -3 -3 1.25 0.47
6 -3 -3 0.35 0.6
-6 -3 3 3.3 0.76
6 -3 -3 1.38 0.69
6 3 -3 1.25 0.54
-6 3 3 1.55 0.4
6 3 -3 1.28 0.51
6 3 -3 1.77 0.51
-6 3 3 1.3 0.41
-6 3 3 1.52 0.53
-5 -3 3 26.43 1.35
-5 -3 3 26.83 1.48
5 -3 -3 28.26 1.24
5 -3 -3 27.43 1.46
5 -3 -3 27.25 1.54
-5 3 3 28 1.21
-5 3 3 26.65 1.2
5 3 -3 27.21 1.16
5 3 -3 28.49 1.32
-5 3 3 25.88 1.35
5 3 -3 28.58 1.33
-5 3 3 27.59 1.25
5 3 -3 26.09 1.11
4 -3 -3 1.01 0.63
-4 -3 3 2.03 0.48
-4 -3 3 1.75 0.62
4 -3 -3 0.59 0.55
4 -3 -3 1.57 0.47
-4 -3 3 1.15 0.54
4 3 -3 1.56 0.49
-4 3 3 1.65 0.41
-4 3 3 2.28 0.5
4 3 -3 1.97 0.42
-4 3 3 2.16 0.42
-4 3 3 1.2 0.51
4 3 -3 1.83 0.34
4 3 -3 2.26 0.47
-4 3 3 1.38 0.48
3 -3 -3 -0.18 0.39
-3 -3 3 0.83 0.39
-3 -3 3 0.6 0.56
-3 -3 3 1 0.5
3 -3 -3 -0.19 0.57
-3 -3 3 0.89 0.4
3 -3 -3 0.54 0.49
-3 3 3 -0.23 0.56
-3 3 3 0.14 0.37
-3 3 3 -0.06 0.44
-3 3 3 0.56 0.44
3 3 -3 0.25 0.39
3 3 -3 0.12 0.33
3 3 -3 0.8 0.43
3 3 -3 0.5 0.41
-3 3 3 -0.1 0.4
-3 3 3 0.2 0.35
-3 3 3 0.71 0.46
3 3 -3 0.81 0.56
-2 -3 3 29.45 1.47
2 -3 -3 28.59 1.28
-2 -3 3 27.61 1.25
2 -3 -3 27.41 1.45
-2 -3 3 26.14 1.41
2 -3 -3 27.73 1.4
2 -3 -3 28.01 1.38
-2 3 3 29.76 1.35
2 3 -3 28.34 1.36
-2 3 3 29.38 1.27
2 3 -3 28.26 1.29
-2 3 3 28.67 1.29
2 3 -3 28.98 1.43
2 3 -3 29.86 1.57
2 3 -3 29.68 1.27
-2 3 3 29.1 1.37
2 3 -3 27.58 1.25
-2 3 3 27.84 1.31
2 3 -3 28.65 1.32
-2 3 3 29.89 1.43
-1 -3 3 13.13 0.77
1 -3 -3 12.62 0.83
1 -3 -3 13.76 0.93
-1 -3 3 13.97 0.95
-1 -3 3 11.88 0.9
1 -3 -3 12.28 0.93
1 3 -3 14.23 0.97
-1 3 3 13.17 0.92
-1 3 3 13.18 0.89
-1 3 3 12.52 0.84
-1 3 3 12.68 0.9
-1 3 3 13.54 0.84
1 3 -3 13.38 0.85
1 3 -3 11.63 0.84
1 3 -3 14.49 0.95
1 3 -3 12.4 0.77
-1 3 3 11.35 0.8
1 3 -3 13.24 0.92
1 3 -3 12.43 0.83
0 -3 3 2.98 0.58
0 -3 -3 3.97 0.61
0 -3 -3 4.18 0.6
0 -3 -3 4.4 0.63
0 -3 -3 3.9 0.53
0 -3 3 4.34 0.46
0 -3 3 3.43 0.6
0 3 3 3.75 0.51
0 3 3 3.6 0.61
0 3 -3 3.56 0.6
0 3 -3 4.15 0.53
0 3 3 4.32 0.49
0 3 3 4.66 0.6
0 3 3 3.94 0.57
0 3 -3 4.51 0.56
0 3 -3 3.31 0.57
0 3 -3 3.81 0.46
0 3 3 3.45 0.53
0 3 -3 3.15 0.57
0 3 -3 3.43 0.6
1 -3 3 6.11 0.67
-1 -3 -3 6.3 0.72
1 -3 3 8.74 0.8
-1 -3 -3 8.18 0.71
1 -3 3 7.72 0.68
-1 -3 -3 7.71 0.77
1 3 3 7.29 0.68
-1 3 -3 6.37 0.5
1 3 3 6.58 0.6
1 3 3 8.33 0.57
-1 3 -3 8.78 0.7
1 3 3 7.68 0.73
-1 3 -3 6.91 0.57
1 3 3 7.76 0.62
-1 3 -3 6.9 0.72
-1 3 -3 6.11 0.68
1 3 3 7 0.66
-1 3 -3 7.33 0.67
-1 3 -3 6.61 0.7
1 3 3 7.84 0.74
-2 -3 -3 1.12 0.54
2 -3 3 -0.12 0.47
2 -3 3 0.27 0.42
-2 -3 -3 0.02 0.44
-2 -3 -3 -0.08 0.51
2 -3 3 0.89 0.55
2 3 3 0.43 0.53
2 3 3 0.53 0.32
-2 3 -3 -0.47 0.43
-2 3 -3 -0.04 0.46
-2 3 -3 -0.12 0.33
2 3 3 0.22 0.45
-2 3 -3 0.29 0.56
2 3 3 -0.38 0.41
2 3 3 0.8 0.42
2 3 3 0.38 0.39
2 3 3 0.08 0.46
-2 3 -3 -0.37 0.35
-2 3 -3 0.27 0.4
-2 3 -3 -0.21 0.48
-3 -3 -3 2.15 0.63
3 -3 3 1.66 0.54
3 -3 3 2.04 0.59
-3 -3 -3 1.8 0.57
3 -3 3 0.79 0.4
-3 -3 -3 1.74 0.44
3 3 3 1.45 0.53
3 3 3 1.71 0.55
3 3 3 1.98 0.49
-3 3 -3 1.14 0.52
3 3 3 2.27 0.45
3 3 3 1.82 0.36
-3 3 -3 0.53 0.49
-3 3 -3 1.33 0.4
-3 3 -3 1.25 0.41
3 3 3 1.27 0.41
-4 -3 -3 7.36 0.59
4 -3 3 7.46 0.79
4 -3 3 6.46 0.57
-4 -3 -3 7.14 0.82
4 -3 3 6.17 0.52
4 -3 3 7.89 0.77
-4 -3 -3 7.76 0.56
-4 -3 -3 7.12 0.82
-4 3 -3 6.13 0.73
4 3 3 6.94 0.54
-4 3 -3 7.51 0.72
4 3 3 7.95 0.58
4 3 3 7.81 0.69
-4 3 -3 6.56 0.56
-4 3 -3 7.27 0.65
-5 -3 -3 0.15 0.33
5 -3 3 0.5 0.53
-5 -3 -3 0.12 0.37
5 -3 3 -0.1 0.6
5 -3 3 0.55 0.41
-5 -3 -3 0.9 0.61
-5 -3 -3 1.42 0.62
-5 3 -3 0.64 0.52
-5 3 -3 1.24 0.44
5 3 3 0.96 0.49
-5 3 -3 0.09 0.49
5 3 3 0.37 0.36
-5 3 -3 0.8 0.36
5 3 3 0.66 0.37
-6 -3 -3 0.4 0.36
6 -3 3 0.5 0.53
-6 -3 -3 0.67 0.34
-6 -3 -3 0.87 0.63
6 -3 3 0.8 0.63
-6 -3 -3 0.97 0.67
6 3 3 0.16 0.42
6 3 3 0.61 0.32
-6 3 -3 0.82 0.49
-6 3 -3 -0.14 0.55
6 3 3 0.52 0.52
-7 -3 -3 0.69 0.71
-7 -3 -3 2 0.43
7 -3 3 0.82 0.64
-7 -3 -3 1.08 0.72
7 -3 3 2.15 0.65
-7 3 -3 1.07 0.56
7 3 3 2.05 0.58
7 3 3 1.45 0.47
-7 3 -3 0.58 0.58
-8 -3 -3 1.79 0.47
-8 -3 -3 3.37 0.76
8 -3 3 2.96 0.71
-8 -3 -3 2.69 0.8
8 -3 3 2.64 0.74
-8 3 -3 0.61 0.65
8 3 3 2.06 0.61
-8 3 -3 2.01 0.64
8 3 3 2.8 0.57
9 -3 3 37.75 1.98
9 -3 3 41.33 1.91
-9 -3 -3 36.84 1.98
-9 -3 -3 40.02 2.03
9 3 3 34.75 1.79
-9 3 -3 41.85 1.89
-9 3 -3 35.55 1.93
9 3 3 37.35 1.72
10 -3 3 1.07 0.74
10 -3 3 1.54 0.83
-10 -3 -3 2.04 0.88
-10 -3 -3 1.79 0.83
10 3 3 1.7 0.65
-10 3 -3 0.74 0.71
-10 3 -3 0.22 0.69
10 3 3 1.8 0.66
-11 -3 -3 1.14 0.88
11 -3 3 0.08 0.88
-11 -3 -3 -0.23 0.79
11 -3 3 0.92 0.79
-11 3 -3 0.39 0.72
-11 3 -3 0.02 0.76
11 3 3 0.5 0.66
11 3 3 -0.67 0.64
12 -3 3 6.64 1.16
12 -3 3 7.26 1.06
-12 -3 -3 6.5 1.17
-12 -3 -3 7.16 1.09
12 3 3 5.62 0.92
-12 3 -3 7.77 1.13
12 3 3 6.35 0.93
-12 3 -3 4.14 0.94
13 -3 3 2.26 1.07
13 -3 3 5.63 1.11
-13 -3 -3 3.94 1.04
-13 -3 -3 3.66 1.15
13 3 3 5.94 0.94
-13 3 -3 4.97 1.15
13 3 3 4.07 0.93
-13 3 -3 3.85 0.98
14 -3 3 4.46 1.22
14 -3 3 5.59 1.15
-14 -3 -3 4.53 1.27
-14 -3 -3 3.61 1.1
-14 3 -3 6.16 1.23
14 3 3 3.74 0.98
14 3 3 8.11 1.07
-14 3 -3 5.69 1.08
-15 -3 -3 2.57 1.25
15 -3 3 2.41 1.22
-15 -3 -3 1.76 1.05
15 -3 3 1.28 1.07
15 3 3 2.15 0.99
-15 3 -3 2.18 1.18
15 3 3 2.93 0.99
-15 3 -3 2.84 0.98
-16 -3 -3 0.12 1.02
16 -3 3 0.86 1.23
-16 -3 -3 3.75 1.37
16 -3 3 2.24 1.16
-16 3 -3 0.48 1.18
-16 3 -3 -0.04 0.99
16 3 3 -0.12 0.94
16 3 3 2.85 1.09
-17 -3 -3 15.52 1.88
17 -3 3 13.94 1.76
-17 -3 -3 13.84 1.61
17 -3 3 12.34 1.56
-17 3 -3 10.92 1.5
17 3 3 14.52 1.56
17 3 3 12.62 1.45
-17 3 -3 13.18 1.75
18 -3 3 1.66 1.3
18 -3 3 4.36 1.46
-18 -3 -3 0.27 1.35
-18 -3 -3 0.02 1.15
18 3 3 0.31 1.04
18 3 3 0.04 1.15
-18 3 -3 -1.53 1.1
-18 3 -3 1.54 1.39
19 -3 3 -1.02 1.28
-19 -3 -3 2.69 1.59
19 -3 3 0.95 1.46
-19 -3 -3 -0.3 1.24
19 3 3 0.58 1.15
-19 3 -3 -0.68 1.23
-19 3 -3 -0.41 1.37
19 3 3 2.02 1.23
-20 -3 -3 -0.72 1.57
20 -3 3 3.23 1.65
-20 -3 -3 -1.45 1.2
20 -3 3 -0.02 1.36
20 3 3 0.28 1.26
-20 3 -3 0.07 1.27
20 3 3 -1.34 1.19
-20 3 -3 -1.44 1.48
21 -3 3 -0.79 1.69
-21 -3 -3 -0.69 1.33
-21 -3 -3 2.09 1.67
21 -3 3 3.14 1.52
-21 3 -3 1.32 1.38
21 3 3 -0.74 1.24
-21 3 -3 1.48 1.67
21 3 3 1.76 1.4
-22 -3 -3 4.29 1.59
-22 -3 -3 6.56 2.05
22 -3 3 4.73 1.74
22 -3 3 4.63 1.95
22 3 3 4.13 1.61
-22 3 -3 6.64 1.97
-22 3 -3 4.09 1.54
22 3 3 6.49 1.6
-23 -3 -3 5.68 1.68
23 -3 3 3.6 1.99
-23 -3 -3 3.33 2.01
-23 3 -3 7.16 1.73
23 3 3 7.52 1.85
23 3 3 5.42 1.64
-23 3 -3 6.5 2.04
-22 -4 3 5.48 1.97
-22 -4 3 4.65 1.79
22 -4 -3 9.8 2.29
-22 4 3 7.22 1.89
22 4 -3 7.45 1.65
22 4 -3 8.06 1.92
-22 4 3 4.35 1.91
21 -4 -3 11.94 2.23
-21 -4 3 9.67 2.02
-21 -4 3 10.86 1.95
-21 4 3 9.93 1.99
-21 4 3 10.99 1.91
21 4 -3 12.06 1.92
21 4 -3 7.92 1.57
-20 -4 3 5.69 1.72
-20 -4 3 6.45 1.85
20 -4 -3 9 2.02
-20 4 3 10.97 1.88
20 4 -3 8.09 1.56
-20 4 3 11.53 1.83
20 4 -3 9.26 1.76
-19 -4 3 0.02 1.53
19 -4 -3 4.2 1.75
-19 -4 3 4.69 1.57
-19 4 3 1.98 1.47
19 4 -3 -0.43 1.35
-19 4 3 -0.66 1.37
19 4 -3 0.51 1.18
18 -4 -3 6.48 1.77
-18 -4 3 4.47 1.58
-18 -4 3 3.27 1.46
18 4 -3 4.17 1.41
-18 4 3 4.82 1.45
-18 4 3 4.34 1.44
18 4 -3 6.2 1.31
-17 -4 3 3.21 1.49
-17 -4 3 1.45 1.36
17 -4 -3 2 1.5
17 4 -3 0.62 1.07
-17 4 3 0.31 1.2
-17 4 3 2.87 1.31
17 4 -3 3.75 1.29
16 -4 -3 1.13 1.37
-16 -4 3 0.27 1.24
-16 -4 3 2.18 1.32
16 -4 -3 1.96 0.87
-16 4 3 -0.18 1.13
16 4 -3 0.62 1.16
-16 4 3 1.39 1.11
16 4 -3 0.17 0.98
15 -4 -3 1.25 1.33
-15 -4 3 3.46 1.28
-15 -4 3 0.69 1.2
15 -4 -3 1.65 0.82
-15 4 3 0.88 0.65
-15 4 3 1.84 1.11
-15 4 3 1.55 1.06
15 4 -3 1.74 1.09
15 4 -3 2.03 0.99
-14 -4 3 -0.69 1
-14 -4 3 -1.46 1
14 -4 -3 1.83 1.25
14 -4 -3 0.44 0.76
14 4 -3 0.27 0.86
-14 4 3 -0.95 0.55
-14 4 3 -1.04 0.91
14 4 -3 1.26 1.03
-14 4 3 0.05 0.93
13 -4 -3 6.89 0.91
-13 -4 3 9.16 1.38
13 -4 -3 5.14 1.32
-13 -4 3 9.67 1.37
13 4 -3 7.55 1.18
13 4 -3 6.02 1.04
-13 4 3 6.94 1.14
-13 4 3 8.4 0.78
-12 -4 3 1.16 1.05
12 -4 -3 -0.14 1.03
-12 -4 3 0.24 0.94
12 -4 -3 0.75 0.69
-12 4 3 -0.5 0.54
-12 4 3 1.01 0.56
-12 4 3 1.21 0.83
12 4 -3 -0.59 0.73
12 4 -3 2.28 0.93
11 -4 -3 12.09 0.99
-11 -4 3 14.18 1.48
11 -4 -3 12.57 1.42
-11 -4 3 13.18 1.3
11 -4 -3 13.23 1.38
-11 4 3 13.12 0.9
-11 4 3 11.67 0.9
11 4 -3 12.36 1.16
-11 4 3 11.22 0.9
-11 4 3 16.58 1.35
11 4 -3 13.14 1.21
10 -4 -3 18.65 1.59
10 -4 -3 19.99 1.6
-10 -4 3 20.46 1.5
-10 -4 3 20.43 1.69
10 -4 -3 21.38 1.26
-10 4 3 18.59 1.41
-10 4 3 18.96 1.1
10 4 -3 20.36 1.41
-10 4 3 19.08 1.15
-10 4 3 17.84 1.1
10 4 -3 20.52 1.37
9 -4 -3 0.7 0.86
9 -4 -3 0.19 0.87
-9 -4 3 0.95 0.78
9 -4 -3 1.41 0.63
-9 -4 3 2.63 0.91
9 4 -3 1.59 0.72
-9 4 3 0.32 0.49
-9 4 3 -1.2 0.47
-9 4 3 0.23 0.54
9 4 -3 0.78 0.73
-9 4 3 0.55 0.68
-8 -4 3 1.31 0.73
8 -4 -3 1.93 0.89
8 -4 -3 0.83 0.88
8 -4 -3 2.26 0.65
-8 -4 3 3.04 0.92
-8 4 3 1.25 0.57
-8 4 3 1.58 0.63
8 4 -3 0.55 0.67
-8 4 3 1.38 0.51
-8 4 3 1.41 0.51
8 4 -3 2.89 0.72
7 -4 -3 0.16 0.55
7 -4 -3 1.22 0.82
7 -4 -3 -0.54 0.74
-7 -4 3 0.92 0.82
-7 -4 3 0.06 0.62
7 4 -3 0.09 0.59
-7 4 3 0.65 0.55
7 4 -3 0.15 0.59
-7 4 3 0.04 0.56
-7 4 3 -0.72 0.44
-7 4 3 0.97 0.5
6 -4 -3 20.13 1.34
6 -4 -3 19.56 1.15
-6 -4 3 19 1.19
6 -4 -3 20.84 1.46
-6 -4 3 20.47 1.45
6 4 -3 18.09 1.21
6 4 -3 16.92 0.96
-6 4 3 18.23 1.22
6 4 -3 15.54 0.9
6 4 -3 18.52 1.22
-6 4 3 20.27 1.06
-6 4 3 16.38 1.11
6 4 -3 19.28 1.24
-6 4 3 19.6 1.04
5 -4 -3 50.62 2.42
-5 -4 3 48.75 2.42
5 -4 -3 51.7 2.17
-5 -4 3 55.15 2.21
5 -4 -3 54.29 2.32
5 4 -3 53.91 2.23
-5 4 3 53.85 2.1
-5 4 3 51.55 2.23
5 4 -3 49.74 2.07
5 4 -3 53.93 2.2
5 4 -3 51.1 2.01
-5 4 3 48.64 2.15
-5 4 3 51.19 2.13
-4 -4 3 1.56 0.58
4 -4 -3 1.47 0.7
4 -4 -3 1.61 0.59
-4 -4 3 0.66 0.67
4 -4 -3 1.98 0.79
-4 -4 3 2 0.79
4 4 -3 1.82 0.59
4 4 -3 1.48 0.51
-4 4 3 0.69 0.59
-4 4 3 0.28 0.51
-4 4 3 1.08 0.54
4 4 -3 1.35 0.57
4 4 -3 1.15 0.45
-4 4 3 0.62 0.47
-3 -4 3 20.25 1.36
-3 -4 3 21.36 1.17
3 -4 -3 20.67 1.2
3 -4 -3 21.42 1.29
-3 -4 3 21.67 1.45
3 -4 -3 21.65 1.48
3 4 -3 18.74 1.16
3 4 -3 19.03 1.09
3 4 -3 19.19 1.12
-3 4 3 21.34 1.13
-3 4 3 20.1 1.22
-3 4 3 19.83 1.17
3 4 -3 22.12 1.24
-2 -4 3 1.13 0.5
-2 -4 3 0.62 0.64
2 -4 -3 1.28 0.64
2 -4 -3 1.37 0.58
-2 -4 3 0.69 0.68
2 -4 -3 1.29 0.73
2 -4 -3 1.28 0.61
2 4 -3 0.45 0.47
2 4 -3 0.34 0.51
2 4 -3 0.75 0.55
2 4 -3 1.08 0.53
-2 4 3 0.7 0.53
-2 4 3 0.54 0.47
1 -4 -3 29.45 1.59
1 -4 -3 32.01 1.59
-1 -4 3 30.58 1.65
-1 -4 3 32.35 1.44
-1 -4 3 31.46 1.69
1 -4 -3 32.21 1.67
1 4 -3 32.91 1.52
-1 4 3 31.37 1.54
1 4 -3 30.49 1.55
1 4 -3 31.97 1.46
1 4 -3 31.98 1.54
-1 4 3 31.57 1.55
0 -4 -3 37.59 1.86
0 -4 3 40.68 1.88
0 -4 -3 39.9 1.86
0 -4 -3 41.35 1.8
0 -4 -3 42.63 1.89
0 -4 3 39.3 1.89
0 4 -3 40.58 1.8
0 4 3 39.75 1.74
0 4 -3 41.85 1.74
0 4 3 37.29 1.74
0 4 -3 40.51 1.8
1 -4 3 5.1 0.73
1 -4 3 4.81 0.78
-1 -4 -3 5.69 0.74
-1 -4 -3 4.6 0.78
1 -4 3 4.88 0.75
-1 -4 -3 5.11 0.76
-1 4 -3 4.95 0.7
1 4 3 5.27 0.66
1 4 3 6.03 0.73
-1 4 -3 4.55 0.69
1 4 3 5.36 0.68
-1 4 -3 5.35 0.57
1 4 3 5.21 0.58
-1 4 -3 4.55 0.64
2 -4 3 9.05 0.89
2 -4 3 9.56 0.96
-2 -4 -3 8.02 0.79
-2 -4 -3 8.88 0.95
-2 -4 -3 5.65 0.83
2 -4 3 9.15 0.83
2 4 3 9.18 0.82
-2 4 -3 9.75 0.78
-2 4 -3 9.84 0.72
2 4 3 8.7 0.7
-2 4 -3 10.38 0.9
-2 4 -3 9 0.8
2 4 3 10.87 0.82
2 4 3 9.1 0.82
-3 -4 -3 66.36 3.04
-3 -4 -3 72.34 2.87
3 -4 3 76.77 3.06
3 -4 3 76.58 2.86
3 -4 3 78.75 3.03
-3 -4 -3 69.22 3
3 4 3 75.88 2.81
-3 4 -3 78.24 3.04
3 4 3 74.42 2.91
3 4 3 71.11 2.85
-3 4 -3 72.98 2.87
-3 4 -3 73.64 2.83
-3 4 -3 73.85 2.88
3 4 3 71.93 2.86
-4 -4 -3 14.04 1.19
4 -4 3 15.89 0.97
4 -4 3 17.87 1.21
-4 -4 -3 14.64 1.15
4 -4 3 15.93 1.2
-4 -4 -3 15.09 0.99
4 4 3 15.64 1.08
4 4 3 14.5 0.98
-4 4 -3 13.36 0.96
-4 4 -3 13.73 0.97
-4 4 -3 14.71 1.02
4 4 3 15.18 0.92
4 4 3 15.52 1
-4 4 -3 14.92 1.15
5 -4 3 17.39 1.17
5 -4 3 16.04 1.23
5 -4 3 14.94 0.89
-5 -4 -3 14.9 1.22
-5 -4 -3 16.77 1.26
-5 -4 -3 14.05 0.93
5 4 3 14.03 0.95
-5 4 -3 15.42 1.05
-5 4 -3 13.95 0.93
5 4 3 16.43 1.1
-5 4 -3 14.39 1.14
5 4 3 15.73 0.95
-6 -4 -3 1.38 0.77
-6 -4 -3 0.31 0.73
-6 -4 -3 -0.04 0.38
-6 -4 -3 -0.25 0.4
6 -4 3 0.87 0.72
6 -4 3 0.6 0.68
-6 4 -3 0.42 0.34
6 4 3 0.59 0.58
-6 4 -3 -0.38 0.42
6 4 3 0.21 0.47
-6 4 -3 -0.71 0.62
-6 4 -3 -0.17 0.51
6 4 3 0.07 0.42
7 -4 3 55.71 2.47
-7 -4 -3 58.96 2.59
-7 -4 -3 52.81 2.54
7 -4 3 52.6 2.55
-7 4 -3 53.42 2.11
-7 4 -3 58.78 2.38
7 4 3 52.87 2.09
7 4 3 58.36 2.39
-7 4 -3 54.59 2.04
-7 4 -3 53.87 2.52
7 4 3 56.06 2.24
8 -4 3 15.21 1.19
-8 -4 -3 12.26 1.21
8 -4 3 11.95 1.26
-8 -4 -3 13.63 1.29
8 4 3 12.7 0.95
8 4 3 13.05 1.1
-8 4 -3 13.72 1.1
-8 4 -3 13.93 1.22
-9 -4 -3 0.13 0.85
9 -4 3 1.02 0.79
9 -4 3 1.33 0.89
-9 -4 -3 0.97 0.86
9 4 3 1.96 0.72
9 4 3 1.27 0.67
-9 4 -3 2.25 0.83
-9 4 -3 1.87 0.77
10 -4 3 -0.75 0.75
-10 -4 -3 -0.18 0.93
10 -4 3 -0.79 0.84
-10 -4 -3 0.18 0.89
10 4 3 -0.19 0.68
-10 4 -3 0.44 0.81
10 4 3 0.63 0.69
-10 4 -3 -1.01 0.77
-11 -4 -3 1.88 1.06
11 -4 3 0.82 0.88
-11 -4 -3 1.84 1
11 -4 3 0.54 0.94
11 4 3 1.82 0.78
-11 4 -3 0.7 0.86
-11 4 -3 1.75 0.88
11 4 3 0.95 0.76
-12 -4 -3 -0.9 0.91
-12 -4 -3 1.37 1.1
12 -4 3 2.19 1
12 -4 3 1.76 1.07
12 4 3 2.62 0.86
-12 4 -3 1.87 0.94
12 4 3 0.41 0.82
-12 4 -3 0.88 0.96
-13 -4 -3 6.87 1.26
-13 -4 -3 7.2 1.34
13 -4 3 6.02 1.33
13 -4 3 9.53 1.28
-13 4 -3 7.82 1.28
-13 4 -3 8.3 1.2
13 4 3 8.43 1.11
13 4 3 6.97 1.13
-14 -4 -3 7.98 1.35
-14 -4 -3 8.2 1.47
14 -4 3 5.79 1.4
14 -4 3 9.29 1.31
-14 4 -3 9.51 1.44
14 4 3 8.29 1.2
-14 4 -3 8.53 1.28
14 4 3 9.29 1.19
15 -4 3 1.93 1.2
15 -4 3 0.8 1.28
-15 -4 -3 -0.18 1.19
-15 -4 -3 0.84 1.09
15 4 3 0.46 0.98
-15 4 -3 0.9 1.21
-15 4 -3 -1.37 1.03
15 4 3 0.23 0.98
-16 -4 -3 3.49 1.31
-16 -4 -3 2.83 1.39
16 -4 3 0.26 1.17
16 -4 3 3.09 1.41
-16 4 -3 2.67 1.22
-16 4 -3 2.28 1.38
16 4 3 2.76 1.12
16 4 3 2.41 1.1
17 -4 3 1.6 1.48
-17 -4 -3 -0.47 1.23
-17 -4 -3 2.33 1.46
17 -4 3 -0.63 1.23
17 4 3 -0.16 1.08
17 4 3 1.46 1.15
-17 4 -3 2.68 1.28
-17 4 -3 -0.45 1.35
18 -4 3 -2.95 1.45
-18 -4 -3 1.11 1.36
18 -4 3 0.19 1.31
-18 -4 -3 0.28 1.47
-18 4 -3 -0.6 1.41
18 4 3 0.09 1.13
-18 4 -3 1.56 1.32
18 4 3 -1 1.2
-19 -4 -3 1.27 1.41
19 -4 3 -0.69 1.64
-19 -4 -3 -0.19 1.56
19 -4 3 1.29 1.34
19 4 3 -0.36 1.21
-19 4 -3 -0.49 1.41
19 4 3 1.06 1.33
-19 4 -3 0.11 1.57
-20 -4 -3 2.76 1.68
20 -4 3 3.67 1.56
-20 -4 -3 1.83 1.51
20 -4 3 4.06 1.85
20 4 3 2.02 1.41
20 4 3 4.24 1.4
-20 4 -3 3.44 1.52
-20 4 -3 3.02 1.72
21 -4 3 -0.44 1.87
-21 -4 -3 1.11 1.5
-21 -4 -3 1.48 1.78
21 4 3 -1.13 1.32
-21 4 -3 -0.07 1.74
-21 4 -3 1.57 1.54
21 4 3 3.29 1.57
-22 -4 -3 5.8 1.76
-22 -4 -3 7.58 2.12
22 -4 3 6.92 2.22
-22 4 -3 7.22 2.07
22 4 3 7.67 1.75
-22 4 -3 4.85 1.78
22 4 3 5.65 1.68
-21 -5 3 1.24 1.76
21 -5 -3 2.72 2.19
-21 -5 3 0.44 1.74
-21 5 3 -2.17 1.7
-21 5 3 1.67 1.82
21 5 -3 -1.19 1.63
21 5 -3 -0.71 1.4
-20 -5 3 3.38 1.85
-20 -5 3 5.68 1.84
20 -5 -3 9.13 2.35
-20 5 3 4.45 1.82
20 5 -3 3.86 1.54
-20 5 3 8.42 1.91
20 5 -3 9.81 1.85
19 -5 -3 -0.78 1.94
-19 -5 3 0.66 1.5
-19 -5 3 0.77 1.66
-19 5 3 1.13 1.59
19 5 -3 1.32 1.52
-19 5 3 2.42 1.58
19 5 -3 2.05 1.33
-18 -5 3 3.14 1.6
-18 -5 3 4.89 1.64
18 -5 -3 5.32 1.93
-18 5 3 6.35 1.73
18 5 -3 4.53 1.54
18 5 -3 5.3 1.41
-18 5 3 10.82 1.8
-17 -5 3 0.38 1.42
17 -5 -3 2.55 1.77
-17 -5 3 4.68 1.59
-17 5 3 2.4 1.43
17 5 -3 2.11 1.39
-17 5 3 2.28 1.51
17 5 -3 3.38 1.28
-16 -5 3 5.02 1.5
16 -5 -3 4.99 1.76
-16 -5 3 7.11 1.59
16 5 -3 8.88 1.43
16 5 -3 6.2 1.41
-16 5 3 5.42 1.49
-16 5 3 8.75 1.59
-15 -5 3 2.9 1.35
-15 -5 3 3.83 1.41
15 -5 -3 2.94 1.51
-15 5 3 1.29 1.2
15 5 -3 3.56 1.17
15 5 -3 2.68 1.25
-15 5 3 3.55 1.33
14 -5 -3 1.37 0.89
-14 -5 3 -0.63 1.13
-14 -5 3 2.39 1.3
14 -5 -3 2.15 1.43
14 5 -3 0.18 1
-14 5 3 1.06 1.2
-14 5 3 -0.51 1.08
14 5 -3 -1.08 1.1
13 -5 -3 2.46 1.37
-13 -5 3 2.16 1.24
-13 -5 3 2.23 1.19
13 -5 -3 2.08 0.88
13 5 -3 0.4 1.02
-13 5 3 2.37 1.13
-13 5 3 2.88 1.19
13 5 -3 1.91 1
-13 5 3 2.07 0.64
12 -5 -3 2.67 0.91
-12 -5 3 3.25 1.14
12 -5 -3 5.79 1.36
-12 -5 3 2.85 1.21
-12 5 3 4.64 1.07
12 5 -3 2.85 1.03
-12 5 3 4.21 0.68
-12 5 3 5.37 1.19
12 5 -3 2.65 0.99
11 -5 -3 1.37 1.16
-11 -5 3 1.9 0.97
11 -5 -3 1.23 0.82
-11 -5 3 0.34 1.09
-11 5 3 0.7 0.59
-11 5 3 0.66 0.94
11 5 -3 1.67 0.89
11 5 -3 2.43 0.94
-10 -5 3 14.06 1.38
10 -5 -3 15.45 1.57
-10 -5 3 17.39 1.68
10 -5 -3 17.75 1.25
10 5 -3 19.08 1.43
-10 5 3 16.65 1.51
-10 5 3 17.03 1.09
-10 5 3 16.76 1.3
10 5 -3 15.38 1.38
-9 -5 3 0.66 0.84
9 -5 -3 0.77 0.77
9 -5 -3 1.78 1.07
9 -5 -3 0.86 0.99
-9 -5 3 0.1 0.96
-9 5 3 1.42 0.6
9 5 -3 -0.1 0.78
9 5 -3 1.25 0.83
-9 5 3 1.15 0.83
-8 -5 3 1.4 0.83
-8 -5 3 2.35 1.01
8 -5 -3 1.28 1.05
8 -5 -3 -0.72 0.9
8 -5 -3 1.51 0.78
8 5 -3 1.69 0.79
-8 5 3 1.52 0.6
8 5 -3 1.16 0.75
-8 5 3 1.2 0.8
-7 -5 3 2.06 0.76
-7 -5 3 1.69 0.96
7 -5 -3 1.11 0.92
7 -5 -3 -1.66 0.87
7 -5 -3 0.36 0.76
-7 5 3 0.78 0.59
7 5 -3 1.04 0.73
-7 5 3 -0.26 0.72
7 5 -3 1.45 0.76
7 5 -3 -0.08 0.39
-6 -5 3 2.93 0.78
6 -5 -3 2.84 0.77
-6 -5 3 4.25 1.03
6 -5 -3 2.79 0.99
6 -5 -3 3.31 1.04
-6 5 3 2.33 0.76
-6 5 3 3.94 0.66
6 5 -3 2.78 0.77
6 5 -3 2.89 0.59
6 5 -3 2.25 0.53
6 5 -3 1.87 0.74
-5 -5 3 1.44 0.87
5 -5 -3 0.08 0.9
5 -5 -3 1.48 0.85
-5 -5 3 1.52 0.7
5 -5 -3 1.56 0.72
5 5 -3 -1.22 0.49
5 5 -3 0.01 0.56
5 5 -3 0.87 0.66
-5 5 3 0.43 0.64
-5 5 3 1.32 0.58
-4 -5 3 10.41 1.2
-4 -5 3 11.79 0.98
4 -5 -3 9.73 1.21
4 -5 -3 13.38 1.18
-4 -5 3 11.03 1.17
4 -5 -3 10.72 1.03
-4 5 3 10.84 0.9
4 5 -3 12.06 1.04
4 5 -3 10.55 0.85
-4 5 3 9.51 0.95
4 5 -3 10.41 0.93
3 -5 -3 0.15 0.75
3 -5 -3 -0.09 0.69
-3 -5 3 -0.3 0.59
-3 -5 3 -0.24 0.72
-3 -5 3 2.18 0.86
3 -5 -3 0.89 0.83
-3 5 3 0 0.54
3 5 -3 -0.82 0.54
3 5 -3 -0.02 0.71
-3 5 3 -0.3 0.59
3 5 -3 0.79 0.64
-2 -5 3 23.96 1.6
-2 -5 3 20.49 1.35
2 -5 -3 25.65 1.69
-2 -5 3 23.75 1.6
2 -5 -3 23.35 1.55
-2 5 3 26.38 1.36
2 5 -3 23.34 1.44
2 5 -3 23.92 1.36
2 5 -3 23.66 1.55
1 -5 -3 12.99 1.16
-1 -5 3 15.66 1.25
1 -5 -3 13.1 1.09
-1 -5 3 13 0.98
-1 -5 3 12.84 1.2
1 -5 -3 11.1 1.17
-1 5 3 14.65 1.05
1 5 -3 13.99 1.1
1 5 -3 11.72 1
1 5 -3 14.46 1.08
0 -5 -3 53.46 2.49
0 -5 -3 55.85 2.49
0 -5 3 54.94 2.59
0 -5 -3 55.61 2.54
0 -5 3 57.05 2.54
0 5 3 58.69 2.39
0 5 -3 54.85 2.42
0 5 -3 58.11 2.58
0 5 -3 57.51 2.45
1 -5 3 2.87 0.88
-1 -5 -3 3.4 0.82
-1 -5 -3 2.13 0.82
-1 -5 -3 3.97 0.86
1 -5 3 4.72 0.84
1 5 3 4.89 0.76
-1 5 -3 4.27 0.74
1 5 3 4.86 0.68
-1 5 -3 2.92 0.61
-1 5 -3 2.54 0.74
2 -5 3 12.4 1.16
-2 -5 -3 12.76 1.24
2 -5 3 12.8 1.13
2 -5 3 13.35 1.08
-2 -5 -3 10.87 1.1
-2 -5 -3 11.05 1.03
2 5 3 12.4 0.95
2 5 3 12.3 1.03
-2 5 -3 13.62 0.96
-2 5 -3 12.1 1.11
3 -5 3 3.55 0.86
-3 -5 -3 4.63 0.92
3 -5 3 4.15 0.76
-3 -5 -3 3.32 0.73
-3 -5 -3 4.1 0.93
3 -5 3 2.5 0.83
3 5 3 3.93 0.75
3 5 3 3.94 0.65
-3 5 -3 2.85 0.8
-3 5 -3 3.12 0.67
4 -5 3 48.66 2.12
4 -5 3 50.98 2.48
-4 -5 -3 47.27 2.37
-4 -5 -3 48.31 2.16
-4 -5 -3 46.15 2.42
4 -5 3 49.68 2.35
4 5 3 48.32 2.24
-4 5 -3 54.67 2.4
-4 5 -3 51.95 2.15
-4 5 -3 49.36 2.17
4 5 3 48.93 2.08
4 5 3 47.14 2.11
-5 -5 -3 8.35 1.07
-5 -5 -3 5.79 0.74
-5 -5 -3 7.68 1.09
5 -5 3 5.77 1.05
5 -5 3 7.18 1.03
-5 5 -3 6.38 0.78
5 5 3 7.15 0.92
5 5 3 5.47 0.72
-5 5 -3 6.12 1
5 5 3 5.97 0.72
-5 5 -3 7.65 0.85
-6 -5 -3 0.93 0.86
6 -5 3 -0.73 0.79
6 -5 3 -0.92 0.84
-6 -5 -3 0.34 0.84
-6 -5 -3 -0.31 0.5
-6 5 -3 -0.55 0.55
-6 5 -3 -0.19 0.45
-6 5 -3 -0.29 0.77
-6 5 -3 -1.2 0.6
6 5 3 -0.3 0.51
6 5 3 0.27 0.69
6 5 3 -0.7 0.55
7 -5 3 0.7 0.89
7 -5 3 0.39 0.87
-7 -5 -3 1.12 0.91
-7 -5 -3 -0.6 0.84
7 5 3 0.89 0.62
-7 5 -3 1.27 0.86
7 5 3 1.09 0.52
7 5 3 1.75 0.76
-7 5 -3 -0.34 0.55
-7 5 -3 1.02 0.71
-7 5 -3 0.31 0.45
-8 -5 -3 0.58 0.97
8 -5 3 0.57 0.91
8 -5 3 -0.92 0.93
-8 -5 -3 2.32 0.98
-8 5 -3 1.93 0.53
8 5 3 0.1 0.64
-8 5 -3 1.32 0.44
8 5 3 1.86 0.8
-8 5 -3 0.18 0.74
-8 5 -3 0.71 0.89
-9 -5 -3 0.33 0.97
9 -5 3 0 1
-9 -5 -3 -2.11 0.85
9 -5 3 0.46 0.91
-9 5 -3 1.8 0.87
9 5 3 -0.2 0.76
9 5 3 0.41 0.7
-9 5 -3 0.94 0.91
10 -5 3 11.86 1.52
10 -5 3 12.87 1.37
-10 -5 -3 10.01 1.4
-10 -5 -3 11.58 1.39
-10 5 -3 11.14 1.36
10 5 3 13.67 1.15
10 5 3 13.36 1.29
-10 5 -3 12.96 1.32
-11 -5 -3 3.87 1.17
-11 -5 -3 3.51 1.2
11 -5 3 3.61 1.08
11 -5 3 3.14 1.25
11 5 3 3.68 0.98
-11 5 -3 4.19 1.08
11 5 3 6.63 1
-11 5 -3 3.82 1.13
-12 -5 -3 38.18 2.41
12 -5 3 36.28 2.25
-12 -5 -3 39.54 2.45
12 -5 3 33.51 2.45
-12 5 -3 36.28 2.36
12 5 3 34.94 2.04
-12 5 -3 33.37 2.18
12 5 3 32.54 1.99
13 -5 3 1.23 1.12
-13 -5 -3 -1.29 1.13
-13 -5 -3 0.52 1.19
13 -5 3 1.83 1.32
13 5 3 0.35 0.97
13 5 3 -1.31 0.89
-13 5 -3 -0.13 1.07
-13 5 -3 -0.82 1.07
-14 -5 -3 3.34 1.32
-14 -5 -3 4.39 1.39
14 -5 3 3.91 1.47
14 -5 3 3.7 1.21
14 5 3 4.21 1.13
-14 5 -3 2.65 1.31
-14 5 -3 2.39 1.23
14 5 3 3.05 1.09
-15 -5 -3 2.78 1.45
15 -5 3 0.95 1.43
-15 -5 -3 1.86 1.35
15 -5 3 3.62 1.26
-15 5 -3 1.14 1.28
15 5 3 0.72 1.11
15 5 3 0.25 1.1
-15 5 -3 2.44 1.4
-16 -5 -3 2.67 1.58
16 -5 3 6.76 1.68
-16 -5 -3 6.05 1.58
16 -5 3 5.62 1.38
-16 5 -3 5.98 1.51
-16 5 -3 6.16 1.63
16 5 3 4.73 1.28
16 5 3 3.74 1.32
17 -5 3 4.41 1.37
17 -5 3 6.38 1.77
-17 -5 -3 4.51 1.56
-17 -5 -3 3.32 1.63
-17 5 -3 7.14 1.73
17 5 3 5.63 1.33
-17 5 -3 2.4 1.49
17 5 3 4.73 1.42
18 -5 3 3.54 1.72
-18 -5 -3 1.53 1.49
-18 -5 -3 1.66 1.68
18 -5 3 -0.01 1.36
-18 5 -3 -0.92 1.47
18 5 3 1.41 1.29
18 5 3 1.57 1.31
-18 5 -3 0.51 1.57
19 -5 3 4.06 1.9
-19 -5 -3 2.47 1.61
-19 -5 -3 3.96 1.82
-19 5 -3 3.62 1.62
19 5 3 5.08 1.51
19 5 3 4 1.46
-19 5 -3 0.02 1.72
20 -5 3 -1.09 1.82
-20 -5 -3 1.07 1.8
-20 -5 -3 0.83 1.58
-20 5 -3 -0.77 1.6
20 5 3 -2.26 1.42
20 5 3 -0.01 1.39
-20 5 -3 -2.04 1.68
-21 -5 -3 3.84 1.92
-21 -5 -3 3.79 1.77
21 -5 3 3.17 2.05
21 5 3 3.13 2.02
21 5 3 1.25 1.55
-21 5 -3 -1.74 1.64
-21 5 -3 2.14 1.9
19 -6 -3 -3.38 1.95
-19 -6 3 2.71 1.84
-19 -6 3 1.46 1.73
19 6 -3 1.19 1.65
-19 6 3 0.06 1.72
19 6 -3 0.6 1.47
-19 6 3 -1.67 1.71
-18 -6 3 -1.34 1.55
-18 -6 3 1.46 1.64
18 -6 -3 0.97 1.91
18 6 -3 0.02 1.5
-18 6 3 -0.85 1.66
-18 6 3 -0.94 1.53
18 6 -3 -0.51 1.36
-17 -6 3 0.97 1.56
17 -6 -3 -0.01 1.78
-17 -6 3 -0.52 1.46
-17 6 3 -1.04 1.5
-17 6 3 -0.35 1.56
17 6 -3 -1.36 1.38
17 6 -3 1 1.33
-16 -6 3 0.49 1.49
-16 -6 3 -0.57 1.41
16 -6 -3 1.83 1.75
16 6 -3 -1.36 1.3
-16 6 3 3.13 1.63
-16 6 3 0.62 1.44
16 6 -3 -0.75 1.21
15 -6 -3 -0.13 1.58
-15 -6 3 0.7 1.34
-15 -6 3 2.96 1.52
-15 6 3 -0.38 1.44
-15 6 3 -0.94 1.29
15 6 -3 1.26 1.34
15 6 -3 -0.41 1.16
-14 -6 3 2.73 1.46
14 -6 -3 2.03 1.55
-14 -6 3 3.18 1.31
-14 6 3 5.17 1.41
-14 6 3 4.74 1.53
14 6 -3 5.08 1.33
14 6 -3 1.85 1.18
13 -6 -3 6.66 1.68
-13 -6 3 7.36 1.44
-13 -6 3 6.22 1.58
-13 6 3 5.29 1.37
13 6 -3 6.21 1.28
13 6 -3 6.63 1.33
-13 6 3 6.47 1.53
-12 -6 3 1.3 1.26
12 -6 -3 0.28 0.97
12 -6 -3 -0.06 1.42
-12 -6 3 0.47 1.16
12 6 -3 0 1.06
12 6 -3 -0.23 0.97
-12 6 3 0.25 1.09
-12 6 3 -1.72 1.25
-11 -6 3 3.62 1.19
11 -6 -3 4.18 1.07
11 -6 -3 3.39 1.45
-11 -6 3 7.22 1.48
-11 6 3 4.09 0.77
11 6 -3 5.61 1.2
-11 6 3 5.5 1.24
11 6 -3 4.26 1.12
-11 6 3 4.96 1.37
-10 -6 3 1.34 1.03
10 -6 -3 0.66 0.94
-10 -6 3 0.58 1.16
10 -6 -3 0.55 1.31
10 6 -3 1.68 0.98
-10 6 3 -2.23 0.94
-10 6 3 0.85 0.7
10 6 -3 0.7 0.95
-10 6 3 -0.24 1.1
-9 -6 3 2.23 1.01
-9 -6 3 2.35 1.21
9 -6 -3 2.15 0.97
9 -6 -3 0.41 1.18
-9 6 3 2.48 1.01
9 6 -3 2.96 0.98
-9 6 3 2.64 0.73
9 6 -3 2.27 0.98
8 -6 -3 13.91 1.55
-8 -6 3 14.27 1.38
8 -6 -3 14.58 1.32
-8 -6 3 13.18 1.59
-8 6 3 17.05 1.46
8 6 -3 11.37 1.33
8 6 -3 15.29 1.36
-8 6 3 13.78 1.09
7 -6 -3 8.4 1.11
-7 -6 3 5.88 1.07
-7 -6 3 3.2 1.2
7 -6 -3 6.5 1.23
7 6 -3 7.38 1.08
-7 6 3 6.7 0.88
-7 6 3 7.14 1.11
7 6 -3 6.3 0.71
7 6 -3 6.38 1.08
6 -6 -3 0.64 1.06
6 -6 -3 1.02 0.91
-6 -6 3 1.62 0.88
-6 -6 3 3.11 1.14
-6 6 3 0.98 0.72
-6 6 3 2.24 0.96
6 6 -3 2.7 0.9
6 6 -3 3.19 0.9
6 6 -3 0.44 0.59
5 -6 -3 37.54 2.03
-5 -6 3 36.96 1.95
5 -6 -3 36.61 2.3
-5 -6 3 37.5 2.29
5 -6 -3 35.35 2.25
5 6 -3 34.94 2.04
5 6 -3 36.23 2.01
-5 6 3 40.83 2.05
-5 6 3 37.05 1.83
5 6 -3 31.63 1.75
4 -6 -3 18.66 1.64
-4 -6 3 16.68 1.61
4 -6 -3 18.23 1.45
-4 -6 3 18.51 1.37
4 -6 -3 16.55 1.54
-4 6 3 20.8 1.36
-4 6 3 18.2 1.42
4 6 -3 18.44 1.24
4 6 -3 14.16 1.29
3 -6 -3 -0.3 0.89
-3 -6 3 0.93 0.99
3 -6 -3 1.63 1.04
-3 -6 3 1.54 0.76
-3 -6 3 1.17 0.99
-3 6 3 1.76 0.82
3 6 -3 0.84 0.69
3 6 -3 0.65 0.81
-3 6 3 0.48 0.72
-2 -6 3 8.33 1.21
-2 -6 3 8.73 1.22
2 -6 -3 7.82 1.19
2 -6 -3 9.33 1.16
-2 -6 3 6.61 0.91
2 6 -3 7.04 0.96
-2 6 3 8.64 1.07
2 6 -3 5.81 0.98
-2 6 3 6.89 0.95
1 -6 -3 16.05 1.41
1 -6 -3 14.23 1.42
-1 -6 3 14.57 1.43
-1 -6 3 15.56 1.46
-1 6 3 16.1 1.25
1 6 -3 13.14 1.24
-1 6 3 12.79 1.17
1 6 -3 16.3 1.29
0 -6 3 7.62 1.15
0 -6 -3 6.05 1.09
0 -6 3 7.22 1.16
0 -6 -3 7.9 1.12
0 6 -3 4.21 0.94
0 6 -3 5.48 0.96
0 6 3 7.22 0.92
0 6 3 7.42 0.97
0 6 -3 7.56 0.88
1 -6 3 5.62 1.18
-1 -6 -3 6.78 1.06
1 -6 3 8.57 1.1
-1 -6 -3 8.21 1.17
-1 -6 -3 7.51 1.12
1 6 3 6.84 0.88
-1 6 -3 8.06 0.9
1 6 3 8.04 1.03
-1 6 -3 6.73 1.04
-1 6 -3 7.18 1.02
2 -6 3 -0.53 0.97
-2 -6 -3 0.7 0.91
2 -6 3 -0.27 0.79
-2 -6 -3 0.36 0.84
-2 -6 -3 -0.15 0.88
-2 6 -3 0.71 0.84
-2 6 -3 0.38 0.71
2 6 3 0.56 0.67
2 6 3 -0.64 0.73
-3 -6 -3 29.09 1.97
-3 -6 -3 29.99 2.03
3 -6 3 30.57 1.79
3 -6 3 31.02 2.05
3 -6 3 27.73 1.93
3 6 3 30.2 1.66
3 6 3 29.71 1.77
-3 6 -3 29.09 1.67
-3 6 -3 31.43 1.96
-4 -6 -3 45.63 2.29
4 -6 3 40.53 2.04
4 -6 3 44.13 2.36
4 -6 3 40.34 2.35
-4 -6 -3 39.39 2.41
-4 6 -3 41.15 2.01
-4 6 -3 47.93 2.41
4 6 3 41.78 2.17
4 6 3 39.32 1.99
5 -6 3 21.08 1.73
-5 -6 -3 19.68 1.74
5 -6 3 18.64 1.62
-5 -6 -3 20.8 1.66
5 6 3 20.09 1.38
-5 6 -3 18.82 1.39
-5 6 -3 21.89 1.67
5 6 3 21.91 1.57
6 -6 3 7.53 1.23
-6 -6 -3 9.52 1.37
-6 -6 -3 8.5 1.29
6 -6 3 9.53 1.44
-6 6 -3 8.69 0.84
-6 6 -3 9.05 1.09
6 6 3 10.63 1.18
-6 6 -3 7.05 1.27
6 6 3 9.48 0.89
6 6 3 9.09 0.96
-7 -6 -3 30.89 2.28
7 -6 3 34.67 2.21
-7 -6 -3 33.26 2.24
7 -6 3 36.04 2.35
7 6 3 34.53 1.85
-7 6 -3 38.36 2.32
-7 6 -3 35.92 1.99
7 6 3 37.37 1.67
7 6 3 38.41 2.06
-7 6 -3 34.49 1.64
8 -6 3 5.01 1.33
8 -6 3 5.23 1.24
-8 -6 -3 3.15 1.16
-8 -6 -3 3.03 1.22
8 6 3 5.93 1.07
-8 6 -3 5.15 1.04
-8 6 -3 3.85 0.63
8 6 3 5.06 0.89
-8 6 -3 5.47 1.22
9 -6 3 1.89 1.16
-9 -6 -3 1.75 1.1
9 -6 3 3.55 1.28
-9 -6 -3 1.57 1.17
9 6 3 3.2 1.04
-9 6 -3 2.36 0.54
9 6 3 3.71 0.88
-9 6 -3 1.63 1.17
-9 6 -3 3.73 1.05
-10 -6 -3 12.94 1.57
10 -6 3 15.41 1.62
-10 -6 -3 16.13 1.73
10 -6 3 15.58 1.77
-10 6 -3 16.29 1.71
10 6 3 17.61 1.37
-10 6 -3 14.53 1.45
10 6 3 15.54 1.48
-11 -6 -3 -0.41 1.18
11 -6 3 0.06 1.16
-11 -6 -3 1.82 1.26
11 -6 3 -1.32 1.27
11 6 3 -0.55 0.94
11 6 3 2.76 0.98
-11 6 -3 4.21 1.2
-11 6 -3 0.88 1.23
12 -6 3 2.21 1.24
-12 -6 -3 2.87 1.33
12 -6 3 5.17 1.48
-12 -6 -3 2 1.38
-12 6 -3 1.67 1.23
12 6 3 0.64 1.01
12 6 3 2.48 1.08
-12 6 -3 3.97 1.42
13 -6 3 4.31 1.6
-13 -6 -3 5.62 1.55
-13 -6 -3 3.98 1.43
13 -6 3 5.78 1.4
-13 6 -3 7.99 1.5
13 6 3 6.61 1.22
-13 6 -3 6.12 1.55
13 6 3 5.34 1.31
-14 -6 -3 -0.68 1.39
14 -6 3 0.86 1.57
14 -6 3 -0.19 1.3
-14 -6 -3 0.35 1.36
-14 6 -3 1.23 1.37
-14 6 -3 -0.64 1.34
14 6 3 -0.17 1.09
14 6 3 -1.35 1.11
15 -6 3 3.25 1.75
-15 -6 -3 1.25 1.53
-15 -6 -3 3.32 1.52
15 -6 3 0.77 1.38
15 6 3 0.94 1.21
15 6 3 1.03 1.21
-15 6 -3 1.76 1.59
-15 6 -3 2.31 1.45
-16 -6 -3 -0.15 1.52
16 -6 3 2.02 1.49
16 -6 3 0.29 1.76
-16 -6 -3 1.22 1.52
16 6 3 0.83 1.26
-16 6 -3 1.52 1.56
16 6 3 -0.72 1.24
-16 6 -3 0.13 1.49
-17 -6 -3 -0.77 1.51
-17 -6 -3 1.02 1.59
17 -6 3 1.41 1.83
-17 6 -3 -0.71 1.59
17 6 3 0 1.31
17 6 3 2.3 1.37
-17 6 -3 -0.14 1.58
-18 -6 -3 2.42 1.82
18 -6 3 3.93 2
-18 -6 -3 2.47 1.68
-18 6 -3 1.55 1.8
-18 6 -3 5.36 1.88
18 6 3 0.89 1.42
19 -6 3 1.81 2.18
-19 -6 -3 1.78 1.77
-19 -6 -3 0.62 1.85
19 6 3 3.29 1.64
-19 6 -3 2.43 1.95
-19 6 -3 -0.39 1.75
-17 -7 3 -0.99 1.68
-17 -7 3 0.81 1.74
17 -7 -3 1.93 2.12
-17 7 3 -2.68 1.81
17 7 -3 1.88 1.57
17 7 -3 -1.14 1.57
-17 7 3 0.21 1.64
-16 -7 3 4.98 1.74
-16 -7 3 -1.26 1.59
16 -7 -3 1.58 2.05
-16 7 3 0.57 1.74
16 7 -3 1.37 1.46
-16 7 3 2.25 1.67
16 7 -3 1.7 1.51
-15 -7 3 9.83 1.83
15 -7 -3 8.22 2.21
-15 -7 3 3.16 1.77
15 7 -3 5.59 1.64
-15 7 3 5.92 1.9
15 7 -3 7.98 1.64
-15 7 3 3.58 1.66
-14 -7 3 0.11 1.43
-14 -7 3 -0.7 1.51
14 -7 -3 -0.03 1.74
-14 7 3 0.99 1.49
14 7 -3 -0.63 1.24
14 7 -3 1.17 1.4
-14 7 3 -0.96 1.56
13 -7 -3 3.54 1.77
-13 -7 3 0.41 1.32
-13 -7 3 -0.19 1.5
13 7 -3 -1.53 1.25
13 7 -3 2.69 1.29
-13 7 3 -0.98 1.29
-13 7 3 0.76 1.53
12 -7 -3 -0.62 1.57
-12 -7 3 0.05 1.25
-12 -7 3 4.16 1.61
12 7 -3 0.39 1.24
-12 7 3 -1.61 1.5
-12 7 3 1.91 1.36
12 7 -3 0.7 1.2
11 -7 -3 -1.62 1.46
-11 -7 3 -0.12 1.19
-11 -7 3 0.74 1.44
11 7 -3 1.3 1.18
-11 7 3 -0.81 1.22
11 7 -3 1.23 1.15
-11 7 3 -1.74 1.45
-10 -7 3 3.08 1.24
-10 -7 3 4.69 1.54
10 -7 -3 1.73 1.49
10 -7 -3 1.91 1.14
10 7 -3 2.69 1.18
-10 7 3 2.87 1.29
-10 7 3 3.61 1.51
10 7 -3 2.54 1.16
-9 -7 3 2.25 1.44
-9 -7 3 0.12 1.08
9 -7 -3 0.1 1.06
9 -7 -3 0.37 1.39
-9 7 3 1.52 1.38
-9 7 3 0.47 0.78
9 7 -3 -0.59 1.07
-9 7 3 0.53 1.11
9 7 -3 -0.85 1.06
8 -7 -3 0.17 1.1
-8 -7 3 2.24 1.11
8 -7 -3 1.29 1.39
-8 -7 3 1.72 1.36
8 7 -3 1.53 1.09
8 7 -3 0.82 1.09
-8 7 3 2.99 1.18
-8 7 3 0.4 0.81
-8 7 3 1.24 1.34
7 -7 -3 -0.08 1.1
-7 -7 3 1.83 1.34
7 -7 -3 -1.41 1.28
-7 -7 3 -1.1 0.96
-7 7 3 -0.43 1.05
7 7 -3 1.05 1.05
7 7 -3 1.63 1.03
-7 7 3 2.34 1.33
-7 7 3 1.16 0.85
-6 -7 3 1.08 1.01
6 -7 -3 0.07 1.1
-6 -7 3 3.53 1.32
6 -7 -3 -0.26 1.23
6 7 -3 -0.34 0.7
-6 7 3 2.19 1.1
-6 7 3 -0.09 0.83
6 7 -3 1.07 1
6 7 -3 0.55 0.98
-6 7 3 -0.37 1.2
5 -7 -3 5.45 1.35
-5 -7 3 5.31 1.11
-5 -7 3 3.2 1.32
-5 7 3 6.8 1.01
-5 7 3 5.49 1.19
5 7 -3 3.65 1.11
5 7 -3 5.52 0.91
-5 7 3 6.76 1.38
5 7 -3 6.45 1.16
-4 -7 3 1.45 0.94
-4 -7 3 1.1 1.23
4 -7 -3 2.1 1.18
4 7 -3 1.36 0.98
4 7 -3 1.29 0.99
-4 7 3 1.38 1
4 7 -3 0.98 0.84
-4 7 3 0.09 1.14
-4 7 3 0.82 0.89
-3 -7 3 18.64 1.83
3 -7 -3 20.88 1.8
-3 -7 3 20.18 1.56
3 7 -3 24.02 1.74
-3 7 3 23.4 1.83
-3 7 3 22.76 1.6
-3 7 3 20.74 1.68
-3 7 3 23.29 1.58
3 7 -3 20.71 1.52
-2 -7 3 11.28 1.55
-2 -7 3 11.79 1.51
-2 7 3 8.75 1.32
2 7 -3 11.07 1.29
-2 7 3 8.01 1.15
-2 7 3 10.68 1.22
-2 7 3 11.83 1.32
2 7 -3 10.67 1.22
-1 -7 3 7.16 1.29
-1 -7 3 3.33 1.29
1 7 -3 3.84 1.09
-1 7 3 3.32 0.94
-1 7 3 4.1 1.08
-1 7 3 5.32 1.05
-1 7 3 5.65 1.18
1 7 -3 5.39 0.97
1 7 -3 3.39 1.05
-1 7 3 5.1 1.01
0 -7 3 11.64 1.4
0 -7 3 7.87 1.42
0 -7 -3 6.85 1.27
0 7 3 9.93 1.21
0 7 -3 8.77 1.09
0 7 -3 8.63 1.22
0 7 3 8.49 1.19
0 7 3 7.67 1.07
0 7 3 8.83 1.22
0 7 -3 9.82 1.24
1 -7 3 16.59 1.7
1 -7 3 17.3 1.62
-1 -7 -3 17.05 1.63
1 7 3 19.92 1.56
1 7 3 20.67 1.61
-1 7 -3 19.18 1.65
-1 7 -3 19.2 1.44
1 7 3 21.21 1.5
-1 7 -3 18.59 1.57
-2 -7 -3 1.26 1.16
2 -7 3 1.04 1
2 -7 3 1.68 1.2
-2 -7 -3 2.12 1.08
-2 7 -3 2.54 1.09
2 7 3 1.16 0.85
2 7 3 2.87 1.03
-2 7 -3 1.66 0.92
2 7 3 4.56 1.02
-2 7 -3 4.18 1.11
-3 -7 -3 3.92 1.18
3 -7 3 7.66 1.39
3 -7 3 5.19 1.11
-3 -7 -3 3.49 1.25
-3 7 -3 5.36 1.14
3 7 3 4.32 0.93
-3 7 -3 4.75 1.23
3 7 3 6.58 1.16
3 7 3 3.94 0.99
-3 7 -3 4.54 0.96
-4 -7 -3 15.7 1.61
-4 -7 -3 15.18 1.68
4 -7 3 16.77 1.75
4 7 3 15.01 1.29
4 7 3 14.29 1.47
4 7 3 16.69 1.32
-4 7 -3 16.83 1.36
-4 7 -3 15.18 1.63
-5 -7 -3 0.29 1.1
-5 -7 -3 -0.59 1.16
5 -7 3 -0.18 1.2
5 -7 3 0.85 1.26
5 7 3 -0.26 0.98
-5 7 -3 0.2 0.76
5 7 3 -0.05 0.79
5 7 3 1.32 0.84
-5 7 -3 0.62 1.19
-5 7 -3 1.23 0.9
6 -7 3 -0.14 1.27
6 -7 3 1.52 1.3
-6 -7 -3 1.26 1.25
-6 -7 -3 -0.93 1.08
6 7 3 1.45 1.03
-6 7 -3 1.26 0.97
6 7 3 0.02 0.74
-6 7 -3 -0.38 0.75
-6 7 -3 -0.72 1.14
6 7 3 -0.2 0.82
-7 -7 -3 9.29 1.56
-7 -7 -3 5.83 1.37
7 -7 3 7.77 1.52
7 -7 3 6.26 1.42
-7 7 -3 10.91 1.32
-7 7 -3 5.32 1.46
-7 7 -3 7.1 0.89
7 7 3 6.99 1.05
7 7 3 8.54 1.32
8 -7 3 -1.38 1.18
-8 -7 -3 1.22 1.27
8 -7 3 1.27 1.42
-8 -7 -3 2.79 1.42
-8 7 -3 2 1.08
-8 7 -3 0.8 1.3
8 7 3 2.43 1.12
8 7 3 1.12 0.9
9 -7 3 32.64 2.25
-9 -7 -3 28.39 2.4
-9 -7 -3 28.83 2.22
9 7 3 28.41 2.1
-9 7 -3 26.01 1.98
9 7 3 27.89 1.84
-9 7 -3 32.22 2.39
10 -7 3 1.07 1.37
-10 -7 -3 2.6 1.45
-10 -7 -3 1.24 1.33
10 -7 3 2.04 1.54
10 7 3 0.75 1.14
-10 7 -3 2.97 1.23
10 7 3 2.56 1.04
-10 7 -3 0.26 1.45
-11 -7 -3 -0.21 1.33
-11 -7 -3 2.04 1.51
11 -7 3 -0.28 1.38
11 -7 3 -0.63 1.51
-11 7 -3 0.48 1.47
11 7 3 -0.63 1.11
11 7 3 0.87 1.04
-11 7 -3 0.91 1.24
-12 -7 -3 14.77 1.91
12 -7 3 16.75 1.88
-12 -7 -3 14.92 2.07
12 -7 3 16.32 2.13
12 7 3 17.04 1.62
-12 7 -3 15.29 2.09
-12 7 -3 16.21 1.84
12 7 3 15.1 1.75
-13 -7 -3 4.57 1.74
13 -7 3 6.45 1.67
-13 -7 -3 10.07 1.83
13 -7 3 7.51 1.93
-13 7 -3 8.6 1.84
13 7 3 8.5 1.37
13 7 3 5.46 1.45
-13 7 -3 8.25 1.64
14 -7 3 1.37 1.81
14 -7 3 2.37 1.56
-14 -7 -3 -0.37 1.57
-14 -7 -3 0.95 1.55
-14 7 -3 0.73 1.69
-14 7 -3 1.17 1.47
14 7 3 1.04 1.33
14 7 3 1.25 1.32
15 -7 3 1.19 1.85
-15 -7 -3 0.77 1.72
-15 -7 -3 0.43 1.63
-15 7 -3 -0.84 1.68
15 7 3 0.36 1.41
-15 7 -3 1.52 1.58
16 -7 3 -2.14 1.89
-16 -7 -3 1.27 1.87
-16 -7 -3 1.46 1.79
-16 7 -3 4.01 1.79
-16 7 -3 -0.48 1.83
16 7 3 3.32 1.57
-17 -7 -3 0.34 1.79
-17 -7 -3 1.76 1.89
17 -7 3 -1 2.05
-17 7 -3 1.99 1.92
-17 7 -3 2.07 1.87
17 7 3 2.15 1.58
-14 -8 3 -0.35 1.8
14 -8 -3 0.98 2
-14 8 3 0.59 1.99
-14 8 3 0.67 1.75
14 8 -3 -3.41 1.43
14 8 -3 -0.81 1.45
13 -8 -3 0.87 1.93
-13 -8 3 -1.41 1.65
-13 8 3 -0.2 1.76
13 8 -3 -0.67 1.45
13 8 -3 0.53 1.43
-13 8 3 1.33 1.62
12 -8 -3 5.06 1.96
-12 -8 3 2.03 1.72
-12 8 3 0.88 1.55
-12 8 3 2.95 1.88
12 8 -3 0.34 1.39
12 8 -3 2.12 1.45
11 -8 -3 -0.81 1.75
-11 -8 3 -1.28 1.55
11 8 -3 -2.89 1.26
-11 8 3 -0.57 1.4
-11 8 3 2.07 1.68
11 8 -3 -2.59 1.22
-10 -8 3 2.53 1.72
10 -8 -3 1.05 1.68
-10 8 3 3.69 1.54
10 8 -3 0.16 1.3
-10 8 3 1.04 1.65
10 8 -3 2.46 1.33
9 -8 -3 1.53 1.65
-9 -8 3 0.86 1.56
-9 -8 3 1.08 1.37
-9 8 3 1.08 1.38
-9 8 3 2.28 1.71
9 8 -3 2.66 1.37
9 8 -3 0.15 1.28
-8 -8 3 3.52 1.65
-8 -8 3 4.07 1.33
8 -8 -3 5.39 1.64
-8 8 3 3.83 1.35
8 8 -3 3.98 1.33
8 8 -3 6.04 1.5
-8 8 3 6.66 1.78
-7 -8 3 4.51 1.3
-7 -8 3 3.3 1.61
7 -8 -3 3.31 1.57
-7 8 3 4.02 1.67
7 8 -3 3.26 1.27
-7 8 3 5.71 1.42
-7 8 3 5.78 1.1
7 8 -3 4.64 1.41
-6 -8 3 0.13 1.44
-6 -8 3 -2.9 1.08
6 -8 -3 0.48 1.43
-6 8 3 -1.63 1.12
-6 8 3 0.78 1.51
-6 8 3 -0.69 0.97
6 8 -3 -0.49 1.22
6 8 -3 0.57 1.16
-5 -8 3 1.23 1.46
-5 -8 3 1.8 1.09
5 -8 -3 1.82 1.51
5 8 -3 2.07 1.24
5 8 -3 1.18 1.18
-5 8 3 1.06 1.02
-5 8 3 4.59 1.31
-5 8 3 3.23 1.13
-5 8 3 0.07 1.41
-4 -8 3 2.11 1.43
-4 -8 3 2.89 1.15
4 8 -3 4.76 1.32
4 8 -3 3.6 1.26
-4 8 3 3.04 1.11
4 8 -3 3.72 1.12
-4 8 3 5.7 1.35
-4 8 3 5.34 1.54
-4 8 3 5.86 1.19
-3 -8 3 3.33 1.44
-3 8 3 2.52 1.39
-3 8 3 2.57 1.15
-3 8 3 1.87 1.1
-3 8 3 0.4 1.21
3 8 -3 1.45 1.05
3 8 -3 2.8 1.24
-3 8 3 1.9 1.09
3 8 -3 3.79 1.32
-2 -8 3 7.78 1.55
2 8 -3 2.34 1.24
2 8 -3 4.67 1.22
-2 8 3 7.23 1.31
2 8 -3 6.82 1.19
-2 8 3 4.7 1.39
-2 8 3 4.98 1.22
-2 8 3 2.99 1.15
-2 8 3 6.46 1.35
-1 -8 3 -1.23 1.27
-1 8 3 0.09 1.12
-1 8 3 0.18 1.09
-1 8 3 -2.98 1.19
1 8 -3 -0.52 0.95
-1 8 3 -0.87 1.12
1 8 -3 -0.2 1.17
1 8 -3 -0.62 1.07
-1 8 3 0.04 0.98
0 -8 3 8.63 1.66
0 -8 3 5.68 1.44
0 8 3 6.09 1.42
0 8 -3 7.67 1.39
0 8 -3 7.37 1.4
0 8 3 7.25 1.39
0 8 3 7.8 1.24
0 8 3 6.01 1.36
0 8 -3 8.67 1.24
0 8 3 8.19 1.39
1 -8 3 1.96 1.42
1 -8 3 1.24 1.3
-1 8 -3 2.03 1.04
1 8 3 -0.35 1.11
-1 8 -3 1.19 1.21
1 8 3 3.09 1.04
1 8 3 1.24 1.19
1 8 3 -0.21 1.1
-1 8 -3 -0.29 1.24
-2 -8 -3 0.51 1.27
2 -8 3 1.04 1.22
2 -8 3 2.87 1.45
-2 8 -3 -0.67 0.98
-2 8 -3 -0.33 1.24
2 8 3 0.68 1
-2 8 -3 -0.21 1.21
2 8 3 -0.71 1.09
2 8 3 -0.65 1.08
-3 -8 -3 1.64 1.28
3 -8 3 3.1 1.45
3 8 3 1.95 1.07
3 8 3 0.78 1.01
3 8 3 0.55 1.2
-3 8 -3 -0.08 1.02
-3 8 -3 1.94 1.35
-3 8 -3 1.39 1.29
-4 -8 -3 23.82 2.02
-4 -8 -3 22.38 2.17
4 -8 3 21.09 2.04
-4 8 -3 26.02 2.22
4 8 3 23.65 1.77
4 8 3 24.93 2.08
-4 8 -3 24.3 1.81
-4 8 -3 28.74 2.12
-4 8 -3 27.31 1.79
4 8 3 24.64 1.8
-5 -8 -3 1.63 1.33
5 -8 3 0.9 1.51
-5 -8 -3 1.01 1.4
-5 8 -3 1.38 1.12
-5 8 -3 1.56 0.98
5 8 3 -0.15 1.16
5 8 3 -0.66 0.98
-5 8 -3 -0.5 1.4
-6 -8 -3 10.48 1.68
-6 -8 -3 5.78 1.64
6 -8 3 10.94 1.8
6 -8 3 8.88 1.73
-6 8 -3 12.15 1.81
6 8 3 10.15 1.28
-6 8 -3 11.24 1.42
6 8 3 11.33 1.59
-7 -8 -3 0.87 1.49
-7 -8 -3 1.36 1.44
7 -8 3 1.8 1.56
7 -8 3 -1.8 1.46
7 8 3 -1.59 0.99
7 8 3 -2.11 1.14
-7 8 -3 1.36 1.17
-7 8 -3 0.66 1.57
8 -8 3 3.22 1.64
8 -8 3 -0.36 1.54
-8 -8 -3 -1.29 1.34
-8 -8 -3 2.38 1.57
8 8 3 -1.38 1
-8 8 -3 1.69 1.26
-8 8 -3 -2.55 1.61
8 8 3 -1.06 1.22
9 -8 3 0.7 1.6
9 -8 3 -0.4 1.63
-9 -8 -3 0.27 1.43
-9 -8 -3 -0.15 1.53
-9 8 -3 0.06 1.25
-9 8 -3 0.64 1.65
9 8 3 -0.09 1.03
9 8 3 1.05 1.3
-10 -8 -3 0.6 1.64
10 -8 3 2.94 1.6
10 -8 3 1.1 1.72
-10 -8 -3 1.37 1.54
-10 8 -3 2.69 1.38
10 8 3 1.83 1.38
10 8 3 1.1 1.17
-10 8 -3 2.08 1.74
11 -8 3 1.57 1.83
-11 -8 -3 2.16 1.71
11 -8 3 3.1 1.67
-11 -8 -3 -0.28 1.53
11 8 3 0.27 1.34
-11 8 -3 2.57 1.44
-11 8 -3 -1.47 1.67
-12 -8 -3 -4.38 1.45
12 -8 3 1.09 2.05
12 -8 3 -0.02 1.82
-12 -8 -3 4.2 1.87
-12 8 -3 1.64 1.52
-12 8 -3 0.89 1.81
12 8 3 0.99 1.43
13 -8 3 -3.17 1.84
-13 -8 -3 0.36 1.73
-13 -8 -3 1.17 1.81
-13 8 -3 -0.66 1.53
-13 8 -3 -0.79 1.84
13 8 3 0.11 1.41
14 8 3 1.85 1.52
-9 -9 3 0.28 1.71
9 -9 -3 3.25 1.85
9 9 -3 1.05 1.48
9 9 -3 -0.02 1.48
-9 9 3 0.98 1.52
-9 9 3 -0.44 1.83
-8 -9 3 1.05 1.73
8 -9 -3 1.22 1.77
-8 9 3 -0.22 1.43
-8 9 3 -2.06 1.86
8 9 -3 1.97 1.58
8 9 -3 0.13 1.41
-7 -9 3 2.28 1.82
7 -9 -3 1.29 1.73
-7 9 3 3.37 1.55
7 9 -3 2.95 1.42
-7 9 3 1.84 1.82
7 9 -3 2.51 1.55
-6 -9 3 3.31 1.72
-6 9 3 2.94 1.78
-6 9 3 3.11 1.85
6 9 -3 3.94 1.46
-6 9 3 2.54 1.48
6 9 -3 1.62 1.5
-5 -9 3 2.54 1.72
-5 9 3 4.23 1.55
-5 9 3 4.34 1.46
-5 9 3 3.36 1.38
-5 9 3 0.91 1.26
-5 9 3 3.01 1.8
5 9 -3 1.85 1.39
5 9 -3 1.54 1.51
-4 -9 3 1.12 1.6
-4 9 3 -2.03 1.57
-4 9 3 0.21 1.37
-4 9 3 -0.9 1.17
4 9 -3 -0.45 1.38
-4 9 3 0.68 1.31
4 9 -3 -0.29 1.34
-4 9 3 0.71 1.22
-3 -9 3 -2.25 1.47
-3 9 3 1.52 1.39
-3 9 3 1.16 1.3
-3 9 3 2.6 1.68
3 9 -3 1.8 1.47
-3 9 3 2.19 1.26
-3 9 3 -1.01 1.24
3 9 -3 -1.32 1.34
-2 -9 3 4.15 1.62
-2 9 3 6.4 1.42
-2 9 3 3.52 1.39
-2 9 3 4.69 1.67
2 9 -3 3.93 1.53
-2 9 3 4.68 1.42
-2 9 3 3.58 1.44
2 9 -3 6.22 1.53
-1 -9 3 -0.42 1.44
-1 9 3 -1.22 1.22
-1 9 3 1.28 1.55
-1 9 3 0.17 1.26
1 9 -3 -0.83 1.29
1 9 -3 2.02 1.44
-1 9 3 -0.76 1.29
1 9 -3 0.62 1.42
-1 9 3 -1.61 1.29
0 -9 3 0.62 1.44
0 9 3 0.45 1.25
0 9 3 -1.51 1.27
0 9 3 1.07 1.4
0 9 3 -1.42 1.3
0 9 -3 0.8 1.42
0 9 3 0.75 1.35
0 9 -3 2.76 1.41
1 9 3 -0.1 1.22
-1 9 -3 -0.69 1.44
1 9 3 2.14 1.4
1 9 3 1.87 1.38
1 9 3 1.31 1.34
1 9 3 -1.47 1.3
-1 9 -3 2 1.47
2 9 3 -2.13 1.28
2 9 3 0.02 1.2
-2 9 -3 -0.36 1.48
-2 9 -3 -0.09 1.41
2 9 3 1.22 1.34
3 -9 3 1.06 1.62
-3 -9 -3 0.23 1.44
-3 9 -3 -0.55 1.59
3 9 3 0.56 1.37
3 9 3 -1.53 1.35
-3 9 -3 0.93 1.52
-3 9 -3 0.71 1.41
3 9 3 -1.6 1.15
-4 -9 -3 0.74 1.44
4 -9 3 4.28 1.75
-4 9 -3 2.03 1.49
4 9 3 -0.43 1.19
-4 9 -3 1.56 1.73
4 9 3 2.76 1.48
-5 -9 -3 -1.27 1.45
5 -9 3 0.53 1.63
5 9 3 0.6 1.16
-5 9 -3 0.25 1.67
5 9 3 0.37 1.4
-5 9 -3 0.64 1.47
6 -9 3 -0.8 1.67
-6 -9 -3 1.78 1.75
-6 -9 -3 3.54 1.62
6 9 3 -0.88 1.4
-6 9 -3 2.45 1.53
-6 9 -3 0.99 1.69
7 -9 3 2.12 1.73
-7 -9 -3 0.41 1.75
-7 -9 -3 1.66 1.61
-7 9 -3 -1.74 1.79
7 9 3 -1.78 1.4
-8 -9 -3 -0.96 1.71
8 -9 3 0.64 1.81
-8 -9 -3 2.85 1.69
8 9 3 1.31 1.53
-8 9 -3 1.83 1.89
-9 -9 -3 3.79 1.9
9 -9 3 3.56 1.89
9 -9 3 3.54 1.94
-9 -9 -3 2.4 1.72
-9 9 -3 3.87 1.97
9 9 3 2.62 1.63
-25 0 4 -2.97 1.64
25 0 -4 1.82 1.87
-24 0 4 -1.69 1.63
24 0 -4 1.53 1.76
23 0 -4 -0.15 1.22
-23 0 4 -0.4 1.51
23 0 -4 -0.41 1.59
-22 0 4 0.08 1.45
-22 0 4 1.76 1.21
22 0 -4 2.31 1.63
22 0 -4 -0.58 1.06
21 0 -4 1.4 1.5
-21 0 4 1.45 1.43
21 0 -4 -1.26 0.97
-21 0 4 1.37 0.94
-21 0 4 0.42 1.09
20 0 -4 1.47 1.39
20 0 -4 0.85 0.98
-20 0 4 1.77 0.86
-20 0 4 -0.93 1.24
-20 0 4 2.62 1.07
-19 0 4 -0.3 0.75
19 0 -4 1.63 0.94
19 0 -4 0.56 1.25
-19 0 4 0.74 0.98
-19 0 4 2.3 1.23
18 0 -4 0.71 0.84
-18 0 4 1.78 0.77
-18 0 4 0.23 0.93
18 0 -4 0.2 1.13
-18 0 4 1.3 1.1
17 0 -4 0.66 0.78
-17 0 4 -0.82 0.97
17 0 -4 -0.2 1.04
-17 0 4 0.76 0.91
-17 0 4 0.24 0.69
-16 0 4 2.3 1.05
-16 0 4 1.17 0.87
-16 0 4 2.33 0.72
16 0 -4 4.15 1.13
16 0 -4 2.85 0.83
-15 0 4 1.5 0.89
15 0 -4 0.52 0.67
-15 0 4 0.72 0.83
15 0 -4 -1.22 0.91
14 0 -4 23.52 1.68
-14 0 4 20.56 1.64
14 0 -4 19.29 1.28
14 0 -4 21.2 1.45
-14 0 4 22.65 1.5
13 0 -4 -0.18 0.52
13 0 -4 -0.4 0.67
-13 0 4 0.59 0.73
13 0 -4 0.74 0.82
-13 0 4 0.44 0.69
12 0 -4 1.41 0.79
12 0 -4 1.03 0.64
-12 0 4 1.48 0.61
-12 0 4 1.29 0.5
12 0 -4 2.2 0.56
-12 0 4 1.47 0.77
-12 0 4 1.79 0.73
-11 0 4 0.71 0.62
11 0 -4 0.2 0.66
11 0 -4 -0.11 0.45
-11 0 4 -0.28 0.38
-11 0 4 -0.18 0.51
-11 0 4 -1.46 0.58
11 0 -4 0.69 0.6
-10 0 4 2.61 0.65
10 0 -4 2.6 0.47
10 0 -4 2.85 0.7
10 0 -4 2.63 0.61
-10 0 4 2.1 0.68
-10 0 4 1.71 0.54
-10 0 4 2.45 0.44
9 0 -4 -0.08 0.51
-9 0 4 0.42 0.49
9 0 -4 0.48 0.56
9 0 -4 -0.02 0.37
-9 0 4 -0.35 0.49
-9 0 4 0.36 0.34
-9 0 4 0 0.52
8 0 -4 61.98 2.33
8 0 -4 67 2.9
-8 0 4 59.35 2.45
8 0 -4 64.15 2.5
-8 0 4 63.21 2.54
-8 0 4 63.46 2.52
8 0 -4 62.75 2.52
8 0 -4 64.65 2.47
-8 0 4 61.7 2.34
7 0 -4 -0.32 0.3
-7 0 4 0.19 0.3
-7 0 4 0.63 0.44
7 0 -4 -1.14 0.36
-7 0 4 0.31 0.45
7 0 -4 0.5 0.44
7 0 -4 0.02 0.38
-7 0 4 0.21 0.49
-7 0 4 -0.22 0.42
7 0 -4 0.13 0.46
-6 0 4 1.64 0.47
6 0 -4 1.81 0.46
-6 0 4 2.69 0.49
6 0 -4 1.79 0.44
-6 0 4 2.16 0.47
6 0 -4 2.53 0.32
-6 0 4 1.67 0.48
6 0 -4 2.46 0.53
6 0 -4 2.69 0.44
5 0 -4 -0.33 0.23
-5 0 4 -0.1 0.38
5 0 -4 0.28 0.32
-5 0 4 0.4 0.35
5 0 -4 -0.31 0.29
5 0 -4 -0.01 0.35
-5 0 4 0.39 0.39
5 0 -4 -0.28 0.37
5 0 -4 -0.18 0.39
4 0 -4 24.13 1.11
4 0 -4 23.65 1.01
4 0 -4 25.82 1.13
-4 0 4 25.63 1.08
-4 0 4 25.65 1.1
4 0 -4 24.15 0.97
4 0 -4 25.65 1.11
4 0 -4 26.4 1.08
-4 0 4 23.65 1.12
-3 0 4 0.13 0.28
3 0 -4 0.05 0.31
-3 0 4 0.08 0.25
3 0 -4 0.15 0.32
3 0 -4 -0.18 0.24
-3 0 4 0.04 0.23
3 0 -4 -0.56 0.35
-3 0 4 -0.18 0.31
3 0 -4 -0.27 0.26
-2 0 4 27.54 1.14
2 0 -4 31.08 1.18
-2 0 4 27.08 1.08
-2 0 4 27.78 1.06
2 0 -4 27.49 1.07
-2 0 4 29.39 1.1
2 0 -4 25.84 1.08
2 0 -4 28.55 1.1
2 0 -4 27.18 1.12
-2 0 4 28.17 1.15
-1 0 4 -0.18 0.21
1 0 -4 0.1 0.26
-1 0 4 -0.11 0.23
1 0 -4 -0.29 0.21
1 0 -4 0.18 0.22
-1 0 4 0.3 0.26
1 0 -4 -0.23 0.23
-1 0 4 0.09 0.17
-1 0 4 -0.23 0.21
1 0 -4 -0.35 0.18
0 0 4 39.87 1.43
0 0 4 40.12 1.51
0 0 4 39.32 1.47
0 0 -4 39.53 1.47
0 0 -4 38.94 1.51
0 0 -4 37.42 1.42
0 0 -4 39.54 1.47
0 0 4 38.86 1.47
0 0 4 40.39 1.51
1 0 4 -0.07 0.23
-1 0 -4 0.09 0.27
-1 0 -4 -0.4 0.19
-1 0 -4 -0.13 0.27
-1 0 -4 0.12 0.2
1 0 4 0.36 0.26
-1 0 -4 0.02 0.25
1 0 4 -0.02 0.19
1 0 4 0.02 0.18
-2 0 -4 1.56 0.38
2 0 4 1.08 0.27
-2 0 -4 1.39 0.25
-2 0 -4 1.34 0.27
-2 0 -4 1.58 0.32
2 0 4 1.29 0.25
-2 0 -4 1.63 0.32
2 0 4 1.84 0.31
2 0 4 1.78 0.36
-3 0 -4 -0.19 0.31
3 0 4 -0.12 0.22
3 0 4 -0.57 0.28
-3 0 -4 -0.42 0.3
3 0 4 0.18 0.34
3 0 4 0.41 0.35
-3 0 -4 -0.04 0.28
-3 0 -4 0.5 0.37
3 0 4 -0.03 0.29
-4 0 -4 137.31 4.84
4 0 4 134.63 4.77
4 0 4 136.66 4.8
4 0 4 138.88 4.87
-4 0 -4 132.48 4.9
-4 0 -4 134.84 4.82
4 0 4 138.59 4.83
4 0 4 136.7 4.89
-4 0 -4 134.81 4.85
4 0 4 134.45 4.81
-5 0 -4 0.04 0.31
5 0 4 -0.57 0.4
5 0 4 -0.11 0.42
-5 0 -4 0.09 0.36
5 0 4 -0.4 0.31
-5 0 -4 0.54 0.38
5 0 4 -0.06 0.4
-5 0 -4 0.27 0.46
5 0 4 -0.2 0.31
-6 0 -4 3.09 0.43
6 0 4 3.29 0.51
6 0 4 3.04 0.56
-6 0 -4 2.8 0.45
6 0 4 2.35 0.41
6 0 4 3.26 0.55
6 0 4 3.26 0.43
-6 0 -4 3.46 0.49
-6 0 -4 3.44 0.59
7 0 4 0.71 0.48
-7 0 -4 0.37 0.41
7 0 4 -0.1 0.36
7 0 4 1.06 0.48
-7 0 -4 -0.07 0.39
-7 0 -4 0.34 0.39
7 0 4 0.96 0.46
7 0 4 -0.98 0.39
-7 0 -4 1.11 0.54
-8 0 -4 10.81 0.73
8 0 4 9.73 0.72
-8 0 -4 9.88 0.74
8 0 4 10.95 0.84
8 0 4 11.15 0.75
8 0 4 14.23 0.94
-8 0 -4 9.72 0.83
-8 0 -4 10.64 0.95
-8 0 -4 7.82 1.02
9 0 4 0.12 0.45
9 0 4 -0.46 0.49
-9 0 -4 0.56 0.42
-9 0 -4 -0.18 0.6
-9 0 -4 0.3 0.44
-9 0 -4 -0.6 0.5
9 0 4 0.13 0.54
9 0 4 0.59 0.39
-10 0 -4 -0.08 0.46
-10 0 -4 -0.05 0.44
10 0 4 -0.22 0.47
10 0 4 -0.79 0.58
10 0 4 0.04 0.41
10 0 4 0.53 0.58
-10 0 -4 0.61 0.66
11 0 4 -0.21 0.63
-11 0 -4 0.96 0.7
11 0 4 0.49 0.62
-11 0 -4 -0.12 0.47
11 0 4 0.24 0.51
-11 0 -4 0.8 0.52
12 0 4 64.35 2.61
12 0 4 65.3 2.78
-12 0 -4 65.92 2.59
-12 0 -4 65.7 2.62
-12 0 -4 64.07 2.92
12 0 4 61.75 2.74
13 0 4 -0.77 0.7
-13 0 -4 0.07 0.55
-13 0 -4 0.74 0.86
-13 0 -4 -0.3 0.58
13 0 4 0.39 0.57
13 0 4 -0.69 0.73
-14 0 -4 6.15 0.81
-14 0 -4 4.02 1.07
-14 0 -4 5.73 0.8
14 0 4 5.32 0.98
14 0 4 7.32 1.06
15 0 4 -0.58 0.87
-15 0 -4 -0.49 0.92
-15 0 -4 0.35 0.67
-15 0 -4 -0.15 0.62
15 0 4 0.1 0.82
-16 0 -4 11.4 1.52
-16 0 -4 13.52 1.17
-16 0 -4 13.86 1.13
16 0 4 15.34 1.42
16 0 4 13.74 1.44
-17 0 -4 -0.45 1.1
-17 0 -4 -0.75 0.72
17 0 4 -1.7 0.91
-17 0 -4 -0.03 0.73
17 0 4 -1.01 1
18 0 4 43.19 2.48
-18 0 -4 38.72 2.14
18 0 4 45.19 2.6
-18 0 -4 41.16 2.74
-18 0 -4 42.51 2.12
19 0 4 0.57 1.12
-19 0 -4 1.94 0.88
-19 0 -4 -0.04 0.82
19 0 4 -0.24 1.21
-19 0 -4 -0.52 1.28
-20 0 -4 0.33 0.92
20 0 4 -0.5 1.12
-20 0 -4 0.13 1.38
20 0 4 -0.16 1.31
-20 0 -4 -0.33 0.94
-21 0 -4 0.86 1.01
21 0 4 1.36 1.45
-21 0 -4 1.07 1.53
21 0 4 0.55 1.25
22 0 4 1.92 1.36
22 0 4 0.4 1.44
-22 0 -4 3.68 1.75
-23 0 -4 -1.14 1.69
23 0 4 0.2 1.59
23 0 4 -0.18 1.34
24 0 4 7.13 1.92
-24 0 -4 9.11 2.2
24 0 4 7.74 1.69
24 -1 -4 0.42 1.74
-24 -1 4 -1.04 2.05
-24 -1 4 -1.95 1.58
-24 1 4 -1.32 1.69
24 1 -4 -1.32 1.22
24 1 -4 -1.03 1.74
-23 -1 4 13.91 1.78
-23 -1 4 12 2.05
23 -1 -4 13.45 2.11
-23 1 4 11.57 1.67
-23 1 4 13.66 2.16
23 1 -4 13.45 2.01
23 1 -4 12.85 1.64
22 -1 -4 0.28 1.58
-22 -1 4 -0.25 1.23
-22 -1 4 2 1.54
-22 1 4 -0.11 1.45
22 1 -4 0.2 1.15
-22 1 4 0.18 1.13
22 1 -4 1.68 1.58
21 -1 -4 7.15 1.66
21 -1 -4 3.01 1.14
-21 -1 4 2.59 1.53
-21 -1 4 3.84 1.31
21 1 -4 3.25 1.13
-21 1 4 5.25 1.59
-21 1 4 2.99 1.31
21 1 -4 5.16 1.56
-21 1 4 4.19 1.16
-20 -1 4 1.66 1.2
20 -1 -4 3.4 1.51
-20 -1 4 2.09 1.36
20 -1 -4 2.68 1.04
-20 1 4 2.05 1.05
20 1 -4 4.74 1.38
-20 1 4 1.48 1.01
-20 1 4 1.26 1.33
20 1 -4 4.59 1.14
-19 -1 4 1.18 0.66
19 -1 -4 -0.52 0.9
-19 -1 4 1.26 1.27
19 -1 -4 -0.07 1.35
-19 -1 4 2.77 1.15
-19 1 4 0.94 0.91
19 1 -4 0.22 0.9
-19 1 4 -0.03 0.87
-19 1 4 -0.48 1.15
19 1 -4 -0.49 1.24
-18 -1 4 7.68 1.27
18 -1 -4 6 1.49
-18 -1 4 5.27 1.31
-18 -1 4 6.74 0.83
18 -1 -4 4.03 1.01
18 1 -4 5.84 1.38
-18 1 4 4.71 0.99
18 1 -4 7.28 1.07
-18 1 4 5.74 1.04
-18 1 4 5.66 1.34
-17 -1 4 6.89 1.21
-17 -1 4 5.64 1.27
17 -1 -4 5.28 1.37
-17 -1 4 6.27 0.76
17 -1 -4 4.83 0.97
-17 1 4 5.23 0.97
17 1 -4 7.03 1
17 1 -4 6.22 1.33
-17 1 4 7.99 1.08
-17 1 4 6 1.25
-16 -1 4 -0.29 0.92
16 -1 -4 1.08 1.11
-16 -1 4 0.24 0.52
-16 -1 4 0.42 0.98
16 -1 -4 -0.28 0.74
16 1 -4 -0.38 1.02
-16 1 4 0.76 0.73
-16 1 4 0.17 0.92
-16 1 4 0.16 0.79
16 1 -4 -0.53 0.71
-15 -1 4 26.8 1.87
15 -1 -4 29.95 2.02
-15 -1 4 24.45 1.43
-15 -1 4 24.89 1.34
-15 -1 4 30.71 2.05
15 -1 -4 27.8 1.56
-15 1 4 26.1 1.66
-15 1 4 26.46 1.86
15 1 -4 28.57 1.93
15 1 -4 28.63 1.59
-14 -1 4 1.55 0.88
14 -1 -4 1.27 0.94
-14 -1 4 1.02 0.56
14 -1 -4 -0.76 0.82
-14 -1 4 0.92 0.47
-14 -1 4 2.15 0.93
14 -1 -4 2.62 0.68
-14 1 4 1.57 0.89
-14 1 4 1.47 0.75
14 1 -4 1.54 0.66
14 1 -4 3.06 0.91
-13 -1 4 4.86 0.99
13 -1 -4 6.38 0.98
13 -1 -4 4.97 0.73
-13 -1 4 5 0.94
13 -1 -4 8 1.12
-13 -1 4 4.86 0.64
-13 1 4 4.02 0.91
-13 1 4 5.31 0.61
13 1 -4 6.45 0.76
13 1 -4 4.71 0.91
-13 1 4 5.1 0.85
-12 -1 4 2.36 0.51
12 -1 -4 1.14 0.54
12 -1 -4 1.52 0.78
12 -1 -4 0.43 0.72
-12 -1 4 1.25 0.74
12 -1 -4 1.3 0.5
-12 -1 4 0.67 0.74
12 1 -4 1.24 0.59
-12 1 4 1.42 0.63
-12 1 4 0.51 0.42
12 1 -4 1.93 0.71
-12 1 4 1.79 0.73
12 1 -4 1.09 0.52
11 -1 -4 14.84 1.16
11 -1 -4 11.78 0.87
-11 -1 4 11.83 0.82
11 -1 -4 12.06 0.84
-11 -1 4 11.92 1.15
-11 -1 4 14.7 1.18
11 -1 -4 13.34 1.16
-11 1 4 13.74 1.04
-11 1 4 10.87 0.74
11 1 -4 13.16 0.85
11 1 -4 12.32 0.88
-11 1 4 12.68 1.08
11 1 -4 10.56 1.05
-10 -1 4 41.14 1.92
10 -1 -4 37.66 1.9
-10 -1 4 36.42 1.61
10 -1 -4 37.38 1.6
-10 -1 4 37.76 1.92
10 -1 -4 37.73 1.65
10 -1 -4 39.57 1.88
-10 1 4 39.11 1.54
10 1 -4 39.77 1.67
10 1 -4 38.3 1.83
10 1 -4 41.25 1.64
-10 1 4 38.12 1.73
-10 1 4 39.93 1.87
-9 -1 4 6.3 0.84
9 -1 -4 4.8 0.75
9 -1 -4 4.85 0.58
9 -1 -4 5.9 0.55
-9 -1 4 5.47 0.53
9 -1 -4 4.33 0.75
-9 -1 4 5.54 0.79
-9 1 4 5.5 0.65
9 1 -4 5.86 0.59
-9 1 4 6.34 0.75
-9 1 4 5.05 0.78
-9 1 4 6.08 0.47
9 1 -4 5.95 0.61
9 1 -4 5.46 0.71
8 -1 -4 34.32 1.44
-8 -1 4 36.52 1.7
-8 -1 4 35.46 1.47
8 -1 -4 37.52 1.74
8 -1 -4 38.14 1.54
-8 -1 4 35.25 1.74
8 -1 -4 37.85 1.75
-8 1 4 35.39 1.68
8 1 -4 37.32 1.65
-8 1 4 37.83 1.67
-8 1 4 36.07 1.4
8 1 -4 35.09 1.52
8 1 -4 37.19 1.63
8 1 -4 38.56 1.5
-8 1 4 35.68 1.57
8 1 -4 38.03 1.7
7 -1 -4 36.58 1.72
7 -1 -4 35.47 1.64
7 -1 -4 37.43 1.72
7 -1 -4 36.09 1.47
-7 -1 4 36.69 1.75
7 -1 -4 40.08 1.59
-7 -1 4 42.08 1.7
-7 -1 4 37.71 1.52
-7 -1 4 38.9 1.64
-7 1 4 37 1.64
7 1 -4 38.7 1.53
7 1 -4 39.2 1.65
7 1 -4 39.29 1.57
7 1 -4 41.9 1.74
7 1 -4 37.45 1.69
-7 1 4 37.33 1.7
-7 1 4 40.36 1.71
-7 1 4 38.12 1.61
-7 1 4 38.43 1.43
6 -1 -4 51.22 2.04
-6 -1 4 49.56 2.12
6 -1 -4 52.86 2.09
6 -1 -4 50.01 2.08
6 -1 -4 51.21 1.97
-6 -1 4 52.1 2.05
-6 -1 4 51.58 2
-6 -1 4 50.28 1.91
-6 1 4 49.88 2.04
6 1 -4 49.46 1.92
-6 1 4 49.39 2.03
6 1 -4 49.65 2
6 1 -4 50.25 1.95
6 1 -4 49.72 2.09
6 1 -4 51.53 2.04
-6 1 4 51.54 1.97
-6 1 4 50.76 2.08
-5 -1 4 1.36 0.37
-5 -1 4 1.69 0.51
-5 -1 4 1.51 0.33
-5 -1 4 1.12 0.41
5 -1 -4 0.24 0.46
5 -1 -4 1.56 0.4
5 -1 -4 1.4 0.5
5 1 -4 1.19 0.36
-5 1 4 2.23 0.48
5 1 -4 0.97 0.36
5 1 -4 0.78 0.49
5 1 -4 0.87 0.39
-5 1 4 0.98 0.36
-5 1 4 0.89 0.47
5 1 -4 1.32 0.49
-5 1 4 0.89 0.36
-4 -1 4 46.84 1.74
-4 -1 4 47.45 1.82
-4 -1 4 46.92 1.8
-4 -1 4 48.15 1.8
4 -1 -4 48.33 1.86
-4 -1 4 46.42 1.91
4 -1 -4 46.47 1.9
4 -1 -4 48 1.82
-4 1 4 45.69 1.78
4 1 -4 46.62 1.89
-4 1 4 45.54 1.82
4 1 -4 43.51 1.76
4 1 -4 45.92 1.77
4 1 -4 45.84 1.82
-4 1 4 45.04 1.82
4 1 -4 47.45 1.82
-4 1 4 44.56 1.89
-3 -1 4 41.44 1.56
3 -1 -4 41.43 1.57
-3 -1 4 40.29 1.55
-3 -1 4 40.05 1.64
3 -1 -4 39.8 1.68
3 -1 -4 40.08 1.62
-3 -1 4 42.94 1.6
-3 -1 4 43.06 1.7
3 1 -4 39.48 1.53
3 1 -4 39.92 1.56
-3 1 4 40.69 1.69
3 1 -4 39.74 1.59
3 1 -4 39.75 1.66
3 1 -4 39.29 1.63
-3 1 4 44.15 1.62
-3 1 4 40.51 1.57
-3 1 4 42.28 1.61
-2 -1 4 19.33 0.82
2 -1 -4 17.77 0.8
-2 -1 4 18.47 0.73
2 -1 -4 17.69 0.84
-2 -1 4 16.74 0.93
-2 -1 4 17.02 0.81
-2 -1 4 17.17 0.88
2 -1 -4 17.12 0.96
2 1 -4 15.91 0.87
2 1 -4 18.94 0.84
-2 1 4 17.56 0.86
-2 1 4 16.44 0.8
-2 1 4 17.8 0.92
2 1 -4 16.53 0.7
-2 1 4 18.81 0.82
2 1 -4 17.48 0.83
2 1 -4 17.52 0.9
-1 -1 4 1.19 0.28
1 -1 -4 1.28 0.29
1 -1 -4 0.88 0.2
1 -1 -4 0.78 0.29
1 -1 -4 0.82 0.39
1 -1 -4 0.52 0.37
-1 -1 4 1.09 0.39
-1 -1 4 1.65 0.36
1 1 -4 0.84 0.34
1 1 -4 1.93 0.38
1 1 -4 0.65 0.3
-1 1 4 1.09 0.22
-1 1 4 1.11 0.3
1 1 -4 0.88 0.3
-1 1 4 0.87 0.37
-1 1 4 0.84 0.34
-1 1 4 1.2 0.28
0 -1 -4 11.97 0.57
0 -1 -4 10.93 0.52
0 -1 4 11.69 0.7
0 -1 4 12.25 0.67
0 -1 -4 11.07 0.76
0 -1 -4 11.38 0.61
0 -1 4 12.08 0.65
0 -1 -4 11.55 0.72
0 1 -4 11.53 0.62
0 1 -4 12.27 0.69
0 1 4 11.35 0.6
0 1 -4 11.76 0.72
0 1 4 12.79 0.58
0 1 -4 13.37 0.66
0 1 4 11.41 0.52
0 1 4 11.97 0.68
0 1 -4 11.6 0.65
0 1 4 11.73 0.69
1 -1 4 37.89 1.4
1 -1 4 34.23 1.33
-1 -1 -4 36.82 1.42
1 -1 4 36.25 1.45
-1 -1 -4 39.07 1.47
1 -1 4 37.44 1.48
-1 -1 -4 34.03 1.49
1 -1 4 36.51 1.46
-1 1 -4 37.06 1.46
-1 1 -4 37.34 1.38
1 1 4 38.33 1.49
-1 1 -4 33.16 1.35
1 1 4 38.38 1.41
1 1 4 34.36 1.41
-1 1 -4 37.49 1.47
-1 1 -4 35.7 1.46
1 1 4 36.94 1.45
2 -1 4 33.57 1.29
2 -1 4 34.02 1.32
2 -1 4 35.39 1.43
-2 -1 -4 34.86 1.35
-2 -1 -4 32.74 1.37
2 -1 4 34.4 1.39
-2 -1 -4 35.34 1.45
2 -1 4 34.49 1.4
2 1 4 34.54 1.36
-2 1 -4 34.18 1.39
-2 1 -4 32.53 1.33
2 1 4 34.49 1.44
-2 1 -4 35.45 1.42
-2 1 -4 33.53 1.26
2 1 4 32 1.33
-2 1 -4 34.02 1.4
2 1 4 34.68 1.36
2 1 4 33.98 1.4
3 -1 4 16.29 0.89
-3 -1 -4 15.45 0.8
3 -1 4 15.51 0.66
3 -1 4 15.93 0.88
-3 -1 -4 17.74 0.98
3 -1 4 14.98 0.78
-3 -1 -4 16.7 0.83
-3 -1 -4 15.35 0.65
3 -1 4 15.5 0.84
-3 -1 -4 17.12 0.86
3 1 4 16.14 0.83
3 1 4 15.15 0.92
3 1 4 16.1 0.78
-3 1 -4 15.08 0.81
-3 1 -4 14.73 0.63
-3 1 -4 15.6 0.85
3 1 4 15.52 0.68
3 1 4 16.11 0.86
-3 1 -4 15.53 0.87
-3 1 -4 15.46 0.87
-4 -1 -4 67.14 2.55
-4 -1 -4 63.49 2.48
-4 -1 -4 63.87 2.44
4 -1 4 71.03 2.5
4 -1 4 68.98 2.49
4 -1 4 66.95 2.47
-4 -1 -4 66.7 2.4
-4 -1 -4 62.81 2.35
4 1 4 63.32 2.39
4 1 4 62.34 2.48
4 1 4 61.46 2.45
-4 1 -4 65.82 2.47
4 1 4 66.67 2.52
4 1 4 64.2 2.36
-4 1 -4 63.27 2.29
-4 1 -4 67.75 2.47
-4 1 -4 64.1 2.46
-4 1 -4 64.56 2.49
5 -1 4 2.37 0.53
5 -1 4 2.12 0.46
5 -1 4 1.47 0.43
5 -1 4 2.55 0.51
-5 -1 -4 3.21 0.42
-5 -1 -4 2.57 0.44
-5 -1 -4 1.87 0.49
-5 -1 -4 2.55 0.59
-5 -1 -4 3.48 0.41
-5 1 -4 2.86 0.5
5 1 4 2.74 0.47
-5 1 -4 3 0.51
5 1 4 1.99 0.45
5 1 4 2.49 0.36
-5 1 -4 2.68 0.48
5 1 4 2.63 0.41
-5 1 -4 2.64 0.52
5 1 4 2.48 0.55
-6 -1 -4 5.72 0.5
6 -1 4 4.53 0.57
6 -1 4 5.23 0.61
6 -1 4 3.86 0.53
-6 -1 -4 5.65 0.58
-6 -1 -4 5.28 0.71
-6 -1 -4 5.52 0.62
-6 -1 -4 6.1 0.52
6 -1 4 4.76 0.63
-6 1 -4 4.24 0.57
-6 1 -4 4.95 0.57
6 1 4 5.48 0.64
-6 1 -4 4.91 0.63
6 1 4 4.55 0.56
6 1 4 5.82 0.6
-6 1 -4 5.64 0.58
6 1 4 5.25 0.54
6 1 4 5.15 0.44
7 -1 4 52.02 1.98
-7 -1 -4 56.27 2.29
7 -1 4 56.16 2.24
7 -1 4 55.03 2.25
7 -1 4 57.26 2.27
-7 -1 -4 55.86 2.36
-7 -1 -4 54.93 2.16
-7 -1 -4 56.68 2.13
7 -1 4 55.06 2.27
-7 -1 -4 57.8 2.24
7 1 4 53.24 2.17
-7 1 -4 57.25 2.21
-7 1 -4 52.96 2.27
7 1 4 54 2.1
-7 1 -4 57.5 2.32
7 1 4 58.74 2.23
-7 1 -4 56.6 2.25
-8 -1 -4 11.55 0.87
-8 -1 -4 9.18 0.69
8 -1 4 11.5 0.9
-8 -1 -4 12.21 0.81
-8 -1 -4 11.21 0.96
8 -1 4 10.33 0.81
8 -1 4 9.06 0.6
8 -1 4 11.5 0.9
8 1 4 12.43 0.84
-8 1 -4 11.78 0.98
8 1 4 10.45 0.82
-8 1 -4 9.62 0.79
-8 1 -4 10.33 0.84
8 1 4 9.52 0.66
-9 -1 -4 55.97 2.42
-9 -1 -4 57.3 2.27
-9 -1 -4 52.42 2.21
-9 -1 -4 52.03 2.11
9 -1 4 52.58 2.02
9 -1 4 51.29 2.28
9 -1 4 50.96 2.31
-9 1 -4 55.71 2.39
-9 1 -4 54.69 2.02
-9 1 -4 54.58 2.26
9 1 4 55.91 2.26
9 1 4 55.81 2.22
9 1 4 55.6 2.11
10 -1 4 12.67 1.06
-10 -1 -4 12.09 0.82
10 -1 4 15.9 1.19
10 -1 4 10.97 0.71
-10 -1 -4 13.83 1.03
-10 -1 -4 11.34 1.12
-10 1 -4 11.51 0.74
-10 1 -4 11.17 0.93
-10 1 -4 14.06 1.14
10 1 4 11.91 0.79
10 1 4 13.36 1.02
10 1 4 15.24 1.03
10 1 4 14.02 1.2
11 -1 4 0.8 0.77
-11 -1 -4 1.49 0.74
11 -1 4 0.97 0.41
11 -1 4 1.7 0.7
-11 -1 -4 0.22 0.61
-11 -1 -4 1.86 0.47
-11 1 -4 0.81 0.75
11 1 4 1 0.66
11 1 4 1.57 0.64
11 1 4 1.72 0.44
-11 1 -4 1.59 0.43
-11 1 -4 0.7 0.59
12 -1 4 8.33 0.98
-12 -1 -4 5.63 0.88
12 -1 4 7.28 0.62
12 -1 4 7.68 1.02
-12 -1 -4 6.67 1.02
-12 -1 -4 5.27 0.65
12 1 4 7.38 0.91
12 1 4 6.06 0.9
-12 1 -4 7.9 1.04
-12 1 -4 8.09 0.65
-12 1 -4 5.96 0.83
-13 -1 -4 9.69 0.82
-13 -1 -4 10.15 1.04
13 -1 4 10.98 1.13
-13 -1 -4 11.1 1.26
-13 -1 -4 10.42 0.86
13 -1 4 9.51 1.18
13 -1 4 10.01 0.75
13 1 4 11.19 1.13
13 1 4 10.15 1.11
-13 1 -4 9.26 0.98
-13 1 -4 11.43 0.78
-13 1 -4 8.21 1.19
14 -1 4 9.91 0.77
-14 -1 -4 10.64 0.89
14 -1 4 10.15 1.15
-14 -1 -4 8.85 1.27
-14 -1 -4 7.87 0.96
14 -1 4 10.69 1.28
-14 -1 -4 10.36 1.1
14 1 4 11.46 1.23
-14 1 -4 11.05 0.82
-14 1 -4 10.81 1.09
14 1 4 11.08 1.13
-14 1 -4 10.25 1.33
15 -1 4 1.62 0.91
-15 -1 -4 2.04 0.82
-15 -1 -4 1.27 0.62
15 -1 4 1.23 1.03
-15 -1 -4 3.63 1.09
15 -1 4 2.63 0.58
15 1 4 2.35 0.93
15 1 4 2.39 0.99
-15 1 -4 3.14 0.84
-15 1 -4 3.26 1.15
-15 1 -4 1.3 0.58
-16 -1 -4 1.18 0.66
16 -1 4 2.4 1.12
-16 -1 -4 -0.28 1.07
-16 -1 -4 0.51 0.81
16 -1 4 1.24 0.95
16 1 4 1.63 1.01
-16 1 -4 0.63 0.62
-16 1 -4 -0.59 1.05
16 1 4 1.17 0.89
-16 1 -4 1.26 0.82
17 -1 4 48.63 2.65
17 -1 4 52.86 2.9
-17 -1 -4 50.72 2.5
-17 -1 -4 50.42 2.97
-17 -1 -4 50.25 2.31
-17 1 -4 50.63 2.56
-17 1 -4 53.89 2.95
17 1 4 56.15 2.78
-17 1 -4 52.32 2.22
17 1 4 53.3 2.67
-18 -1 -4 18.35 1.49
18 -1 4 19.61 1.9
-18 -1 -4 19.66 1.32
18 -1 4 15.83 1.65
-18 -1 -4 18.86 1.97
-18 1 -4 16.27 1.87
18 1 4 20.73 1.8
18 1 4 19.55 1.69
-18 1 -4 16.63 1.51
-18 1 -4 15.8 1.17
19 -1 4 3.57 1.41
-19 -1 -4 2.48 1.33
-19 -1 -4 2.14 0.84
-19 -1 -4 0.98 0.97
19 -1 4 2.2 1.19
19 1 4 4.77 1.22
-19 1 -4 -0.44 1.31
19 1 4 2.38 1.26
-19 1 -4 1.37 1.01
20 -1 4 2.68 1.45
-20 -1 -4 2.17 1.5
-20 -1 -4 4.26 1.11
20 -1 4 2.8 1.35
20 1 4 8.2 1.44
-20 1 -4 2.53 1.08
-20 1 -4 4.81 1.61
20 1 4 5.27 1.32
-21 -1 -4 22.9 2.43
21 -1 4 25.22 2.15
-21 -1 -4 24.29 1.84
21 -1 4 27.8 2.42
21 1 4 26.27 2.17
21 1 4 24.16 2.04
-21 1 -4 21.21 1.84
-21 1 -4 24.29 2.42
22 -1 4 0.09 1.48
-22 -1 -4 0.3 1.58
22 -1 4 -0.8 1.26
22 1 4 2.63 1.39
-22 1 -4 -2.2 1.57
-22 1 -4 0.89 1.14
22 1 4 2.78 1.47
23 -1 4 2.61 1.74
23 -1 4 4.28 1.51
-23 -1 -4 3.06 1.84
-23 1 -4 1.58 1.41
-23 1 -4 4.29 1.86
23 1 4 4.16 1.64
23 1 4 4.56 1.54
-24 -1 -4 -2.08 1.76
24 -1 4 -0.74 1.67
24 -1 4 -2.03 1.44
-24 1 -4 1.33 1.82
24 1 4 -0.26 1.6
24 1 4 -0.27 1.52
-24 -2 4 -0.18 1.66
-24 -2 4 2 1.55
24 -2 -4 0.94 1.88
-24 2 4 1.84 1.47
24 2 -4 -1.47 1.27
24 2 -4 -0.77 1.65
-24 2 4 -2.13 1.65
23 -2 -4 -1.03 1.82
-23 -2 4 0 1.48
-23 -2 4 1.46 1.7
-23 2 4 -1.3 1.31
23 2 -4 1.66 1.64
23 2 -4 0.15 1.23
-23 2 4 -3.46 1.47
22 -2 -4 -1.78 1.61
-22 -2 4 0.38 1.61
-22 -2 4 0.93 1.41
22 2 -4 0.8 1.17
-22 2 4 -0.1 1.48
-22 2 4 0.45 1.27
22 2 -4 -0.61 1.43
-21 -2 4 4 1.66
21 -2 -4 4.95 1.71
-21 -2 4 0.97 1.34
21 2 -4 4 1.64
-21 2 4 5.22 1.32
-21 2 4 5.34 1.61
21 2 -4 3.54 1.2
20 -2 -4 1.67 1.5
-20 -2 4 1.45 1.29
-20 -2 4 0.5 1.43
-20 2 4 -0.31 1.08
20 2 -4 0.53 1.01
20 2 -4 1.29 1.46
-20 2 4 0.51 1.33
19 -2 -4 1.46 1.43
-19 -2 4 2.81 1.24
19 -2 -4 1.28 0.97
-19 -2 4 0.5 1.33
-19 2 4 3.56 1.32
-19 2 4 -0.05 0.84
19 2 -4 -0.51 1.27
-19 2 4 1.25 1.06
19 2 -4 1.14 0.98
18 -2 -4 1.69 0.93
-18 -2 4 2.66 1.28
-18 -2 4 2.95 1.23
18 -2 -4 -0.78 1.26
-18 2 4 2.67 0.88
18 2 -4 0.27 1.17
18 2 -4 1.56 0.97
-18 2 4 1.83 1
-18 2 4 1.71 1.19
17 -2 -4 9.84 1.55
-17 -2 4 8.08 1.37
-17 -2 4 8.73 1.41
17 -2 -4 7.29 1.06
-17 2 4 8.44 1.19
-17 2 4 8.95 1.06
-17 2 4 8.35 1.4
17 2 -4 8.81 1.11
17 2 -4 8.77 1.38
-16 -2 4 10.81 1.43
16 -2 -4 9.18 1.47
16 -2 -4 8.05 1.06
-16 -2 4 11.65 1.41
-16 2 4 10.2 1.08
-16 2 4 7.77 1.31
16 2 -4 10.25 1.14
16 2 -4 9.3 1.29
15 -2 -4 15.39 1.23
15 -2 -4 21.4 1.74
-15 -2 4 22.36 1.72
-15 -2 4 17.37 1.61
15 2 -4 17.22 1.5
-15 2 4 17.64 1.3
-15 2 4 18.18 1.65
15 2 -4 18.52 1.37
-14 -2 4 2.7 1.01
14 -2 -4 3.39 1.02
14 -2 -4 2.01 0.68
-14 -2 4 3.13 0.98
14 -2 -4 1.57 1.05
14 2 -4 3.13 0.77
-14 2 4 2.41 0.55
14 2 -4 3.61 0.98
-14 2 4 3.34 0.98
-14 2 4 2.89 0.76
13 -2 -4 64.11 2.61
-13 -2 4 68.29 3
13 -2 -4 63.4 2.57
13 -2 -4 65.68 2.95
-13 -2 4 67.85 2.99
13 -2 -4 65.59 3.01
-13 2 4 63.25 2.91
13 2 -4 65.29 2.73
-13 2 4 64.06 2.5
-13 2 4 67.42 2.7
13 2 -4 64.73 2.88
12 -2 -4 0.21 0.46
12 -2 -4 0.33 0.81
12 -2 -4 0.78 0.85
-12 -2 4 1.36 0.8
12 -2 -4 0.45 0.53
-12 -2 4 -0.02 0.79
-12 2 4 1.26 0.42
-12 2 4 0.73 0.58
-12 2 4 0.98 0.74
12 2 -4 0.07 0.7
12 2 -4 1.83 0.63
11 -2 -4 0.58 0.44
-11 -2 4 0.1 0.77
11 -2 -4 0.06 0.74
-11 -2 4 0.79 0.75
11 -2 -4 0.59 0.48
11 -2 -4 1.27 0.8
-11 2 4 0.26 0.37
11 2 -4 -0.05 0.64
-11 2 4 1.22 0.68
-11 2 4 -0.09 0.51
11 2 -4 0.14 0.57
10 -2 -4 4.72 0.87
-10 -2 4 6.46 0.89
10 -2 -4 7.22 0.61
10 -2 -4 7.43 0.64
-10 -2 4 6.25 0.97
10 -2 -4 7.88 0.96
-10 2 4 6.19 0.69
-10 2 4 6.15 0.51
10 2 -4 7.15 0.86
-10 2 4 5.68 0.81
10 2 -4 7.19 0.75
-9 -2 4 37.18 1.77
9 -2 -4 33.92 1.44
9 -2 -4 35.87 1.82
-9 -2 4 34.66 1.85
9 -2 -4 35.33 1.49
9 -2 -4 36.85 1.81
-9 2 4 35.35 1.68
-9 2 4 34.02 1.37
9 2 -4 34.63 1.69
9 2 -4 34.99 1.6
-9 2 4 33.82 1.52
-8 -2 4 1.5 0.62
-8 -2 4 1.14 0.66
8 -2 -4 1.62 0.68
8 -2 -4 1.87 0.37
8 -2 -4 2.62 0.72
8 -2 -4 1.56 0.39
8 2 -4 0.94 0.49
8 2 -4 2.29 0.59
-8 2 4 1.35 0.3
-8 2 4 2.38 0.57
-8 2 4 2.18 0.46
8 2 -4 1.24 0.54
7 -2 -4 11.31 0.71
-7 -2 4 12.79 1.04
-7 -2 4 13.81 0.99
7 -2 -4 12.71 1.04
7 -2 -4 11.54 0.99
7 2 -4 11.9 0.85
-7 2 4 11.31 0.91
7 2 -4 11.28 0.88
-7 2 4 13.27 0.8
7 2 -4 13.26 0.89
6 -2 -4 -0.11 0.56
-6 -2 4 0.26 0.59
-6 -2 4 0.6 0.49
6 -2 -4 0.02 0.32
6 -2 -4 0.69 0.57
-6 -2 4 -0.29 0.35
-6 2 4 0.42 0.44
-6 2 4 0.57 0.49
6 2 -4 0.68 0.47
6 2 -4 1.24 0.45
6 2 -4 0.34 0.28
6 2 -4 0.04 0.5
-6 2 4 0.08 0.35
6 2 -4 -0.11 0.4
-5 -2 4 121.01 4.26
5 -2 -4 118.15 4.39
-5 -2 4 116.87 4.14
-5 -2 4 115.23 4.4
-5 -2 4 121.31 4.27
5 -2 -4 114.46 4.32
-5 -2 4 120.18 4.33
5 -2 -4 120.16 4.21
5 -2 -4 115.73 4.3
-5 2 4 116.82 4.31
5 2 -4 117.51 4.38
5 2 -4 117.16 4.27
-5 2 4 110.82 4.35
-5 2 4 111.5 4.28
-5 2 4 123.66 4.22
5 2 -4 117.75 4.25
5 2 -4 116.35 4.33
5 2 -4 117.26 4.15
-4 -2 4 2.72 0.6
4 -2 -4 1.51 0.53
-4 -2 4 1.98 0.4
4 -2 -4 1.06 0.54
4 -2 -4 1.95 0.45
-4 -2 4 0.8 0.48
-4 -2 4 1.66 0.41
-4 -2 4 2.25 0.31
4 2 -4 2.55 0.54
4 2 -4 1.72 0.34
-4 2 4 1.8 0.45
-4 2 4 2.07 0.46
-4 2 4 2.21 0.31
-4 2 4 2.15 0.38
4 2 -4 3.51 0.59
4 2 -4 2.77 0.49
-4 2 4 2.77 0.49
4 2 -4 2.39 0.42
-4 2 4 2.23 0.53
3 -2 -4 20.5 1.16
-3 -2 4 20.99 0.92
-3 -2 4 20.51 1.11
-3 -2 4 20.15 0.9
-3 -2 4 20.22 1.15
3 -2 -4 21.36 1.03
-3 -2 4 19.56 0.98
-3 2 4 19.71 1.02
-3 2 4 20.82 1.06
-3 2 4 20.96 1.05
-3 2 4 18.91 0.87
3 2 -4 18.28 1.09
3 2 -4 19.13 0.92
-3 2 4 20.25 0.96
3 2 -4 22.16 1.03
3 2 -4 20.23 1.12
-3 2 4 21.62 1.13
3 2 -4 20.69 0.91
-2 -2 4 15.35 0.71
-2 -2 4 14.44 0.76
2 -2 -4 13.71 0.94
2 -2 -4 14.89 1
-2 -2 4 14.32 0.82
-2 -2 4 15.86 0.96
-2 -2 4 15.25 0.95
2 -2 -4 14.76 0.84
2 -2 -4 14.91 0.78
-2 2 4 14.61 0.68
-2 2 4 15.33 0.81
2 2 -4 13.74 0.86
-2 2 4 15.51 0.8
2 2 -4 14.71 0.92
2 2 -4 15.18 0.78
2 2 -4 15.44 0.7
-2 2 4 13.27 0.88
-2 2 4 15.65 1.01
-2 2 4 14.91 0.75
2 2 -4 15.14 0.94
-1 -2 4 970.91 33.27
1 -2 -4 928.47 33.33
1 -2 -4 964.76 33.42
-1 -2 4 956.08 33.43
1 -2 -4 956.73 33.43
-1 -2 4 964.48 33.42
1 2 -4 962.37 33.43
1 2 -4 1000 33.39
-1 2 4 963.8 33.37
1 2 -4 954.47 33.41
-1 2 4 982.95 33.44
1 2 -4 955.41 33.28
1 2 -4 986.33 33.37
-1 2 4 983.7 33.31
-1 2 4 958.78 33.33
-1 2 4 970.23 33.42
-1 2 4 983.81 33.33
0 -2 -4 22.94 0.94
0 -2 4 23.78 1.09
0 -2 -4 22.82 1.14
0 -2 4 22.24 1.1
0 -2 -4 21.76 1.13
0 -2 4 23.82 1.03
0 -2 -4 21.24 0.94
0 2 4 21.29 1.08
0 2 4 21.84 1.07
0 2 -4 23.93 1.06
0 2 4 19.54 0.94
0 2 -4 19.74 0.88
0 2 -4 21.63 1.04
0 2 4 23.06 1.1
0 2 -4 19.24 0.84
0 2 -4 23.62 1.12
0 2 -4 22.7 1.06
0 2 4 21.22 1
0 2 4 20.12 0.94
0 2 -4 20.45 1.1
1 -2 4 22.25 1.11
1 -2 4 23.67 1.09
1 -2 4 23.84 1.07
1 -2 4 21.03 1.14
-1 -2 -4 21.69 1.12
-1 -2 -4 23.34 1.19
-1 2 -4 21.68 1.12
-1 2 -4 22.93 1.05
1 2 4 21.59 1.11
1 2 4 21.57 1.14
-1 2 -4 23.13 1.1
-1 2 -4 21.35 1.12
1 2 4 23.57 1.02
1 2 4 24.24 1.05
-1 2 -4 21.6 0.91
1 2 4 21.03 0.95
1 2 4 24.19 1.12
2 -2 4 29.47 1.29
-2 -2 -4 29.69 1.38
-2 -2 -4 28.07 1.26
2 -2 4 26.32 1.32
2 -2 4 26.85 1.19
-2 -2 -4 28.23 1.2
2 -2 4 28.89 1.13
2 -2 4 29 1.31
-2 -2 -4 28.1 1.32
-2 2 -4 27.65 1.3
2 2 4 30.25 1.23
2 2 4 27.76 1.12
-2 2 -4 26.39 1.29
2 2 4 27.07 1.08
2 2 4 29.36 1.22
-2 2 -4 27.53 1.14
-2 2 -4 29.32 1.33
2 2 4 28.65 1.33
-2 2 -4 27.35 1.18
2 2 4 27.26 1.31
-3 -2 -4 27.24 1.32
3 -2 4 26.25 1.29
-3 -2 -4 26.44 1.04
3 -2 4 25.93 1.28
-3 -2 -4 26.77 1.19
3 -2 4 28.28 1.27
3 -2 4 25.78 1.09
-3 -2 -4 26.59 1.19
-3 -2 -4 24.42 1.31
3 -2 4 26.84 1.12
-3 2 -4 28.14 1.16
-3 2 -4 25.89 1.28
3 2 4 27.14 1.04
3 2 4 26.73 1.29
3 2 4 26.66 1.2
-3 2 -4 26.84 1.29
-3 2 -4 27.59 1.28
-3 2 -4 27.27 1.08
3 2 4 27.61 1.17
3 2 4 25.97 1.29
4 -2 4 25.32 1.27
4 -2 4 25.64 1.11
-4 -2 -4 24.34 1.27
4 -2 4 24.77 1.23
-4 -2 -4 25.15 1.12
4 -2 4 27.2 1.33
-4 -2 -4 23.79 1.29
-4 -2 -4 25.11 1.01
-4 -2 -4 25.18 1.16
-4 2 -4 25.63 1.27
-4 2 -4 24.08 1.2
4 2 4 25.06 1.02
-4 2 -4 23.4 1.26
4 2 4 24.17 1.09
4 2 4 25.04 1.27
-4 2 -4 25.21 1.16
4 2 4 26.74 1.3
4 2 4 24.14 1.17
-5 -2 -4 14.66 0.72
-5 -2 -4 14.74 0.79
5 -2 4 14.47 0.93
-5 -2 -4 12.78 0.96
5 -2 4 15.12 0.98
5 -2 4 16.32 1.04
-5 -2 -4 16.08 1.1
-5 -2 -4 13.61 0.87
5 2 4 14.83 0.89
-5 2 -4 12.96 0.89
-5 2 -4 14.04 0.96
5 2 4 14.31 0.76
-5 2 -4 12.81 0.9
-5 2 -4 13.68 0.98
5 2 4 15.4 1.02
5 2 4 15.68 1.02
5 2 4 14.1 0.75
6 -2 4 3.71 0.63
-6 -2 -4 2.09 0.41
-6 -2 -4 1.55 0.58
6 -2 4 3.32 0.62
-6 -2 -4 2.56 0.66
-6 -2 -4 2.52 0.38
6 2 4 2.46 0.5
-6 2 -4 1.82 0.52
6 2 4 2.23 0.35
-6 2 -4 2.06 0.54
-6 2 -4 2.56 0.57
6 2 4 2.37 0.67
6 2 4 2.86 0.42
7 -2 4 6.33 0.79
7 -2 4 7.64 0.83
7 -2 4 6.49 0.67
-7 -2 -4 5.92 0.54
-7 -2 -4 6.36 0.84
-7 -2 -4 7.73 0.82
-7 -2 -4 6.81 0.54
7 2 4 6.23 0.47
-7 2 -4 5.86 0.66
7 2 4 6.87 0.71
-7 2 -4 4.95 0.69
-7 2 -4 7 0.77
7 2 4 6.63 0.61
-8 -2 -4 0.66 0.4
-8 -2 -4 0.75 0.43
-8 -2 -4 0.63 0.69
8 -2 4 1.7 0.66
8 -2 4 1.02 0.61
-8 -2 -4 0.31 0.61
-8 2 -4 0.72 0.59
8 2 4 0.27 0.46
8 2 4 0.48 0.52
-8 2 -4 1.03 0.56
8 2 4 1.56 0.31
9 -2 4 16.01 1.2
-9 -2 -4 15.32 0.87
-9 -2 -4 14.96 1.29
-9 -2 -4 15.8 1.16
-9 -2 -4 15.44 0.98
9 -2 4 14.44 1.12
-9 2 -4 13.89 1.08
9 2 4 15.75 0.78
-9 2 -4 14.56 1.16
9 2 4 15.24 1.01
9 2 4 17.6 1.13
-10 -2 -4 0.62 0.79
-10 -2 -4 -0.24 0.63
-10 -2 -4 0.36 0.4
10 -2 4 -0.58 0.67
10 -2 4 1.62 0.72
-10 2 -4 0.63 0.6
10 2 4 0.18 0.54
10 2 4 0.35 0.32
10 2 4 -1.06 0.55
-10 2 -4 0.07 0.67
-11 -2 -4 -0.01 0.81
11 -2 4 0.35 0.71
11 -2 4 0.48 0.73
-11 -2 -4 0.86 0.45
-11 -2 -4 0.04 0.68
11 2 4 0.26 0.65
-11 2 -4 0.29 0.62
-11 2 -4 1.34 0.76
11 2 4 1.54 0.67
11 2 4 0.73 0.34
-12 -2 -4 1.06 0.86
12 -2 4 2.87 0.85
-12 -2 -4 1.58 0.79
-12 -2 -4 -0.03 0.47
12 -2 4 0.53 0.82
-12 2 -4 0.75 0.71
12 2 4 -0.6 0.66
-12 2 -4 0.83 0.84
12 2 4 2.34 0.74
-13 -2 -4 -0.2 0.9
13 -2 4 3.03 0.9
-13 -2 -4 -0.24 0.41
-13 -2 -4 0.15 0.5
13 -2 4 -1.63 0.81
-13 -2 -4 0.72 0.8
13 2 4 1.16 0.8
-13 2 -4 -0.98 0.83
13 2 4 -0.41 0.69
-13 2 -4 -0.93 0.72
14 -2 4 12.02 1.35
-14 -2 -4 10.42 0.78
-14 -2 -4 11.56 0.88
14 -2 4 10.23 1.27
-14 -2 -4 15.55 1.58
-14 -2 -4 12.77 1.27
-14 2 -4 12.42 1.44
14 2 4 12.15 1.18
-14 2 -4 9.46 1.14
14 2 4 12.29 1.22
-15 -2 -4 5.9 1.31
-15 -2 -4 5.42 1.08
15 -2 4 6.21 1.22
15 -2 4 5.38 1.15
-15 -2 -4 5.39 0.71
-15 -2 -4 4.88 0.69
-15 2 -4 4.99 1.04
-15 2 -4 6.11 1.25
15 2 4 4.97 1.04
15 2 4 5.64 1.07
16 -2 4 3.38 1.15
-16 -2 -4 5.18 0.73
-16 -2 -4 3.37 1.02
-16 -2 -4 4.59 1.28
16 -2 4 5.13 1.26
-16 2 -4 3.72 1.26
16 2 4 5.06 1.1
16 2 4 5.82 1.11
-16 2 -4 4.36 1.04
-17 -2 -4 1.18 1.02
17 -2 4 0.02 1.08
17 -2 4 0.06 1.16
-17 -2 -4 -1.51 0.6
-17 -2 -4 -0.04 1.19
17 2 4 0.84 1.03
-17 2 -4 1.58 1.25
17 2 4 1.69 1.02
-17 2 -4 0.29 0.95
18 -2 4 3.73 1.37
18 -2 4 3.25 1.27
-18 -2 -4 1.21 1.12
-18 -2 -4 2.94 1.41
-18 2 -4 3.89 1.13
-18 2 -4 2.12 1.43
18 2 4 4.81 1.21
18 2 4 4.37 1.24
-19 -2 -4 0 1.08
19 -2 4 0.61 1.34
19 -2 4 0.39 1.24
-19 -2 -4 1.05 1.41
19 2 4 0.31 1.13
-19 2 -4 1.44 1.12
19 2 4 1.1 1.25
-19 2 -4 -1.11 1.42
-20 -2 -4 1.95 1.19
-20 -2 -4 1.95 1.52
20 -2 4 3.82 1.41
20 -2 4 2.36 1.51
-20 2 -4 0.74 1.17
20 2 4 1.77 1.23
20 2 4 3.89 1.37
-20 2 -4 1.89 1.55
-21 -2 -4 0.21 1.18
21 -2 4 1.07 1.39
21 -2 4 3.1 1.59
-21 -2 -4 -0.18 1.55
-21 2 -4 2.58 1.62
21 2 4 3.34 1.44
-21 2 -4 -0.19 1.24
21 2 4 0.39 1.23
22 -2 4 1.11 1.66
-22 -2 -4 1.12 1.29
-22 -2 -4 1.33 1.76
22 -2 4 -1.14 1.38
22 2 4 1.5 1.36
-22 2 -4 0.55 1.79
-22 2 -4 -1.27 1.26
22 2 4 -0.29 1.4
23 -2 4 21.64 2.46
23 -2 4 18.72 2.16
-23 -2 -4 21.48 2.62
-23 2 -4 22.06 2.5
-23 2 -4 16.92 1.99
23 2 4 19.7 2.15
23 2 4 24.21 2.16
24 -2 4 -0.86 1.62
24 -2 4 2.27 1.89
-24 -2 -4 -2.46 1.8
-24 2 -4 2.01 1.59
24 2 4 1.7 1.62
24 2 4 -1.98 1.43
-24 2 -4 -1.96 1.88
-23 -3 4 -2.5 1.65
23 -3 -4 3.73 2.01
-23 -3 4 -0.6 1.56
23 3 -4 1.97 1.8
23 3 -4 1.88 1.35
-23 3 4 -1.13 1.56
-23 3 4 0 1.45
-22 -3 4 2.11 1.61
-22 -3 4 0.91 1.69
22 -3 -4 2.71 1.97
22 3 -4 5.37 1.44
-22 3 4 5.77 1.8
22 3 -4 3.62 1.73
-22 3 4 4.54 1.6
-21 -3 4 3.22 1.61
21 -3 -4 1.94 1.79
-21 -3 4 1.63 1.51
21 3 -4 1.92 1.55
-21 3 4 4.36 1.48
21 3 -4 -0.18 1.23
-21 3 4 5.84 1.68
20 -3 -4 0.98 1.63
-20 -3 4 0.51 1.46
-20 -3 4 -1.14 1.3
20 3 -4 0.6 1.41
20 3 -4 2.04 1.16
-20 3 4 1.28 1.32
-20 3 4 2.19 1.48
19 -3 -4 0.83 1.62
-19 -3 4 -2.43 1.31
-19 -3 4 1.7 1.33
-19 3 4 0.06 1.36
19 3 -4 0.52 1.06
-19 3 4 -1.2 1.19
19 3 -4 1.75 1.31
18 -3 -4 9.68 1.85
-18 -3 4 12.01 1.72
-18 -3 4 11.02 1.71
18 -3 -4 12.52 1.7
-18 3 4 12.17 1.54
18 3 -4 12.64 1.63
18 3 -4 10.57 1.36
-18 3 4 13.91 1.75
-17 -3 4 -0.24 1.17
17 -3 -4 2.1 0.86
17 -3 -4 -1.18 1.3
-17 -3 4 1.46 1.24
-17 3 4 0.9 0.75
-17 3 4 1.81 1.11
17 3 -4 2.66 0.99
-17 3 4 1.13 1.18
17 3 -4 2.15 1.22
16 -3 -4 6.84 1.49
16 -3 -4 4.34 0.89
-16 -3 4 6.54 1.38
-16 -3 4 6.53 1.32
-16 3 4 3.4 0.83
-16 3 4 4.27 1.11
16 3 -4 4.25 1.23
16 3 -4 4.21 1.01
-16 3 4 2.72 1.12
-15 -3 4 3.05 1.16
15 -3 -4 2.47 0.76
15 -3 -4 2.51 1.27
-15 -3 4 0.4 1.09
-15 3 4 1.26 0.7
15 3 -4 2.02 0.87
15 3 -4 1.37 1.04
-15 3 4 1.81 1.01
14 -3 -4 1.36 1.08
14 -3 -4 1 0.68
-14 -3 4 2.27 1.04
-14 -3 4 1.28 1.02
14 -3 -4 0.59 0.51
14 -3 -4 -2.7 1.08
-14 3 4 0.83 0.64
-14 3 4 0.49 0.9
-14 3 4 -0.23 0.5
14 3 -4 0.64 0.78
14 3 -4 1.38 0.96
13 -3 -4 3.86 0.71
-13 -3 4 2.9 1.01
13 -3 -4 2.37 1.06
13 -3 -4 4.28 0.59
-13 -3 4 4.81 1.12
13 -3 -4 2.49 1.13
-13 3 4 4.45 0.94
-13 3 4 4.3 0.69
13 3 -4 4.01 0.94
13 3 -4 2.55 0.81
-13 3 4 3.13 0.54
12 -3 -4 1.63 1.03
-12 -3 4 0.47 0.87
12 -3 -4 0.49 0.57
12 -3 -4 0.41 0.9
12 -3 -4 0.23 0.44
-12 -3 4 1.72 0.91
-12 3 4 0.04 0.54
12 3 -4 -0.34 0.65
-12 3 4 -0.41 0.7
-12 3 4 1.08 0.43
12 3 -4 0.2 0.85
-11 -3 4 6.34 1.08
11 -3 -4 5.19 1.04
-11 -3 4 3.94 0.94
11 -3 -4 5.62 0.64
11 -3 -4 4.72 1.1
11 -3 -4 5.48 0.59
11 3 -4 5.86 0.82
-11 3 4 4.37 0.85
11 3 -4 6.75 0.96
-11 3 4 7.03 0.7
-11 3 4 4.02 0.51
10 -3 -4 120.93 4.68
10 -3 -4 117.86 4.28
-10 -3 4 115.6 4.57
10 -3 -4 116.62 4.27
10 -3 -4 113.78 4.63
-10 -3 4 126.86 4.7
-10 3 4 118.75 4.33
-10 3 4 111.64 4.22
10 3 -4 123.12 4.48
-10 3 4 114.21 4.52
10 3 -4 118.93 4.49
-9 -3 4 24.69 1.52
-9 -3 4 27.19 1.66
9 -3 -4 23.19 1.68
9 -3 -4 25.24 1.16
9 -3 -4 23.61 1.61
9 -3 -4 25.56 1.19
9 3 -4 25.56 1.45
-9 3 4 23.09 1.1
9 3 -4 25.3 1.4
-9 3 4 24.33 1.47
-9 3 4 24.19 1.2
8 -3 -4 63.47 2.37
8 -3 -4 61.78 2.39
-8 -3 4 65.42 2.65
-8 -3 4 65.54 2.78
8 -3 -4 59.84 2.74
8 -3 -4 63.35 2.7
-8 3 4 63.43 2.61
8 3 -4 62 2.59
-8 3 4 60.16 2.32
-8 3 4 63.23 2.42
8 3 -4 62.1 2.56
8 3 -4 60.23 2.65
7 -3 -4 3.93 0.51
7 -3 -4 4.41 0.52
7 -3 -4 4.13 0.76
-7 -3 4 4.65 0.87
-7 -3 4 4.45 0.7
7 -3 -4 5.35 0.87
-7 3 4 4.4 0.47
7 3 -4 2.76 0.63
-7 3 4 3.42 0.65
7 3 -4 4.2 0.64
7 3 -4 4.64 0.67
-7 3 4 4.21 0.53
-6 -3 4 122.07 4.76
-6 -3 4 127.71 4.6
6 -3 -4 130.48 4.78
6 -3 -4 131.67 4.69
6 -3 -4 125.36 4.51
6 -3 -4 121.95 4.47
-6 3 4 126.57 4.67
6 3 -4 127.11 4.62
6 3 -4 122.47 4.42
6 3 -4 117.95 4.58
-6 3 4 123.29 4.47
-6 3 4 127.14 4.52
5 -3 -4 21.13 1.1
-5 -3 4 23.18 1.34
-5 -3 4 25.07 1.01
5 -3 -4 23.25 1.33
5 -3 -4 24.31 1.1
-5 -3 4 23.11 1.39
5 -3 -4 23.1 1.46
-5 -3 4 24.78 1.23
-5 3 4 24.07 1.25
5 3 -4 23.57 1.04
5 3 -4 22.41 1.19
-5 3 4 24.17 1.11
5 3 -4 24.08 1.24
-5 3 4 24.18 1.08
-4 -3 4 75.42 2.72
4 -3 -4 70.45 2.67
-4 -3 4 75.01 2.94
-4 -3 4 71.43 2.65
-4 -3 4 69.13 2.86
4 -3 -4 73 2.95
4 -3 -4 69.6 2.83
-4 3 4 74.03 2.69
4 3 -4 71.89 2.79
-4 3 4 72.06 2.79
4 3 -4 74.37 2.66
-4 3 4 69.91 2.78
4 3 -4 67.86 2.72
-4 3 4 74.48 2.72
3 -3 -4 15.37 0.88
-3 -3 4 15.39 0.87
-3 -3 4 17.68 1.15
-3 -3 4 16.02 1.09
3 -3 -4 17.84 1.03
-3 -3 4 15.34 0.83
3 -3 -4 14.06 1.07
3 3 -4 14.89 1.55
-3 3 4 14.46 0.98
-3 3 4 17.02 0.89
-3 3 4 17.99 0.99
3 3 -4 15.21 0.87
-3 3 4 15.69 0.87
3 3 -4 16.31 0.98
3 3 -4 16.9 0.86
-3 3 4 15.78 0.96
2 -3 -4 0.3 0.48
-2 -3 4 0.31 0.52
-2 -3 4 0.29 0.35
-2 -3 4 0.74 0.53
2 -3 -4 -0.39 0.53
2 -3 -4 0.02 0.49
-2 -3 4 0.08 0.33
2 3 -4 -0.18 0.37
2 3 -4 0.36 0.44
-2 3 4 0.44 0.38
-2 3 4 0.33 0.44
-2 3 4 0.34 0.49
-2 3 4 -0.43 0.4
2 3 -4 0.37 0.35
-2 3 4 0.27 0.39
-2 3 4 0.14 0.45
-2 3 4 0.27 0.34
2 3 -4 0.39 0.52
-1 -3 4 6.72 0.74
1 -3 -4 6.34 0.73
1 -3 -4 7.2 0.74
-1 -3 4 6.79 0.59
1 -3 -4 7.71 0.64
-1 -3 4 6.98 0.75
-1 -3 4 8.21 0.54
-1 3 4 7.37 0.58
-1 3 4 8.42 0.66
1 3 -4 7.06 0.68
1 3 -4 7.72 0.77
-1 3 4 7.06 0.72
1 3 -4 8.18 0.87
-1 3 4 6.89 0.71
1 3 -4 8.28 0.65
-1 3 4 6.7 0.63
1 3 -4 7.89 0.55
-1 3 4 7.29 0.73
-1 3 4 7.07 0.62
0 -3 -4 10.11 0.7
0 -3 4 8.52 0.77
0 -3 -4 8.4 0.77
0 -3 -4 8.62 0.8
0 -3 4 8.8 0.82
0 3 4 9.5 0.69
0 3 -4 7.75 0.56
0 3 4 9.18 0.66
0 3 4 8.61 0.69
0 3 -4 7.6 0.78
0 3 4 8.89 0.64
0 3 4 8.23 0.76
0 3 4 9.21 0.79
0 3 -4 8.26 0.77
0 3 -4 9 0.74
0 3 -4 9.34 0.72
0 3 -4 8.67 0.59
0 3 -4 9.68 0.92
0 3 4 8.54 0.76
-1 -3 -4 17.13 1.05
1 -3 4 15.27 1.05
-1 -3 -4 15.05 1
-1 -3 -4 14.78 1.06
1 -3 4 16.25 1.01
1 -3 4 16.12 0.96
1 -3 4 16.55 1
-1 3 -4 18.47 1.01
1 3 4 16.42 0.9
-1 3 -4 15.73 0.83
-1 3 -4 15.71 0.96
1 3 4 16.15 0.98
1 3 4 15.61 1.04
-1 3 -4 15.53 0.99
1 3 4 15.6 0.95
1 3 4 15.43 0.87
1 3 4 16.3 1.03
-1 3 -4 15.92 0.78
2 -3 4 6.6 0.71
-2 -3 -4 6.28 0.65
-2 -3 -4 6.59 0.73
2 -3 4 5.19 0.6
2 -3 4 5.28 0.68
-2 -3 -4 6.35 0.75
2 -3 4 6.05 0.63
-2 3 -4 6.47 0.72
2 3 4 7.13 0.56
-2 3 -4 6.51 0.51
2 3 4 4.98 0.66
2 3 4 6.44 0.63
-2 3 -4 5.81 0.67
-2 3 -4 6.78 0.64
2 3 4 5.97 0.6
-2 3 -4 7.05 0.55
2 3 4 5.38 0.47
-3 -3 -4 1.67 0.62
3 -3 4 1.9 0.43
3 -3 4 2.26 0.59
-3 -3 -4 1.13 0.47
3 -3 4 2.03 0.6
-3 -3 -4 2.14 0.52
-3 -3 -4 1.5 0.59
-3 3 -4 1.63 0.46
3 3 4 1.69 0.46
-3 3 -4 1.67 0.42
-3 3 -4 1.98 0.53
3 3 4 2.42 0.37
3 3 4 1.77 0.48
-3 3 -4 2.21 0.61
3 3 4 2.15 0.42
4 -3 4 77.92 2.92
-4 -3 -4 82.93 3
4 -3 4 78.63 3.11
4 -3 4 82.39 2.97
4 -3 4 77.23 3.13
-4 -3 -4 75.18 3.15
-4 -3 -4 76.88 3.15
4 3 4 80.23 2.91
4 3 4 79.13 2.97
-4 3 -4 84.08 3
-4 3 -4 80.63 2.93
-4 3 -4 79.33 3.12
4 3 4 79.74 3.05
5 -3 4 5.8 0.79
-5 -3 -4 6.11 0.5
-5 -3 -4 5.83 0.57
-5 -3 -4 4.86 0.76
5 -3 4 5.87 0.73
5 -3 4 6.32 0.45
-5 -3 -4 4.96 0.77
5 -3 4 6.42 0.59
5 3 4 5.56 0.66
5 3 4 5.79 0.52
-5 3 -4 5.19 0.46
5 3 4 6.37 0.53
-5 3 -4 6.65 0.74
-5 3 -4 6.22 0.64
6 -3 4 7.83 0.83
-6 -3 -4 7.66 0.58
-6 -3 -4 7.61 0.9
6 -3 4 7.21 0.72
-6 -3 -4 7.6 0.9
6 -3 4 6.16 0.85
-6 -3 -4 7.68 0.58
-6 3 -4 7.46 0.76
6 3 4 6.76 0.54
6 3 4 6.79 0.73
-6 3 -4 6.84 0.8
6 3 4 8.87 0.62
7 -3 4 11.05 1
-7 -3 -4 10.78 0.73
-7 -3 -4 12.15 1.09
7 -3 4 12.07 1.07
-7 -3 -4 12.91 1.17
-7 -3 -4 10.74 0.75
7 3 4 11.65 0.79
-7 3 -4 12.53 0.95
7 3 4 11.52 0.67
-7 3 -4 10.56 0.97
7 3 4 12.82 0.95
-8 -3 -4 43.14 1.69
-8 -3 -4 43.39 2.17
-8 -3 -4 42.85 1.76
8 -3 4 41.73 2.06
-8 -3 -4 42.67 2.1
8 -3 4 42.93 2.05
8 3 4 42 1.82
8 3 4 42.61 1.93
-8 3 -4 45.48 2
-8 3 -4 44.16 2.06
-9 -3 -4 7.09 0.97
9 -3 4 6.89 0.91
-9 -3 -4 5.01 0.61
-9 -3 -4 5.44 0.97
9 -3 4 4.52 0.9
-9 3 -4 4.93 0.83
-9 3 -4 4.72 0.83
9 3 4 6.19 0.78
9 3 4 5.94 0.7
10 -3 4 2.31 0.82
-10 -3 -4 1.38 0.78
-10 -3 -4 2.96 0.89
10 -3 4 3.46 0.91
-10 3 -4 0.73 0.71
10 3 4 2.93 0.72
-10 3 -4 3.01 0.87
10 3 4 3.12 0.67
-11 -3 -4 3.92 1
11 -3 4 3.83 0.91
-11 -3 -4 3.44 0.93
11 -3 4 3.7 1.02
11 3 4 2.66 0.75
11 3 4 3.85 0.8
-11 3 -4 5.54 1.02
-11 3 -4 4.1 0.86
12 -3 4 0.13 0.93
-12 -3 -4 0.93 0.86
12 -3 4 1.2 0.9
-12 -3 -4 0.15 0.96
12 3 4 0 0.72
-12 3 -4 0.41 0.91
-12 3 -4 -0.02 0.77
12 3 4 -0.14 0.7
-13 -3 -4 4 1.13
-13 -3 -4 3.15 1
13 -3 4 3.03 1.07
13 -3 4 2.22 1.08
13 3 4 1.92 0.87
-13 3 -4 2.94 0.97
-13 3 -4 2.31 1.04
13 3 4 4.26 0.92
-14 -3 -4 31.91 2.27
14 -3 4 32.05 2.15
-14 -3 -4 33.52 2.06
14 -3 4 33.06 2.26
14 3 4 33.84 1.91
-14 3 -4 30.99 2.14
14 3 4 29.21 1.93
-14 3 -4 34.52 2.07
-15 -3 -4 2.57 1.2
15 -3 4 0.54 1.1
15 -3 4 2.29 1.2
-15 -3 -4 -1.15 0.94
15 3 4 0.93 0.94
-15 3 -4 0.49 1.1
15 3 4 -0.51 0.87
-15 3 -4 -0.32 0.92
-16 -3 -4 5.93 1.25
16 -3 4 5.38 1.39
16 -3 4 2.33 1.23
-16 -3 -4 5.89 1.48
-16 3 -4 2.84 1.09
16 3 4 3.57 1.09
-16 3 -4 4.11 1.3
16 3 4 6.3 1.2
17 -3 4 4.12 1.45
-17 -3 -4 2.05 1.17
-17 -3 -4 1.84 1.43
17 -3 4 -0.44 1.17
-17 3 -4 2 1.3
-17 3 -4 4.16 1.2
17 3 4 1.06 1.11
17 3 4 3.08 1.1
18 -3 4 16.01 1.89
-18 -3 -4 20.51 1.93
18 -3 4 23.95 2.23
-18 -3 -4 21.58 2.27
18 3 4 21.8 1.82
-18 3 -4 22.71 2.17
18 3 4 24.28 1.94
-18 3 -4 21.64 1.92
19 -3 4 -0.45 1.35
-19 -3 -4 2.39 1.28
19 -3 4 3.6 1.6
-19 -3 -4 4.58 1.67
19 3 4 2.22 1.24
-19 3 -4 2.17 1.31
-19 3 -4 1.96 1.54
19 3 4 1.18 1.16
-20 -3 -4 7.49 1.53
20 -3 4 8.92 1.87
20 -3 4 5.83 1.62
-20 -3 -4 6.13 1.91
-20 3 -4 8.9 1.56
20 3 4 7.56 1.51
20 3 4 8.35 1.56
-20 3 -4 7.03 1.82
-21 -3 -4 0.73 1.73
21 -3 4 -0.02 1.51
21 -3 4 0.05 1.74
-21 -3 -4 1.22 1.36
21 3 4 1.45 1.39
-21 3 -4 3.54 1.48
-21 3 -4 1.09 1.76
21 3 4 3.12 1.45
22 -3 4 4.8 1.93
-22 -3 -4 1.13 1.45
22 -3 4 4.15 1.68
-22 -3 -4 3.76 1.91
22 3 4 2.59 1.51
-22 3 -4 2.43 1.54
-22 3 -4 5.76 2
22 3 4 4.97 1.68
-23 -3 -4 1.08 1.86
-23 -3 -4 -2.35 1.41
23 -3 4 0.17 1.86
23 3 4 0.3 1.59
-23 3 -4 0.58 1.6
-23 3 -4 2.18 1.92
23 3 4 1.7 1.55
-22 -4 4 -1.36 1.8
-22 -4 4 0.02 1.63
22 -4 -4 3.93 2.06
22 4 -4 -0.64 1.33
22 4 -4 -0.24 1.69
-22 4 4 2.56 1.75
-22 4 4 -0.25 1.63
-21 -4 4 3.16 1.67
-21 -4 4 4.49 1.85
21 -4 -4 0.96 1.91
21 4 -4 1.1 1.56
-21 4 4 4.25 1.68
-21 4 4 3.24 1.78
21 4 -4 5.44 1.48
-20 -4 4 1.17 1.6
-20 -4 4 -0.86 1.51
20 -4 -4 1.94 1.75
-20 4 4 -0.59 1.43
20 4 -4 -0.75 1.22
-20 4 4 1.38 1.54
20 4 -4 0.97 1.44
19 -4 -4 -1.31 1.67
-19 -4 4 1.07 1.48
-19 -4 4 1.3 1.59
-19 4 4 -0.24 1.43
19 4 -4 0.51 1.2
-19 4 4 2.4 1.53
19 4 -4 1.66 1.45
-18 -4 4 2.52 1.46
-18 -4 4 1.79 1.41
18 -4 -4 0.69 1.5
18 4 -4 2.07 1.37
-18 4 4 0.36 1.29
18 4 -4 0.16 1.12
-18 4 4 4.64 1.38
17 -4 -4 -0.17 1.45
-17 -4 4 0.55 1.35
-17 -4 4 0.57 1.31
-17 4 4 0.96 1.22
17 4 -4 1.05 1.28
-17 4 4 0.25 1.22
17 4 -4 -0.29 1.07
-16 -4 4 13.75 1.75
-16 -4 4 9.9 1.64
16 -4 -4 12.32 1.77
16 -4 -4 12.62 1.51
16 4 -4 14.47 1.51
16 4 -4 11.9 1.53
-16 4 4 14.21 1.61
-16 4 4 11.13 1.54
-15 -4 4 10.96 1.59
-15 -4 4 11.66 1.62
15 -4 -4 11.86 1.06
15 -4 -4 13.87 1.71
-15 4 4 12.88 1.57
-15 4 4 10.42 0.97
15 4 -4 12.73 1.44
15 4 -4 11.98 1.36
14 -4 -4 -0.35 0.7
-14 -4 4 -0.18 1.06
14 -4 -4 1.45 1.2
-14 -4 4 -0.14 1.1
14 4 -4 0.21 0.9
-14 4 4 1.87 1.02
-14 4 4 1.39 0.63
14 4 -4 0.84 1.03
-13 -4 4 49.54 2.76
13 -4 -4 51.49 2.83
13 -4 -4 47.6 2.19
-13 -4 4 51.41 2.69
13 -4 -4 47.14 2.76
-13 4 4 51.95 2.17
13 4 -4 52.69 2.6
-13 4 4 52.42 2.61
13 4 -4 50.39 2.46
-12 -4 4 6.21 1.15
12 -4 -4 4.98 1.22
12 -4 -4 6.7 0.79
12 -4 -4 3.18 1.17
-12 -4 4 6.09 1.21
-12 4 4 4.3 0.62
12 4 -4 4.13 0.94
-12 4 4 5.5 1.01
-12 4 4 5.67 0.72
12 4 -4 5.84 1.08
-11 -4 4 -0.03 0.84
11 -4 -4 1.02 1.01
-11 -4 4 0.27 0.92
11 -4 -4 -0.25 0.59
11 -4 -4 0.53 1
11 4 -4 1.37 0.74
-11 4 4 -0.09 0.71
-11 4 4 1.3 0.6
-11 4 4 -0.55 0.48
11 4 -4 0.64 0.79
-10 -4 4 24.89 1.68
10 -4 -4 27.33 1.42
10 -4 -4 29.24 1.97
10 -4 -4 25.23 1.85
-10 -4 4 25.86 1.86
10 4 -4 27.9 1.63
-10 4 4 26.52 1.28
-10 4 4 28.71 1.37
-10 4 4 26.83 1.71
10 4 -4 27.38 1.65
-9 -4 4 31.01 1.95
9 -4 -4 32.82 1.99
-9 -4 4 35.68 1.83
9 -4 -4 36.16 2.08
9 -4 -4 32.23 1.55
-9 4 4 33.83 1.8
9 4 -4 35.33 1.82
-9 4 4 29.63 1.54
-9 4 4 32.72 1.53
9 4 -4 35.49 1.79
-9 4 4 31.68 1.46
-8 -4 4 5.34 1.02
8 -4 -4 5.6 1.06
8 -4 -4 7.48 1.07
-8 -4 4 8.21 0.98
8 -4 -4 7.73 0.73
-8 4 4 7.41 0.67
8 4 -4 6.81 0.9
-8 4 4 7.02 0.76
8 4 -4 8.47 0.9
-8 4 4 8.03 0.72
-8 4 4 6.81 0.89
7 -4 -4 0.7 0.87
7 -4 -4 -0.13 0.76
-7 -4 4 1.23 0.63
-7 -4 4 0.46 0.79
7 -4 -4 -0.05 0.54
-7 4 4 0.73 0.63
7 4 -4 1.57 0.64
-7 4 4 0.6 0.47
-7 4 4 0.06 0.55
-7 4 4 0.33 0.48
7 4 -4 0.19 0.6
-6 -4 4 3 0.84
6 -4 -4 0.06 0.53
6 -4 -4 1.11 0.85
6 -4 -4 1.45 0.74
-6 -4 4 1.05 0.57
-6 4 4 0.06 0.49
6 4 -4 0.95 0.6
-6 4 4 2.08 0.5
-6 4 4 0.37 0.58
6 4 -4 1.61 0.45
6 4 -4 2.44 0.61
6 4 -4 0.33 0.38
-6 4 4 1.15 0.58
5 -4 -4 25.8 1.5
-5 -4 4 25.21 1.61
5 -4 -4 27.09 1.3
-5 -4 4 22.91 1.51
-5 -4 4 26 1.32
5 -4 -4 25.67 1.65
-5 4 4 25.92 1.27
-5 4 4 24.16 1.39
-5 4 4 25.51 1.26
5 4 -4 28.04 1.41
5 4 -4 22.18 1.32
5 4 -4 23.2 1.24
5 4 -4 24.48 1.17
-4 -4 4 14.24 1.25
4 -4 -4 16.26 1.17
-4 -4 4 15.43 1
4 -4 -4 16.18 1.05
-4 -4 4 16.19 1.18
4 -4 -4 16.13 1.25
4 4 -4 13.85 0.92
4 4 -4 16.11 1.08
-4 4 4 14.65 0.98
-4 4 4 16.19 1.12
4 4 -4 14.54 0.96
4 4 -4 14.7 1.01
-4 4 4 13.88 0.95
3 -4 -4 6.02 0.89
3 -4 -4 5.99 0.78
-3 -4 4 4.95 0.61
-3 -4 4 6.32 0.91
-3 -4 4 4.67 0.8
-3 4 4 5.21 0.64
3 4 -4 6.43 0.64
3 4 -4 5.49 0.68
3 4 -4 6.04 0.64
-3 4 4 4.93 0.71
3 4 -4 4.85 0.73
-3 4 4 6.11 0.69
2 -4 -4 138.67 5.13
-2 -4 4 135.2 5.23
-2 -4 4 140.46 5.04
2 -4 -4 142.64 5.26
-2 -4 4 133.49 5.24
2 -4 -4 140.67 5.22
-2 4 4 134.76 5.1
2 4 -4 141.51 5.08
2 4 -4 146.74 5.16
-2 4 4 138.94 5.22
2 4 -4 138.77 5.05
-2 4 4 140.11 5.03
-2 4 4 139.75 5.09
2 4 -4 137.6 5.13
1 -4 -4 237.68 8.58
-1 -4 4 239.33 8.59
1 -4 -4 230.44 8.47
-1 -4 4 243.24 8.38
1 -4 -4 240.65 8.56
-1 -4 4 220.17 8.54
1 4 -4 235.59 8.52
-1 4 4 240.36 8.48
1 4 -4 242.25 8.47
-1 4 4 244.28 8.42
1 4 -4 243.73 8.51
-1 4 4 250.79 8.47
-1 4 4 228.29 8.46
1 4 -4 232.04 8.39
0 -4 -4 20.04 1.16
0 -4 4 22.11 1.35
0 -4 4 22.49 1.31
0 -4 -4 18.75 1.34
0 -4 -4 20.64 1.35
0 4 -4 19.82 1.22
0 4 -4 15.93 1.09
0 4 4 20.12 1.14
0 4 -4 19.34 1.19
0 4 4 21.79 1.13
0 4 -4 21.19 1.01
1 -4 4 64.72 2.64
-1 -4 -4 63.85 2.63
-1 -4 -4 63.82 2.64
-1 -4 -4 63.38 2.61
1 -4 4 61.42 2.54
1 4 4 61.52 2.49
-1 4 -4 65.02 2.57
1 4 4 63.01 2.42
-1 4 -4 61.03 2.56
1 4 4 62.13 2.57
-1 4 -4 64.65 2.39
-1 4 -4 59.56 2.45
1 4 4 57.6 2.45
2 -4 4 32.06 1.72
-2 -4 -4 31.62 1.72
-2 -4 -4 30.59 1.69
2 -4 4 32.89 1.65
-2 -4 -4 32.23 1.62
2 -4 4 32.85 1.57
-2 4 -4 33.08 1.49
2 4 4 32.92 1.56
2 4 4 31.79 1.49
2 4 4 32.3 1.43
-2 4 -4 34.21 1.63
2 4 4 34.51 1.57
-2 4 -4 32.71 1.57
-2 4 -4 32.68 1.45
-3 -4 -4 0.38 0.57
3 -4 4 1.36 0.66
3 -4 4 0.6 0.51
-3 -4 -4 0.24 0.66
3 -4 4 0.07 0.66
-3 -4 -4 0.34 0.68
-3 4 -4 0.65 0.51
-3 4 -4 0.51 0.45
3 4 4 0.21 0.48
-3 4 -4 -0.29 0.57
3 4 4 0.4 0.5
-3 4 -4 2.07 0.55
3 4 4 -0.39 0.53
3 4 4 -0.07 0.42
-4 -4 -4 1.83 0.74
4 -4 4 3.17 0.55
4 -4 4 0.85 0.68
-4 -4 -4 0.48 0.72
-4 -4 -4 1.74 0.55
4 -4 4 2.5 0.79
-4 4 -4 2.16 0.67
4 4 4 2.15 0.55
4 4 4 1.79 0.46
-4 4 -4 0.83 0.51
4 4 4 1.17 0.58
-4 4 -4 2.01 0.54
4 4 4 1.36 0.51
-4 4 -4 1.53 0.53
-5 -4 -4 24.57 1.53
5 -4 4 21.15 1.1
-5 -4 -4 25.89 1.57
5 -4 4 22.45 1.47
-5 -4 -4 20.94 1.2
5 -4 4 23.13 1.44
5 4 4 21.68 1.17
5 4 4 21.29 1.16
-5 4 -4 23.19 1.42
5 4 4 21.61 1.29
-5 4 -4 21.85 1.22
-5 4 -4 22.63 1.14
5 4 4 22.48 1.13
6 -4 4 2.33 0.77
-6 -4 -4 2.22 0.45
-6 -4 -4 1.41 0.49
-6 -4 -4 1.55 0.78
6 -4 4 1.44 0.77
-6 -4 -4 1.83 0.81
6 4 4 0.69 0.44
6 4 4 1.5 0.49
6 4 4 1.09 0.63
-6 4 -4 0.63 0.56
-6 4 -4 1.6 0.69
-6 4 -4 1.7 0.45
7 -4 4 0.61 0.76
7 -4 4 1.49 0.81
-7 -4 -4 1.08 0.45
-7 -4 -4 1.44 0.82
-7 -4 -4 1.55 0.8
-7 -4 -4 2.3 0.47
7 4 4 1.79 0.65
-7 4 -4 0.24 0.7
7 4 4 1.31 0.44
-7 4 -4 2.2 0.68
7 4 4 1.57 0.55
8 -4 4 8.56 1.04
-8 -4 -4 8.01 1.08
-8 -4 -4 10.07 1.15
8 -4 4 8.47 1.13
-8 4 -4 9.53 0.99
8 4 4 8 0.93
-8 4 -4 7.96 1.02
8 4 4 9.79 0.82
9 -4 4 -0.26 0.86
-9 -4 -4 -0.74 0.81
-9 -4 -4 -0.61 0.8
9 -4 4 -0.55 0.74
-9 4 -4 0.38 0.73
9 4 4 0.45 0.67
-9 4 -4 1.11 0.78
9 4 4 0.97 0.64
10 -4 4 0.9 0.93
10 -4 4 0.87 0.84
-10 -4 -4 -0.16 0.9
-10 -4 -4 0.73 0.92
-10 4 -4 -0.08 0.79
-10 4 -4 0.73 0.82
10 4 4 0.64 0.67
10 4 4 -0.63 0.66
-11 -4 -4 0.83 0.98
11 -4 4 0.98 0.92
-11 -4 -4 0.38 1.03
11 -4 4 1.46 0.94
11 4 4 2.21 0.82
-11 4 -4 1.51 0.87
-11 4 -4 0.99 0.9
11 4 4 1.29 0.77
12 -4 4 10.05 1.32
12 -4 4 12.35 1.44
-12 -4 -4 11.57 1.44
-12 -4 -4 13.14 1.53
-12 4 -4 8.66 1.27
-12 4 -4 13.4 1.39
12 4 4 12.71 1.24
12 4 4 13.8 1.18
13 -4 4 1.65 1.09
-13 -4 -4 1.44 1.16
-13 -4 -4 3.94 1.19
13 -4 4 0.97 1.08
-13 4 -4 2.29 0.99
-13 4 -4 0.44 1.11
13 4 4 1.84 0.94
13 4 4 1.7 0.9
-14 -4 -4 2.51 1.16
-14 -4 -4 1.3 1.2
14 -4 4 1.53 1.18
14 -4 4 2.21 1.17
-14 4 -4 1.54 1.06
-14 4 -4 2.2 1.22
14 4 4 1.5 0.99
14 4 4 1.35 0.95
-15 -4 -4 2.31 1.31
15 -4 4 3.12 1.38
-15 -4 -4 0.05 1.1
15 -4 4 1.8 1.17
-15 4 -4 -0.26 1.03
15 4 4 0.89 1.01
-15 4 -4 0.97 1.24
15 4 4 -0.68 0.95
-16 -4 -4 -1.44 1.11
-16 -4 -4 0.15 1.33
16 -4 4 0.53 1.24
16 -4 4 0.05 1.38
-16 4 -4 1.15 1.29
16 4 4 0.53 1.04
-16 4 -4 -0.44 1.15
16 4 4 1.98 1.08
17 -4 4 -0.34 1.43
-17 -4 -4 1.19 1.42
-17 -4 -4 -0.93 1.22
17 -4 4 1.06 1.28
-17 4 -4 -0.72 1.27
17 4 4 1.12 1.14
-17 4 -4 -0.8 1.4
17 4 4 2.44 1.18
-18 -4 -4 0.85 1.53
18 -4 4 3.33 1.63
-18 -4 -4 3.32 1.47
18 -4 4 3.32 1.45
-18 4 -4 5.89 1.49
-18 4 -4 3.89 1.57
18 4 4 2.17 1.28
18 4 4 2.55 1.29
19 -4 4 -0.54 1.59
-19 -4 -4 0.33 1.4
-19 -4 -4 1.01 1.61
19 -4 4 -0.15 1.41
-19 4 -4 1.1 1.4
19 4 4 2.95 1.36
19 4 4 2 1.3
-19 4 -4 2.92 1.62
20 -4 4 0.18 1.49
-20 -4 -4 1.95 1.71
-20 -4 -4 2.75 1.54
20 -4 4 1.29 1.75
-20 4 -4 1.24 1.52
20 4 4 1.64 1.38
-20 4 -4 1.58 1.75
20 4 4 4.36 1.45
-21 -4 -4 0.17 1.76
-21 -4 -4 0.85 1.53
21 -4 4 2.72 1.91
-21 4 -4 2.18 1.62
-21 4 -4 0.79 1.83
21 4 4 -0.52 1.39
21 4 4 1.08 1.46
22 -4 4 4.74 2.06
-22 -4 -4 4.03 1.91
-22 -4 -4 3.37 1.66
-22 4 -4 2.07 2
22 4 4 3.3 1.56
-22 4 -4 4.11 1.74
22 4 4 4.8 1.64
-21 -5 4 0.35 1.7
21 -5 -4 -0.17 2.09
-21 -5 4 -1.78 1.76
-21 5 4 1.03 1.75
21 5 -4 -0.46 1.45
-21 5 4 0.59 1.78
21 5 -4 0.55 1.63
-20 -5 4 2.44 1.66
20 -5 -4 1.34 2.06
-20 -5 4 -0.72 1.6
20 5 -4 3 1.46
-20 5 4 3.07 1.77
-20 5 4 2.76 1.7
20 5 -4 0.73 1.57
-19 -5 4 2.73 1.67
19 -5 -4 0.72 1.94
-19 -5 4 0.23 1.57
-19 5 4 1.62 1.55
-19 5 4 -1.06 1.52
19 5 -4 3.38 1.61
19 5 -4 -1.14 1.24
-18 -5 4 3.08 1.6
-18 -5 4 0.52 1.5
18 -5 -4 -0.45 1.81
-18 5 4 2.22 1.57
-18 5 4 2.42 1.5
18 5 -4 3.65 1.57
18 5 -4 2.55 1.34
-17 -5 4 -0.23 1.38
-17 -5 4 0.92 1.43
17 -5 -4 1.95 1.73
-17 5 4 3.14 1.53
17 5 -4 0.32 1.18
-17 5 4 2.14 1.4
17 5 -4 0.13 1.32
-16 -5 4 -0.1 1.31
-16 -5 4 0.52 1.31
16 -5 -4 -0.64 1.56
16 5 -4 2.56 1.22
-16 5 4 -0.41 1.3
-16 5 4 -1.98 1.24
16 5 -4 0.43 1.26
15 -5 -4 -0.85 1.46
-15 -5 4 1.37 1.28
-15 -5 4 2.92 1.37
15 5 -4 2.22 1.16
-15 5 4 1.22 1.25
-15 5 4 -0.12 1.17
15 5 -4 2.14 1.25
-14 -5 4 4.07 1.42
-14 -5 4 2.33 1.25
14 -5 -4 4.39 1.21
14 -5 -4 6.01 1.58
14 5 -4 3.94 1.12
-14 5 4 4.97 1.26
-14 5 4 3.52 1.27
14 5 -4 5.48 1.3
-13 -5 4 4.92 1.28
13 -5 -4 1.96 0.84
-13 -5 4 2.12 1.25
13 -5 -4 1.14 1.35
13 5 -4 2.05 1
-13 5 4 3.47 0.7
-13 5 4 1.57 1.07
13 5 -4 -0.18 1.04
12 -5 -4 0.86 1.25
-12 -5 4 0.58 1.02
-12 -5 4 -0.18 1.15
12 -5 -4 0.53 0.75
-12 5 4 0.42 0.94
12 5 -4 1.57 0.93
12 5 -4 0.9 0.98
-12 5 4 0.5 0.64
-11 -5 4 10.18 1.47
11 -5 -4 8.56 0.96
11 -5 -4 7.98 1.39
-11 -5 4 9.57 1.22
11 -5 -4 7.8 1.39
11 5 -4 10 1.23
11 5 -4 6.75 1.11
-11 5 4 6.3 1.17
-11 5 4 9.7 0.89
-10 -5 4 0.24 0.84
10 -5 -4 0.03 1.02
-10 -5 4 -0.98 1.03
10 -5 -4 -1.27 0.69
10 -5 -4 0.32 1.1
10 5 -4 0.02 0.86
10 5 -4 0.7 0.83
-10 5 4 -0.76 0.81
-10 5 4 1.01 0.64
-9 -5 4 32.19 1.89
-9 -5 4 36.43 2.28
9 -5 -4 36.93 2.2
9 -5 -4 33.37 2.23
9 -5 -4 32.57 1.74
9 5 -4 31.28 1.91
-9 5 4 33.42 1.62
9 5 -4 30.62 1.83
-9 5 4 35.65 1.95
-8 -5 4 6.31 0.96
8 -5 -4 7.3 0.89
8 -5 -4 6.45 1.13
-8 -5 4 4.1 1.15
8 -5 -4 7.29 1.25
8 5 -4 4.76 0.92
8 5 -4 6.33 0.97
-8 5 4 5.52 0.95
-8 5 4 5.53 0.74
7 -5 -4 29.7 2.15
-7 -5 4 33.26 1.76
7 -5 -4 32.43 1.65
-7 -5 4 31.72 2.02
7 -5 -4 35.15 2.05
7 5 -4 33.05 1.76
7 5 -4 30.63 1.45
7 5 -4 29.77 1.41
-7 5 4 32.62 1.55
-7 5 4 30.5 1.81
7 5 -4 32.7 1.79
6 -5 -4 2.95 0.75
-6 -5 4 4.23 1.07
6 -5 -4 1.59 0.92
6 -5 -4 2.04 1.01
-6 -5 4 4.11 0.77
-6 5 4 2.68 0.65
-6 5 4 1.4 0.73
6 5 -4 2.15 0.74
6 5 -4 3.08 0.55
6 5 -4 3.1 0.61
6 5 -4 2.25 0.77
5 -5 -4 18.46 1.23
5 -5 -4 17.3 1.5
5 -5 -4 17.39 1.38
-5 -5 4 17.82 1.22
-5 -5 4 19.66 1.55
5 5 -4 16.19 1.09
-5 5 4 18.09 1.14
5 5 -4 16.9 1.2
-5 5 4 17.58 1.29
5 5 -4 19.4 1.3
4 -5 -4 -0.07 0.67
-4 -5 4 0.76 0.8
4 -5 -4 0.34 0.88
4 -5 -4 0.18 0.76
-4 -5 4 -0.47 0.81
-4 -5 4 -0.13 0.56
4 5 -4 -0.39 0.61
-4 5 4 0.2 0.56
4 5 -4 -0.33 0.58
4 5 -4 -0.26 0.51
4 5 -4 0.53 0.65
-4 5 4 0.45 0.64
-3 -5 4 6.37 1
3 -5 -4 6.57 1.08
3 -5 -4 6.51 0.97
-3 -5 4 5.92 0.75
-3 -5 4 4.36 0.91
-3 5 4 6.03 0.87
3 5 -4 4.33 0.73
-3 5 4 5.08 0.76
3 5 -4 5.28 0.73
3 5 -4 5.17 0.83
-2 -5 4 1.05 0.79
2 -5 -4 3.27 0.93
-2 -5 4 1.45 0.59
2 -5 -4 1.25 0.78
-2 -5 4 1.54 0.83
2 -5 -4 1.07 0.75
2 5 -4 1.31 0.62
-2 5 4 2.05 0.64
-2 5 4 2.46 0.63
2 5 -4 2.31 0.65
2 5 -4 3.29 0.73
1 -5 -4 0.66 0.68
1 -5 -4 0.78 0.75
-1 -5 4 1.11 0.56
1 -5 -4 1.87 0.87
-1 -5 4 1.9 0.8
-1 -5 4 -0.57 0.78
1 5 -4 1.33 0.69
-1 5 4 1.79 0.63
1 5 -4 0.7 0.58
-1 5 4 1.32 0.62
1 5 -4 0.33 0.6
0 -5 -4 1.86 0.82
0 -5 4 3.46 0.85
0 -5 4 3.76 0.93
0 -5 -4 2.63 0.8
0 5 -4 2.26 0.67
0 5 -4 4.28 0.76
0 5 -4 2.84 0.57
0 5 -4 3.08 0.72
0 5 4 1.7 0.65
-1 -5 -4 8.18 0.99
-1 -5 -4 9.08 1.04
1 -5 4 10.38 1.03
-1 -5 -4 10.32 1.1
1 -5 4 8.11 1.06
1 5 4 8.12 0.8
-1 5 -4 9.01 0.85
-1 5 -4 9.3 0.79
-1 5 -4 9.28 0.95
1 5 4 10.13 0.94
-1 5 -4 9.14 0.95
-2 -5 -4 4.42 0.81
2 -5 4 2.95 0.77
-2 -5 -4 4.13 0.89
2 -5 4 4.19 0.87
2 -5 4 2.91 0.84
-2 -5 -4 4.43 0.91
-2 5 -4 3.58 0.64
2 5 4 3.45 0.63
-2 5 -4 3.48 0.8
2 5 4 3.46 0.74
-2 5 -4 3.96 0.85
-3 -5 -4 2.2 0.83
-3 -5 -4 0.77 0.66
3 -5 4 0.08 0.8
-3 -5 -4 0.23 0.77
3 -5 4 0.65 0.74
3 -5 4 0.53 0.66
3 5 4 1.36 0.66
-3 5 -4 0.61 0.72
3 5 4 0.08 0.51
-3 5 -4 1.46 0.57
4 -5 4 6.55 0.77
-4 -5 -4 6.69 1.04
-4 -5 -4 4.93 0.79
-4 -5 -4 5.03 1.02
4 -5 4 5.35 0.99
4 -5 4 6.55 1.04
4 5 4 6.22 0.72
4 5 4 7.15 0.91
4 5 4 4.82 0.76
-4 5 -4 6.71 0.78
-4 5 -4 5.78 0.78
-4 5 -4 5.9 0.94
5 -5 4 12.53 1.26
5 -5 4 12.51 0.94
5 -5 4 11.4 1.28
-5 -5 -4 12.93 1
-5 -5 -4 11.29 1.24
-5 -5 -4 11.16 1.26
-5 5 -4 16.79 1.08
-5 5 -4 12.66 1.04
5 5 4 11.94 0.92
5 5 4 13.31 0.97
5 5 4 13.45 1.12
-5 5 -4 12.9 1.21
-6 -5 -4 2.77 0.63
-6 -5 -4 3.61 0.95
6 -5 4 3.18 0.97
6 -5 4 3.23 0.95
-6 -5 -4 1.69 0.89
-6 5 -4 3.06 0.87
6 5 4 2.36 0.62
-6 5 -4 1.81 0.61
6 5 4 1.08 0.58
6 5 4 2.42 0.77
-6 5 -4 2.02 0.69
7 -5 4 -0.48 0.94
-7 -5 -4 0.13 0.51
-7 -5 -4 0.77 0.89
7 -5 4 -0.25 0.89
-7 -5 -4 1.74 0.93
-7 5 -4 0.38 0.46
-7 5 -4 0.5 0.72
-7 5 -4 0.83 0.8
7 5 4 0.79 0.61
-7 5 -4 0.39 0.53
7 5 4 0.79 0.75
7 5 4 0.37 0.51
-8 -5 -4 5.03 1.11
-8 -5 -4 4.73 0.59
-8 -5 -4 5.66 1.17
8 -5 4 4.56 1.12
8 -5 4 5.89 1.08
-8 5 -4 5 0.59
-8 5 -4 4.35 0.49
8 5 4 6.01 0.81
8 5 4 4.46 0.9
-8 5 -4 6.52 1.07
-8 5 -4 5.09 0.93
9 -5 4 6.07 1.22
-9 -5 -4 4.22 1.12
9 -5 4 3.62 1.09
-9 -5 -4 5.9 1.19
-9 5 -4 7.31 1.08
-9 5 -4 3.61 1.03
9 5 4 6.33 0.87
9 5 4 6.44 0.99
-10 -5 -4 3.21 1.14
-10 -5 -4 3.12 1.16
10 -5 4 5.69 1.2
10 -5 4 6.83 1.28
10 5 4 5.77 1
-10 5 -4 6.86 1.12
-10 5 -4 5.11 1.14
10 5 4 6.34 0.95
11 -5 4 2.91 1.12
11 -5 4 2.2 1.27
-11 -5 -4 2.01 1.14
-11 -5 -4 1.91 1.11
-11 5 -4 2.15 1.1
11 5 4 4.46 0.94
-11 5 -4 2.23 1.07
11 5 4 1.34 0.93
-12 -5 -4 0.83 1.11
12 -5 4 3 1.3
12 -5 4 2.99 1.15
-12 -5 -4 1.21 1.15
12 5 4 0.78 0.97
-12 5 -4 3.66 1.15
12 5 4 0.26 0.85
-12 5 -4 1.89 1.11
-13 -5 -4 12.94 1.66
13 -5 4 12.86 1.73
13 -5 4 13.92 1.53
-13 -5 -4 11.98 1.62
-13 5 -4 13.25 1.59
-13 5 -4 12.27 1.56
13 5 4 13.68 1.33
13 5 4 16.98 1.51
-14 -5 -4 2.95 1.4
-14 -5 -4 2.71 1.31
14 -5 4 1.17 1.18
14 -5 4 3.16 1.45
14 5 4 0.21 1.04
-14 5 -4 3.11 1.29
14 5 4 3.21 1.06
-14 5 -4 2.05 1.27
-15 -5 -4 1.83 1.42
15 -5 4 2.99 1.5
-15 -5 -4 5.01 1.43
15 -5 4 4.17 1.28
15 5 4 5.29 1.28
-15 5 -4 2.95 1.38
15 5 4 4.77 1.2
-15 5 -4 3.25 1.46
-16 -5 -4 2.1 1.36
16 -5 4 1.4 1.56
16 -5 4 2.35 1.26
-16 -5 -4 -1.18 1.36
-16 5 -4 0.63 1.39
16 5 4 1.41 1.16
-16 5 -4 3.58 1.43
16 5 4 1.28 1.24
-17 -5 -4 27.5 2.61
17 -5 4 30.82 2.63
-17 -5 -4 30 2.51
17 -5 4 30.23 2.3
17 5 4 32.08 2.39
-17 5 -4 27.78 2.5
-17 5 -4 29.17 2.48
17 5 4 31.77 2.14
-18 -5 -4 1.15 1.63
-18 -5 -4 1.03 1.46
18 -5 4 -1.54 1.38
18 -5 4 0.2 1.71
18 5 4 0.23 1.26
-18 5 -4 0.63 1.64
18 5 4 -0.44 1.28
-18 5 -4 -0.89 1.46
19 -5 4 3.49 1.83
-19 -5 -4 3.3 1.8
19 -5 4 1.75 1.85
-19 -5 -4 1.34 1.57
19 5 4 4.15 1.57
-19 5 -4 6.38 1.87
-19 5 -4 4.64 1.75
19 5 4 4.36 1.49
-20 -5 -4 0.69 1.82
20 -5 4 0.63 1.92
-20 -5 -4 1.96 1.69
-20 5 -4 1.6 1.8
20 5 4 0.15 1.43
-20 5 -4 2.16 1.72
21 -5 4 17.27 2.59
-21 -5 -4 19.04 2.65
-21 -5 -4 16.57 2.27
-21 5 -4 18.73 2.53
21 5 4 19.47 2.23
-21 5 -4 14.35 2.27
19 -6 -4 0.44 2.06
-19 -6 4 2.7 1.76
-19 -6 4 0.62 1.74
-19 6 4 -0.24 1.64
19 6 -4 2.24 1.47
19 6 -4 0.23 1.64
-19 6 4 1.58 1.87
-18 -6 4 2.58 1.72
-18 -6 4 2.21 1.64
18 -6 -4 -0.18 1.92
18 6 -4 1.16 1.39
-18 6 4 3.39 1.72
18 6 -4 3.66 1.62
-18 6 4 3.34 1.75
-17 -6 4 -1.58 1.48
17 -6 -4 -1.07 1.72
-17 -6 4 -2.14 1.42
-17 6 4 1.04 1.51
17 6 -4 -0.17 1.32
17 6 -4 1.76 1.51
-17 6 4 2.69 1.69
-16 -6 4 -0.54 1.48
16 -6 -4 5.16 1.82
-16 -6 4 2.36 1.47
16 6 -4 3.44 1.36
16 6 -4 1.37 1.46
-16 6 4 2.55 1.47
-16 6 4 2.88 1.62
-15 -6 4 0.21 1.43
15 -6 -4 0 1.63
-15 -6 4 -0.66 1.32
-15 6 4 1.15 1.36
15 6 -4 -1.24 1.14
-15 6 4 0.56 1.49
15 6 -4 1.78 1.37
-14 -6 4 0.28 1.22
-14 -6 4 0.6 1.34
14 -6 -4 -1.22 1.44
-14 6 4 -2.25 1.3
14 6 -4 0.41 1.23
14 6 -4 1.51 1.2
-14 6 4 3.4 1.35
-13 -6 4 5.86 1.58
13 -6 -4 7.83 1.69
-13 -6 4 6.19 1.35
-13 6 4 6.47 1.56
13 6 -4 6.77 1.29
13 6 -4 6.2 1.34
-13 6 4 5.11 1.4
12 -6 -4 -0.43 1.38
-12 -6 4 0.68 1.14
-12 -6 4 -0.56 1.19
12 -6 -4 0.82 1.31
12 6 -4 -0.13 1.09
12 6 -4 0.14 0.99
-12 6 4 1.47 1.12
-12 6 4 -1.86 1.19
11 -6 -4 2.26 0.95
11 -6 -4 2.9 1.38
-11 -6 4 2.04 1.27
-11 -6 4 0.68 1.07
11 6 -4 2.06 1.02
-11 6 4 1.01 1.11
11 6 -4 1.26 1.11
-11 6 4 1.8 0.74
-10 -6 4 13.29 1.66
10 -6 -4 10.42 1.16
-10 -6 4 11.04 1.34
10 -6 -4 10.65 1.67
-10 6 4 9.35 1.35
10 6 -4 11.04 1.32
10 6 -4 11.65 1.39
-10 6 4 11.16 1.03
9 -6 -4 4.62 1.34
-9 -6 4 1.77 0.97
-9 -6 4 1.97 1.24
9 -6 -4 0.79 1.23
9 -6 -4 1.97 0.92
9 6 -4 1.88 0.97
-9 6 4 3.15 0.76
-9 6 4 1.53 1.02
9 6 -4 0.36 0.94
8 -6 -4 11.01 1.14
-8 -6 4 12.18 1.53
8 -6 -4 8.54 1.49
8 -6 -4 11.43 1.5
-8 -6 4 10.94 1.21
8 6 -4 8.91 1.2
8 6 -4 7.51 1.16
8 6 -4 8.84 0.77
-8 6 4 9.08 0.99
-8 6 4 8.08 1.19
7 -6 -4 -0.04 0.87
-7 -6 4 0.64 1.09
7 -6 -4 0.22 1.13
7 -6 -4 -0.53 1.01
-7 -6 4 1.42 0.87
-7 6 4 -1.69 0.82
7 6 -4 -1.13 0.52
-7 6 4 0.59 0.69
7 6 -4 1.43 0.87
7 6 -4 0.04 0.83
6 -6 -4 1.54 1.07
-6 -6 4 2.73 1.12
6 -6 -4 -0.03 0.86
-6 -6 4 2.11 0.84
6 -6 -4 -0.25 1.08
6 6 -4 0.37 0.62
6 6 -4 2.93 0.94
-6 6 4 1.13 0.9
-6 6 4 0.78 0.72
6 6 -4 0.94 0.85
-5 -6 4 7.29 1.29
5 -6 -4 6.04 1.31
-5 -6 4 8.38 0.99
5 -6 -4 8.2 1.26
5 6 -4 5.86 0.84
5 6 -4 7.75 1.07
-5 6 4 7.37 0.94
-5 6 4 6.93 1.07
-4 -6 4 12.63 1.48
-4 -6 4 14.38 1.51
4 -6 -4 15.64 1.49
4 -6 -4 15.7 1.59
-4 -6 4 14.92 1.21
4 6 -4 16.2 1.34
-4 6 4 16.23 1.23
4 6 -4 13.43 1.13
-4 6 4 13.68 1.29
-3 -6 4 5.94 1.17
-3 -6 4 5.92 0.87
3 -6 -4 6.02 1.11
3 -6 -4 5.82 1.21
-3 -6 4 4.96 1.14
-3 6 4 6.42 1.03
3 6 -4 5.8 0.88
3 6 -4 6.16 1.04
-3 6 4 4.8 0.9
-3 6 4 5.68 0.9
-2 -6 4 21.81 1.72
2 -6 -4 21.84 1.56
-2 -6 4 20.5 1.68
2 -6 -4 21.55 1.72
-2 -6 4 21.35 1.42
-2 6 4 19.89 1.43
-2 6 4 21.44 1.42
2 6 -4 22.02 1.53
2 6 -4 22.02 1.48
-1 -6 4 16.87 1.47
-1 -6 4 12.49 1.37
1 -6 -4 12.44 1.33
1 -6 -4 16.48 1.48
-1 6 4 12.5 1.13
1 6 -4 11.58 1.21
-1 6 4 15.29 1.23
1 6 -4 13.64 1.22
0 -6 4 -0.63 0.95
0 -6 -4 -0.1 0.85
0 -6 4 -0.2 0.88
0 -6 -4 1.96 0.98
0 6 -4 -2.2 0.74
0 6 -4 -0.29 0.78
0 6 4 -0.47 0.67
0 6 -4 1.12 0.66
0 6 4 0.67 0.76
0 6 4 -0.01 0.76
-1 -6 -4 1.1 0.95
1 -6 4 1.13 1.05
-1 -6 -4 0.9 0.93
1 -6 4 1.29 0.91
1 6 4 0.83 0.66
-1 6 -4 0.6 0.85
-1 6 -4 0.49 0.81
-1 6 -4 0.48 0.66
1 6 4 -1.1 0.73
2 -6 4 6.53 0.98
-2 -6 -4 2.94 1.06
-2 -6 -4 5.32 1.04
2 -6 4 5.03 1.17
-2 -6 -4 3.97 1.05
2 6 4 4.82 0.94
-2 6 -4 4.1 0.99
-2 6 -4 5.06 0.99
-2 6 -4 4.79 0.84
2 6 4 4.74 0.81
-3 -6 -4 5.44 1.12
3 -6 4 5.94 1.17
-3 -6 -4 5.88 1.16
-3 -6 -4 7.46 1.06
3 -6 4 5.43 0.96
3 6 4 5.34 0.96
-3 6 -4 4.5 1.02
-3 6 -4 4.27 0.8
3 6 4 5.34 0.84
-4 -6 -4 13.59 1.21
4 -6 4 10.24 1.35
4 -6 4 14.46 1.18
-4 -6 -4 11.04 1.33
-4 -6 -4 13.31 1.47
4 -6 4 9.04 1.3
-4 6 -4 14.56 1.4
4 6 4 12.66 1.04
4 6 4 13.4 1.28
-4 6 -4 13.85 1.12
5 -6 4 4.09 1.1
-5 -6 -4 0.65 1.03
5 -6 4 1.55 1.03
5 -6 4 0.66 0.73
-5 -6 -4 1.29 1
-5 -6 -4 1.16 0.73
5 6 4 0.95 0.7
-5 6 -4 1.27 0.79
5 6 4 2.26 0.89
-5 6 -4 1.04 0.98
6 -6 4 0.83 1.05
-6 -6 -4 5.13 1.21
-6 -6 -4 3 1.16
6 -6 4 2.26 1.16
6 6 4 3.43 0.96
-6 6 -4 3.13 0.89
6 6 4 3.32 0.78
-6 6 -4 3.15 0.67
-6 6 -4 3.07 1.11
7 -6 4 -1.43 1.1
-7 -6 -4 0.54 1.11
7 -6 4 0.25 1.08
-7 -6 -4 2.94 1.11
-7 6 -4 0.51 0.82
-7 6 -4 2.24 1.09
-7 6 -4 0.23 0.63
7 6 4 0.49 0.71
7 6 4 1.11 0.9
-8 -6 -4 2.45 1.17
8 -6 4 1.95 1.15
8 -6 4 2.41 1.25
-8 -6 -4 2.25 1.12
-8 6 -4 1.76 0.94
-8 6 -4 0.94 0.54
8 6 4 1.44 0.94
-8 6 -4 2.02 1.12
8 6 4 2.55 0.59
8 6 4 1.84 0.77
9 -6 4 1.22 1.14
9 -6 4 1.91 1.32
-9 -6 -4 1.56 1.16
-9 -6 -4 2.38 1.25
9 6 4 1.06 0.92
9 6 4 0.78 0.81
-9 6 -4 1.74 1.02
-9 6 -4 1.53 1.15
-10 -6 -4 1.38 1.21
-10 -6 -4 -0.41 1.16
10 -6 4 0.3 1.19
10 -6 4 1.61 1.28
10 6 4 1.66 0.87
10 6 4 0.27 0.92
-10 6 -4 -1.46 1.13
-10 6 -4 0.34 1.01
-11 -6 -4 10.04 1.61
11 -6 4 11.35 1.65
11 -6 4 8.56 1.46
-11 -6 -4 7.87 1.53
11 6 4 7.68 1.27
-11 6 -4 8.23 1.33
-11 6 -4 8.53 1.51
11 6 4 9.9 1.18
12 -6 4 9.75 1.69
12 -6 4 9.87 1.5
-12 -6 -4 6.46 1.57
-12 -6 -4 8.6 1.59
12 6 4 7.82 1.36
-12 6 -4 8.55 1.44
-12 6 -4 6.14 1.45
12 6 4 8.54 1.21
-13 -6 -4 0.24 1.36
13 -6 4 2.04 1.38
13 -6 4 -1.62 1.45
-13 -6 -4 0.72 1.46
-13 6 -4 1.59 1.38
13 6 4 -0.94 1.01
-13 6 -4 1.13 1.28
13 6 4 0.53 1.12
-14 -6 -4 -1.86 1.27
-14 -6 -4 -0.97 1.47
14 -6 4 -1.11 1.3
14 -6 4 1.58 1.57
-14 6 -4 1.1 1.46
14 6 4 -1.41 1.07
-14 6 -4 0.42 1.38
14 6 4 1.43 1.18
-15 -6 -4 2.25 1.5
-15 -6 -4 0.15 1.51
15 -6 4 1.62 1.5
15 -6 4 1 1.64
-15 6 -4 -0.43 1.48
15 6 4 1.08 1.19
15 6 4 -0.6 1.21
-15 6 -4 2.2 1.48
16 -6 4 7.18 2.02
-16 -6 -4 2.7 1.66
16 -6 4 7.33 1.66
-16 -6 -4 6.81 1.73
16 6 4 5.94 1.36
16 6 4 6.38 1.47
-16 6 -4 6.82 1.79
-16 6 -4 4.35 1.69
17 -6 4 3.38 1.89
17 -6 4 4.27 1.99
-17 -6 -4 -0.25 1.58
-17 -6 -4 0.72 1.61
17 6 4 1.9 1.45
-17 6 -4 2.61 1.68
-17 6 -4 -0.25 1.59
18 -6 4 2.48 2.07
-18 -6 -4 2.96 1.89
-18 -6 -4 1.75 1.76
18 6 4 1.77 1.48
-18 6 -4 5.65 1.95
-18 6 -4 5.41 1.9
19 -6 4 0.78 2.09
-19 -6 -4 -1.27 1.77
-19 -6 -4 0.84 1.79
19 6 4 -1.06 1.42
-19 6 -4 -0.05 1.95
-19 6 -4 -1.6 1.71
-17 -7 4 1.19 1.83
17 -7 -4 2.04 2.16
17 7 -4 1.52 1.55
17 7 -4 0.21 1.6
-17 7 4 1.16 1.76
-17 7 4 -1.8 1.86
-16 -7 4 0.32 1.73
-16 -7 4 0.43 1.63
16 -7 -4 0.02 1.9
-16 7 4 1.08 1.82
16 7 -4 -0.44 1.49
-16 7 4 0.51 1.63
16 7 -4 0.26 1.46
-15 -7 4 0.83 1.55
15 -7 -4 3.73 1.99
-15 -7 4 2.05 1.67
15 7 -4 0.21 1.36
15 7 -4 3.12 1.49
-15 7 4 2.25 1.79
-15 7 4 3.43 1.62
-14 -7 4 1.06 1.41
-14 -7 4 -0.14 1.54
14 -7 -4 1.75 1.85
14 7 -4 0.22 1.29
-14 7 4 0.19 1.72
-14 7 4 -0.83 1.43
14 7 -4 1.04 1.4
-13 -7 4 0.38 1.28
-13 -7 4 0.52 1.5
13 -7 -4 4.59 1.76
-13 7 4 3.79 1.47
13 7 -4 0.54 1.32
-13 7 4 0.74 1.59
13 7 -4 1.98 1.29
-12 -7 4 1.2 1.52
12 -7 -4 2.61 1.6
-12 -7 4 -1.5 1.15
12 7 -4 0.65 1.29
12 7 -4 1.64 1.24
-12 7 4 -2.74 1.48
-12 7 4 0.7 1.3
-11 -7 4 0.78 1.16
11 -7 -4 -0.47 1.45
-11 -7 4 -0.86 1.36
11 7 -4 2.2 1.23
-11 7 4 -0.08 1.5
-11 7 4 -1.5 1.24
11 7 -4 1.1 1.2
-10 -7 4 17.64 1.62
-10 -7 4 18.85 2.12
10 -7 -4 14.89 1.96
10 7 -4 16.47 1.61
10 7 -4 15.79 1.69
-10 7 4 18.68 1.82
-10 7 4 13.05 1.88
-9 -7 4 1.07 1.36
9 -7 -4 2.21 1.39
9 -7 -4 1.63 1.1
-9 -7 4 1.07 1.08
9 7 -4 0.54 1.11
-9 7 4 1.46 1.13
-9 7 4 -0.62 0.81
9 7 -4 0.3 1.09
-9 7 4 -0.3 1.37
-8 -7 4 11.77 1.39
-8 -7 4 11.47 1.74
8 -7 -4 12.11 1.76
8 7 -4 12.05 1.46
8 7 -4 12.53 1.48
-8 7 4 11.51 1.15
-8 7 4 12.97 1.5
-8 7 4 9.71 1.62
-7 -7 4 0.59 0.95
-7 -7 4 0.09 1.29
7 -7 -4 0.3 1.27
-7 7 4 0.78 0.84
7 7 -4 0.58 1.03
7 7 -4 1.45 1.04
-7 7 4 0.33 1.06
-6 -7 4 7.12 1.52
6 -7 -4 5.68 1.44
-6 -7 4 9.7 1.23
6 7 -4 7.22 0.95
-6 7 4 7.66 1.3
6 7 -4 7.82 1.26
-6 7 4 7.33 1.04
6 7 -4 7.53 1.24
5 -7 -4 1.94 1.27
-5 -7 4 1.9 1.29
-5 -7 4 0.68 0.9
-5 7 4 0.96 1.01
-5 7 4 2.08 0.9
5 7 -4 1.11 1.03
5 7 -4 -1.34 0.73
-5 7 4 3.94 0.92
5 7 -4 2.51 1.06
4 -7 -4 8.77 1.38
-4 -7 4 8.06 1.47
-4 -7 4 7.1 1.07
-4 7 4 9.09 1.14
-4 7 4 7.89 1.28
4 7 -4 7.09 1.05
4 7 -4 10.34 1.26
-4 7 4 10.71 1.18
-3 -7 4 3.28 1.3
-3 -7 4 1.53 0.89
3 -7 -4 3.24 1.19
-3 7 4 2.45 0.97
3 7 -4 2.16 1.06
-3 7 4 2.68 0.9
3 7 -4 -0.18 0.87
-3 7 4 2.48 1.05
-2 -7 4 1.82 1.18
-2 -7 4 0.04 1.13
2 7 -4 0.01 0.89
-2 7 4 0.56 0.89
-2 7 4 -0.55 0.87
-2 7 4 1.63 0.98
2 7 -4 1.09 0.99
-1 -7 4 1.37 1.18
-1 -7 4 1.23 1.14
-1 7 4 1.78 0.96
-1 7 4 0.64 0.84
1 7 -4 -0.85 0.89
1 7 -4 1.65 0.84
1 7 -4 1.22 1.02
-1 7 4 0.94 0.91
0 -7 -4 -1.15 1.03
0 -7 4 0.53 1.16
0 -7 4 -1.38 1.02
0 7 4 -0.57 0.87
0 7 -4 0.05 0.78
0 7 4 0.1 0.8
0 7 -4 0.04 0.93
0 7 -4 1.56 1
0 7 4 -0.11 0.92
1 -7 4 4.6 1.29
1 -7 4 1.73 1.09
-1 -7 -4 3.97 1.18
1 7 4 1.62 1
-1 7 -4 2.66 1.08
-1 7 -4 3.19 0.87
1 7 4 3.97 0.92
1 7 4 3.35 1
-1 7 -4 4.03 1.1
-2 -7 -4 -0.74 1.05
2 -7 4 -0.6 0.99
2 -7 4 -0.37 1.17
-2 7 -4 -0.2 0.82
2 7 4 0.6 0.93
2 7 4 -0.17 0.77
-2 7 -4 0.9 1.01
-2 7 -4 2.03 1.1
-3 -7 -4 -0.14 1.11
3 -7 4 0.4 0.95
3 -7 4 -0.77 1.19
-3 -7 -4 -1.46 1.07
3 7 4 0.27 0.95
-3 7 -4 0.19 1.09
-3 7 -4 -1.36 0.76
-3 7 -4 0.54 1.03
3 7 4 -0.12 0.81
-4 -7 -4 11.48 1.57
-4 -7 -4 12.07 1.58
4 -7 4 13.91 1.32
4 -7 4 15.3 1.73
-4 7 -4 12.08 1.58
-4 7 -4 14.62 1.31
4 7 4 13.58 1.22
4 7 4 13.46 1.41
4 7 4 13.35 1.25
-5 -7 -4 0.02 1.19
5 -7 4 0.32 1.25
-5 -7 -4 1.16 1.25
5 -7 4 -1.23 1.17
5 7 4 -0.11 0.8
5 7 4 0.16 0.97
-5 7 -4 -0.19 0.88
5 7 4 0.14 0.77
-5 7 -4 0.34 1.21
6 -7 4 0.63 1.28
-6 -7 -4 0.74 1.19
6 -7 4 2.72 1.32
-6 -7 -4 0.32 1.22
-6 7 -4 0.2 1.21
6 7 4 0.96 1.03
-6 7 -4 -0.09 0.73
6 7 4 0.43 0.8
6 7 4 0.3 0.76
-6 7 -4 1.83 0.98
7 -7 4 0.57 1.24
-7 -7 -4 -0.08 1.17
-7 -7 -4 2.9 1.4
7 -7 4 1.1 1.3
-7 7 -4 1.94 0.78
-7 7 -4 0.68 1.31
7 7 4 2.71 1.11
-7 7 -4 0.38 1
7 7 4 3.09 0.89
8 -7 4 2.12 1.44
8 -7 4 1.19 1.28
-8 -7 -4 2.12 1.36
-8 -7 -4 -0.03 1.31
-8 7 -4 3.05 1.11
8 7 4 1.22 0.87
8 7 4 1.01 1.13
-8 7 -4 2.56 1.42
9 -7 4 12.34 1.63
-9 -7 -4 11.8 1.66
9 -7 4 12.61 1.82
-9 -7 -4 12.05 1.79
-9 7 -4 9.1 1.68
9 7 4 9.58 1.18
9 7 4 10.21 1.5
-9 7 -4 11.23 1.45
-10 -7 -4 0.98 1.4
-10 -7 -4 6.79 1.65
10 -7 4 6.17 1.5
10 -7 4 5.74 1.68
10 7 4 3.78 1.08
-10 7 -4 3.7 1.27
10 7 4 2.61 1.2
-10 7 -4 4.06 1.62
11 -7 4 -0.71 1.57
-11 -7 -4 0.71 1.4
11 -7 4 0.07 1.42
-11 -7 -4 -2.01 1.36
-11 7 -4 3.94 1.33
11 7 4 0.96 1.19
-11 7 -4 2.58 1.52
11 7 4 0.81 1.05
-12 -7 -4 7.64 1.77
12 -7 4 3.92 1.78
-12 -7 -4 8.5 1.68
12 -7 4 8.65 1.7
-12 7 -4 4.21 1.68
-12 7 -4 5.32 1.48
12 7 4 6.34 1.25
12 7 4 6.35 1.46
-13 -7 -4 2.48 1.64
13 -7 4 4.89 1.91
13 -7 4 4.88 1.64
-13 -7 -4 4.05 1.72
-13 7 -4 6.95 1.62
-13 7 -4 3.59 1.69
13 7 4 3.6 1.37
-14 -7 -4 2.88 1.71
-14 -7 -4 3.41 1.74
14 -7 4 2.06 1.82
14 -7 4 3.15 1.63
14 7 4 3.17 1.46
-14 7 -4 -1.7 1.62
-14 7 -4 3.61 1.55
-15 -7 -4 1.72 1.73
-15 -7 -4 3.43 1.7
15 -7 4 -2.86 1.77
15 7 4 -1.06 1.34
-15 7 -4 -0.42 1.59
-15 7 -4 -1.23 1.71
-16 -7 -4 -0.3 1.71
-16 -7 -4 2.44 1.82
16 -7 4 -0.65 1.96
-16 7 -4 0.72 1.87
16 7 4 -0.32 1.41
-16 7 -4 -3.18 1.67
17 7 4 1.23 1.53
-14 -8 4 0.45 1.78
14 -8 -4 -1.18 1.88
-14 8 4 2.18 1.93
14 8 -4 0.09 1.52
14 8 -4 -0.48 1.52
-14 8 4 1.81 1.62
-13 -8 4 4.46 1.88
13 -8 -4 4.01 2.06
13 8 -4 2.71 1.6
-13 8 4 4.56 2.07
-13 8 4 5.76 1.73
13 8 -4 6.88 1.66
12 -8 -4 3.71 1.92
-12 -8 4 5.31 1.87
-12 8 4 7.39 1.71
12 8 -4 1.56 1.46
12 8 -4 3.54 1.48
-12 8 4 3.35 1.88
-11 -8 4 -1.67 1.54
11 -8 -4 -0.95 1.7
-11 8 4 2.94 1.57
11 8 -4 -0.59 1.34
11 8 -4 1.3 1.36
-11 8 4 -2.38 1.66
-10 -8 4 1.73 1.66
10 -8 -4 0.97 1.7
10 8 -4 3.78 1.41
-10 8 4 2.51 1.49
-10 8 4 -0.93 1.63
10 8 -4 0.93 1.33
9 -8 -4 2.69 1.7
-9 -8 4 0 1.56
-9 8 4 1.78 1.69
-9 8 4 3.62 1.45
9 8 -4 1.24 1.33
9 8 -4 0.54 1.29
-8 -8 4 2.95 1.61
8 -8 -4 3.26 1.67
-8 8 4 2.53 1.35
8 8 -4 0.16 1.25
8 8 -4 2.77 1.33
-8 8 4 -3.42 1.52
7 -8 -4 0.31 1.47
-7 -8 4 -0.88 1.54
7 8 -4 0.24 1.27
-7 8 4 1.84 1.29
-7 8 4 1.9 1.53
-7 8 4 1.19 0.99
-7 8 4 3.44 1.12
7 8 -4 3.77 1.33
-6 -8 4 3.07 1.57
6 -8 -4 1.93 1.48
-6 8 4 0.57 1.03
6 8 -4 0.47 1.22
-6 8 4 2.55 1.11
-6 8 4 3.87 1.35
-6 8 4 0.03 1.51
6 8 -4 3.18 1.31
-5 -8 4 7.38 1.69
5 -8 -4 6.56 1.57
-5 -8 4 4.97 1.54
5 8 -4 5.94 1.37
-5 8 4 6.35 1.49
-5 8 4 6.98 1.68
5 8 -4 9.13 1.51
-5 8 4 6.43 1.22
-5 8 4 7.68 1.31
-4 -8 4 2.46 1.46
-4 8 4 4.44 1.16
4 8 -4 5.1 1.37
4 8 -4 0.65 1.02
-4 8 4 2.14 1.49
-4 8 4 3.4 1.11
4 8 -4 2.6 1.27
-4 8 4 4.93 1.33
-3 -8 4 1.39 1.39
-3 8 4 -0.25 1.04
-3 8 4 2.27 1.09
3 8 -4 -1.26 0.98
-3 8 4 -0.8 1.18
3 8 -4 0 1.19
3 8 -4 1.37 0.98
3 8 -4 2.85 1.24
-3 8 4 1.41 1.38
-3 8 4 0.44 1.03
-2 -8 4 6.97 1.52
2 8 -4 11.48 1.25
2 8 -4 11.08 1.54
2 8 -4 8.76 1.35
-2 8 4 10.45 1.38
-2 8 4 7.48 1.32
-2 8 4 8.06 1.42
-2 8 4 8.56 1.28
-2 8 4 9.88 1.58
-1 -8 4 33.01 2.53
-1 -8 4 28.56 2.34
1 8 -4 33.12 2.27
-1 8 4 33.6 2.15
-1 8 4 35.35 2.5
1 8 -4 34.88 2.4
1 8 -4 34.97 2.05
-1 8 4 33.96 2.3
-1 8 4 36.05 2.25
-1 8 4 34.11 2.35
0 -8 4 5.65 1.54
0 -8 4 2.39 1.34
0 8 4 1.92 1.01
0 8 -4 5.1 1.4
0 8 -4 4.49 1.07
0 8 4 1.39 1.12
0 8 4 0.91 1.21
0 8 -4 4.69 1.31
0 8 4 1.92 1.25
1 -8 4 2.91 1.39
1 -8 4 1.7 1.29
-1 -8 -4 0.09 1.27
1 8 4 -0.45 1.14
-1 8 -4 -1.14 1.15
1 8 4 0.98 0.99
1 8 4 2.3 1.14
1 8 4 0.76 1.18
-1 8 -4 1.42 1.3
-1 8 -4 0.48 0.97
-2 -8 -4 11.54 1.64
2 -8 4 9.99 1.74
2 -8 4 12.89 1.53
2 8 4 11.57 1.57
2 8 4 8.62 1.39
-2 8 -4 12.3 1.63
-2 8 -4 9.88 1.52
-2 8 -4 11.41 1.33
2 8 4 9.23 1.28
2 8 4 11.88 1.52
-3 -8 -4 -1.37 1.24
3 -8 4 -0.14 1.14
3 -8 4 0.92 1.44
3 8 4 1.52 1.17
-3 8 -4 0.61 1.02
-3 8 -4 0.82 1.33
3 8 4 0.07 1.06
-3 8 -4 1.18 1.23
3 8 4 1.27 0.99
4 -8 4 4.59 1.53
-4 -8 -4 4.59 1.44
-4 8 -4 2.91 1.12
4 8 4 5.08 1.15
4 8 4 2.57 1.04
-4 8 -4 3.48 1.32
-4 8 -4 4.18 1.5
4 8 4 4.45 1.29
5 -8 4 1.12 1.49
-5 -8 -4 -0.29 1.29
-5 -8 -4 1.73 1.46
5 8 4 -0.58 0.96
-5 8 -4 1.2 1.32
-5 8 -4 1.9 1.08
5 8 4 0.75 1.2
-5 8 -4 1.5 1.18
-5 8 -4 3.01 1.57
-6 -8 -4 1.17 1.47
6 -8 4 3.28 1.55
-6 -8 -4 1.2 1.36
-6 8 -4 3.61 1.18
6 8 4 2.93 1.33
-6 8 -4 3.73 1.58
6 8 4 2.81 1.01
-7 -8 -4 6.6 1.69
7 -8 4 4.01 1.68
-7 -8 -4 2.76 1.48
7 -8 4 4.32 1.65
7 8 4 3 1.08
-7 8 -4 3.17 1.23
7 8 4 3.68 1.34
-7 8 -4 4.41 1.74
-8 -8 -4 2.73 1.48
-8 -8 -4 4.97 1.63
8 -8 4 3.48 1.69
8 -8 4 5.93 1.77
-8 8 -4 2.92 1.72
8 8 4 3.98 1.41
-8 8 -4 5.7 1.35
8 8 4 5.97 1.16
-9 -8 -4 4.28 1.69
9 -8 4 3.86 1.68
-9 -8 -4 1.87 1.53
9 -8 4 4.26 1.73
-9 8 -4 3.46 1.35
9 8 4 3.78 1.43
-9 8 -4 2.57 1.69
10 -8 4 1.75 1.59
-10 -8 -4 2.49 1.63
-10 -8 -4 -0.8 1.53
10 -8 4 1.07 1.76
-10 8 -4 0.68 1.31
10 8 4 1.71 1.39
-10 8 -4 0.84 1.77
-11 -8 -4 1.63 1.63
11 -8 4 1.3 1.59
11 -8 4 0.66 1.84
-11 -8 -4 1.3 1.61
-11 8 -4 0.01 1.43
11 8 4 0.71 1.41
-11 8 -4 0.28 1.72
12 -8 4 1.61 1.67
-12 -8 -4 1.16 1.74
12 -8 4 2.23 1.9
-12 -8 -4 -3.17 1.53
12 8 4 1.32 1.45
-12 8 -4 2.54 1.5
-12 8 -4 0.02 1.83
-13 -8 -4 0.96 1.76
-13 -8 -4 -1.25 1.65
13 -8 4 -0.18 1.93
-13 8 -4 -1.05 1.8
13 8 4 -1.14 1.41
-13 8 -4 -1.13 1.52
-9 -9 4 2.23 1.87
9 -9 -4 3.8 1.87
9 9 -4 4.91 1.62
-9 9 4 4.52 2.1
9 9 -4 4.8 1.72
-9 9 4 5.65 1.74
8 -9 -4 1.65 1.79
-8 -9 4 1.39 1.75
8 9 -4 0.99 1.57
-8 9 4 -0.24 1.87
-8 9 4 4.69 1.61
8 9 -4 0.94 1.49
-7 -9 4 12.89 2.09
7 -9 -4 14.98 2.15
7 9 -4 19.6 1.98
7 9 -4 16.31 2.06
-7 9 4 15.9 1.96
-7 9 4 16.97 2.28
-6 -9 4 5.01 1.82
6 9 -4 4.98 1.53
-6 9 4 6 1.61
6 9 -4 5.91 1.7
-6 9 4 8.51 2.01
-5 -9 4 2.39 1.72
-5 9 4 5.91 1.46
-5 9 4 4.61 1.83
5 9 -4 4.22 1.52
5 9 -4 1.23 1.52
-5 9 4 5.92 1.61
-5 9 4 3.66 1.38
-5 9 4 3.63 1.28
-4 -9 4 2.38 1.66
-4 9 4 0.36 1.27
4 9 -4 2.96 1.49
-4 9 4 1.53 1.42
-4 9 4 0.95 1.27
-4 9 4 1.83 1.71
-4 9 4 0.88 1.21
4 9 -4 2.27 1.47
-3 -9 4 -1.96 1.49
-3 9 4 1.08 1.26
3 9 -4 0.41 1.39
-3 9 4 -0.9 1.21
-3 9 4 0.6 1.57
-3 9 4 1.1 1.25
3 9 -4 0.45 1.35
-3 9 4 1.21 1.37
-2 -9 4 1.7 1.52
-2 9 4 1.58 1.3
2 9 -4 3.2 1.46
2 9 -4 0.76 1.44
-2 9 4 1.4 1.57
-2 9 4 -0.22 1.18
-2 9 4 0.27 1.25
-2 9 4 -0.35 1.34
-1 -9 4 4.37 1.6
-1 9 4 4.48 1.63
-1 9 4 3.7 1.33
-1 9 4 6.16 1.47
-1 9 4 4.01 1.45
-1 9 4 3.74 1.46
1 9 -4 5.8 1.58
1 9 -4 4.91 1.5
0 -9 4 -1.76 1.38
0 9 4 -0.55 1.27
0 9 -4 -0.43 1.34
0 9 4 0.59 1.38
0 9 4 2.99 1.49
0 9 -4 1.88 1.39
0 9 4 0.51 1.36
0 9 4 -0.68 1.17
1 -9 4 2.23 1.46
1 9 4 -0.59 1.18
1 9 4 -0.98 1.29
-1 9 -4 0.45 1.45
1 9 4 -1.66 1.36
1 9 4 1.22 1.38
-1 9 -4 0.92 1.5
1 9 4 -0.39 1.36
2 -9 4 0.84 1.69
-2 9 -4 2.37 1.56
2 9 4 0.89 1.19
-2 9 -4 0.25 1.48
2 9 4 -2.46 1.37
2 9 4 0.37 1.31
3 -9 4 1.87 1.73
-3 -9 -4 3.03 1.57
3 9 4 0.78 1.31
3 9 4 -1.4 1.38
-3 9 -4 0.39 1.6
3 9 4 -0.21 1.15
-3 9 -4 0.06 1.45
4 -9 4 7.22 1.87
-4 -9 -4 6.68 1.7
-4 9 -4 7.89 1.65
4 9 4 5.98 1.65
4 9 4 6.77 1.59
-4 9 -4 10.08 1.91
4 9 4 4.28 1.87
5 -9 4 0.74 1.71
-5 -9 -4 -0.35 1.47
-5 9 -4 3.13 1.59
5 9 4 3.82 1.54
-5 9 -4 1.99 1.75
-6 -9 -4 -1.08 1.54
6 -9 4 -0.69 1.65
-6 9 -4 -0.98 1.46
-6 9 -4 2.88 1.75
6 9 4 0.31 1.45
-7 -9 -4 6.4 1.8
7 -9 4 6.14 1.93
-7 9 -4 10.21 2.14
7 9 4 8.66 1.77
-7 9 -4 7.56 1.72
-8 -9 -4 0.3 1.75
8 -9 4 -2.42 1.68
-8 -9 -4 0.12 1.62
8 9 4 -2.73 1.42
-8 9 -4 0.3 1.82
-25 0 5 -0.29 1.75
25 0 -5 2.8 1.91
24 0 -5 1.21 1.8
-24 0 5 -0.15 1.63
-23 0 5 7.14 1.79
23 0 -5 8.98 2.03
-22 0 5 1.23 1.48
22 0 -5 0.36 1.1
22 0 -5 -0.51 1.54
-22 0 5 1.55 1.15
21 0 -5 42.01 2.86
21 0 -5 40.68 2.33
-21 0 5 35.83 2.78
-21 0 5 40.63 2.23
-21 0 5 36.67 2.43
-20 0 5 0.83 1.05
-20 0 5 0.99 1.3
20 0 -5 0.59 1.37
20 0 -5 -0.15 0.94
-20 0 5 0.8 0.85
-19 0 5 46.66 2.6
19 0 -5 50.12 2.84
-19 0 5 44.02 2.84
-19 0 5 47.23 2.32
19 0 -5 48.93 2.41
-18 0 5 0.22 1.12
-18 0 5 0.56 0.98
18 0 -5 0.79 0.82
18 0 -5 0.05 1.15
-18 0 5 -0.38 0.7
-17 0 5 6.43 0.91
-17 0 5 7.51 1.17
17 0 -5 6.73 0.97
17 0 -5 7.33 1.33
-17 0 5 5.28 1.23
-16 0 5 -1.62 0.83
-16 0 5 -1.25 0.88
16 0 -5 0.63 0.71
16 0 -5 0.19 1.02
15 0 -5 16.26 1.61
-15 0 5 20.85 1.74
-15 0 5 21.86 1.56
15 0 -5 21.56 1.33
15 0 -5 21.31 1.48
-14 0 5 -0.94 0.73
14 0 -5 0.64 0.56
-14 0 5 0.26 0.77
14 0 -5 0.82 0.74
14 0 -5 0.49 0.9
-13 0 5 25.69 1.67
13 0 -5 28.43 1.83
13 0 -5 28.54 1.6
13 0 -5 28.88 1.4
-13 0 5 27.04 1.76
-12 0 5 -0.8 0.67
12 0 -5 -0.22 0.47
-12 0 5 -0.87 0.41
12 0 -5 1.45 0.67
12 0 -5 0.76 0.73
-12 0 5 -0.38 0.68
11 0 -5 0.84 0.68
11 0 -5 1.55 0.62
-11 0 5 -0.05 0.64
-11 0 5 0.81 0.56
-11 0 5 1.03 0.43
11 0 -5 0.38 0.43
-11 0 5 1.29 0.68
10 0 -5 -0.12 0.61
-10 0 5 0.66 0.56
-10 0 5 0.4 0.59
-10 0 5 0.19 0.36
10 0 -5 0.38 0.39
-10 0 5 -0.22 0.49
10 0 -5 -0.34 0.54
-9 0 5 99.59 3.87
9 0 -5 102.86 3.67
9 0 -5 103.07 3.82
-9 0 5 96.41 3.86
9 0 -5 104.83 3.88
9 0 -5 103.63 3.81
-9 0 5 101.07 3.81
-8 0 5 0.71 0.52
8 0 -5 -0.07 0.41
8 0 -5 -0.45 0.31
8 0 -5 0.48 0.5
-8 0 5 0.19 0.46
-8 0 5 0.19 0.45
8 0 -5 0.37 0.51
8 0 -5 0.21 0.39
7 0 -5 157.85 5.77
-7 0 5 161.7 5.77
-7 0 5 165.49 5.73
-7 0 5 157.6 5.76
7 0 -5 159.26 5.6
-7 0 5 159.61 5.77
7 0 -5 156.92 5.64
7 0 -5 155.38 5.73
7 0 -5 162.69 5.73
7 0 -5 159.33 5.74
6 0 -5 -0.27 0.25
-6 0 5 -0.04 0.37
6 0 -5 0.46 0.4
6 0 -5 0.09 0.43
-6 0 5 -0.06 0.43
6 0 -5 -0.25 0.31
-6 0 5 -0.6 0.39
6 0 -5 -0.11 0.46
6 0 -5 0.13 0.35
5 0 -5 68.04 2.72
-5 0 5 74.17 2.7
5 0 -5 70.45 2.62
5 0 -5 75.72 2.7
5 0 -5 72.58 2.72
5 0 -5 72.26 2.73
-5 0 5 72.65 2.75
-5 0 5 74.2 2.72
5 0 -5 71.63 2.58
4 0 -5 0.29 0.3
4 0 -5 -0.17 0.41
4 0 -5 -0.29 0.33
4 0 -5 -0.21 0.35
-4 0 5 -0.15 0.25
-4 0 5 -0.42 0.29
-4 0 5 -0.09 0.37
4 0 -5 0.17 0.32
-4 0 5 0.56 0.33
-3 0 5 57.27 2.18
3 0 -5 54.81 2.07
3 0 -5 54.64 2.13
3 0 -5 53.16 2.16
-3 0 5 59.91 2.17
3 0 -5 58.4 2.1
-3 0 5 57.89 2.08
-3 0 5 59.57 2.11
-3 0 5 55.9 2.11
3 0 -5 58.23 2.16
2 0 -5 -0.66 0.28
-2 0 5 -0.04 0.21
-2 0 5 -0.12 0.32
2 0 -5 0.17 0.25
2 0 -5 0.3 0.27
2 0 -5 0.19 0.38
-2 0 5 0.05 0.32
-2 0 5 0.25 0.25
-2 0 5 0.82 0.33
-2 0 5 0.33 0.26
-1 0 5 32.44 1.24
1 0 -5 31.13 1.32
-1 0 5 30.74 1.21
1 0 -5 31.44 1.24
1 0 -5 33.95 1.25
1 0 -5 30.57 1.22
-1 0 5 32.34 1.24
1 0 -5 32.68 1.28
-1 0 5 32.24 1.28
-1 0 5 31.62 1.31
0 0 5 -0.16 0.26
0 0 -5 0.12 0.2
0 0 -5 0.46 0.33
0 0 -5 0.62 0.26
0 0 5 0.39 0.19
0 0 5 0.42 0.31
0 0 5 0.04 0.27
0 0 -5 -0.48 0.27
0 0 5 0.35 0.26
-1 0 -5 175.5 6.07
1 0 5 169 6.06
1 0 5 177.16 6.1
-1 0 -5 172.2 6.08
1 0 5 174.4 6.09
-1 0 -5 171.83 6.02
-1 0 -5 172.87 6.05
-1 0 -5 170.83 6.03
-1 0 -5 175.3 6.12
-2 0 -5 0.36 0.34
-2 0 -5 -0.37 0.33
2 0 5 0.72 0.32
2 0 5 -0.1 0.26
-2 0 -5 0.46 0.26
2 0 5 0.62 0.35
-2 0 -5 -0.07 0.26
-2 0 -5 0.05 0.34
2 0 5 -0.06 0.23
3 0 5 1.36 0.29
3 0 5 1.35 0.36
3 0 5 1.61 0.43
-3 0 -5 1.2 0.47
-3 0 -5 1.19 0.38
3 0 5 0.97 0.31
-3 0 -5 0.91 0.37
-3 0 -5 1.85 0.34
-3 0 -5 1.35 0.29
3 0 5 1.66 0.41
4 0 5 -0.36 0.25
4 0 5 0.02 0.4
-4 0 -5 -0.14 0.36
4 0 5 0.22 0.3
4 0 5 0.2 0.32
-4 0 -5 -0.03 0.35
-4 0 -5 -0.45 0.31
-4 0 -5 0.63 0.43
4 0 5 -0.39 0.38
4 0 5 0.65 0.34
-5 0 -5 1.34 0.42
5 0 5 0.6 0.35
5 0 5 0.63 0.34
5 0 5 0.33 0.36
-5 0 -5 0.65 0.39
5 0 5 0.13 0.26
-5 0 -5 0.01 0.45
5 0 5 0.88 0.45
5 0 5 -0.49 0.41
-5 0 -5 0.26 0.36
-6 0 -5 0.4 0.39
6 0 5 0.01 0.42
-6 0 -5 0.28 0.51
-6 0 -5 0.4 0.4
6 0 5 0.23 0.46
6 0 5 0.75 0.47
-6 0 -5 -0.19 0.4
6 0 5 -0.71 0.34
6 0 5 0.07 0.28
6 0 5 0.37 0.36
7 0 5 131.57 4.71
-7 0 -5 130.23 4.89
7 0 5 133.43 4.76
7 0 5 129.76 4.77
7 0 5 133.58 4.87
7 0 5 131.11 4.82
-7 0 -5 132.57 4.7
-7 0 -5 130.01 4.77
-7 0 -5 129.06 4.77
-8 0 -5 0.61 0.61
8 0 5 -0.15 0.5
-8 0 -5 0.88 0.45
8 0 5 0 0.41
8 0 5 -0.26 0.37
8 0 5 -0.53 0.51
-8 0 -5 0.24 0.42
-9 0 -5 23.08 1.17
9 0 5 22.19 1.17
9 0 5 23.36 1.34
-9 0 -5 22.35 1.44
9 0 5 23.36 1.14
9 0 5 22.5 1.3
-9 0 -5 23.81 1.24
10 0 5 -0.42 0.6
10 0 5 -0.13 0.42
-10 0 -5 -0.52 0.46
-10 0 -5 0.65 0.65
10 0 5 -0.25 0.47
10 0 5 0.57 0.61
-10 0 -5 0.84 0.49
11 0 5 8.65 0.95
-11 0 -5 10.14 1.1
-11 0 -5 8.39 0.79
11 0 5 9.04 0.98
11 0 5 8.29 0.8
-11 0 -5 9.71 0.81
12 0 5 0.99 0.7
12 0 5 1.21 0.72
-12 0 -5 1.86 0.84
-12 0 -5 0.66 0.55
12 0 5 0.32 0.55
-12 0 -5 -0.24 0.54
-13 0 -5 0.43 0.6
13 0 5 1.11 0.81
13 0 5 0.31 0.73
-13 0 -5 -0.31 0.84
13 0 5 -0.55 0.56
-13 0 -5 0.25 0.56
14 0 5 0.3 0.86
-14 0 -5 -0.02 0.92
-14 0 -5 -0.07 0.6
14 0 5 -0.2 0.77
-14 0 -5 0.36 0.63
-15 0 -5 35.58 1.8
15 0 5 38.36 2.17
15 0 5 34.98 2.08
-15 0 -5 35.42 2.32
-15 0 -5 38.07 1.93
16 0 5 0.45 0.95
-16 0 -5 0.46 0.72
-16 0 -5 0.09 0.7
16 0 5 -0.65 0.98
-16 0 -5 0.76 1.13
17 0 5 7.77 1.33
-17 0 -5 7.83 1.07
-17 0 -5 7.56 1.49
-17 0 -5 8.13 1
17 0 5 6.6 1.24
-18 0 -5 1.07 0.8
-18 0 -5 1.48 0.89
-18 0 -5 1.93 1.34
18 0 5 0.31 1.17
18 0 5 -0.47 1.03
-19 0 -5 8.63 1.2
-19 0 -5 8.86 1.7
19 0 5 11.4 1.58
19 0 5 7.81 1.42
-19 0 -5 7.87 1.06
-20 0 -5 0.22 0.97
-20 0 -5 -1.63 1.36
20 0 5 -0.05 1.3
20 0 5 -0.52 1.14
21 0 5 10.61 1.8
-21 0 -5 12.55 1.38
21 0 5 10.22 1.59
-21 0 -5 8.78 1.92
-22 0 -5 0.56 1.68
22 0 5 1.07 1.32
22 0 5 1.27 1.53
23 0 5 8.05 1.81
-23 0 -5 5.69 1.99
23 0 5 7.31 1.6
-24 0 -5 3.48 1.94
24 0 5 4.09 1.76
24 0 5 -1.1 1.46
-24 -1 5 2.76 1.74
-24 -1 5 0.7 1.41
24 -1 -5 2.25 1.89
-24 1 5 1.05 1.74
24 1 -5 2.15 1.74
-23 -1 5 0.32 1.56
23 -1 -5 1.86 1.76
-23 -1 5 4.48 1.5
-23 1 5 2.54 1.5
-23 1 5 1.51 1.64
23 1 -5 0.98 1.64
23 1 -5 1.47 1.22
22 -1 -5 2.54 1.68
-22 -1 5 -0.15 1.45
-22 -1 5 0.23 1.27
22 1 -5 0.23 1.1
-22 1 5 1.56 1.14
-22 1 5 0.57 1.44
22 1 -5 0.36 1.51
-21 -1 5 2.56 1.27
-21 -1 5 0.66 1.39
21 -1 -5 -0.21 1.5
21 -1 -5 1.36 1.35
-21 1 5 1.41 1.38
21 1 -5 1.74 1.42
-21 1 5 0.7 1.07
21 1 -5 0.83 1.04
-21 1 5 3.72 1.13
-20 -1 5 0.95 1.19
-20 -1 5 2.18 1.33
20 -1 -5 2.53 1.02
20 -1 -5 0.35 1.47
-20 1 5 1.92 1.06
20 1 -5 4.96 1.45
-20 1 5 3.06 1.04
-20 1 5 0.76 1.27
20 1 -5 1.16 0.95
-19 -1 5 0.75 1.22
-19 -1 5 1.54 1.17
-19 -1 5 0.59 0.65
19 -1 -5 -0.15 1.34
19 -1 -5 0.11 0.87
-19 1 5 1.43 0.98
-19 1 5 -0.14 0.89
-19 1 5 0.81 1.18
19 1 -5 1.73 1.3
19 1 -5 0.57 0.91
-18 -1 5 26.81 2.13
-18 -1 5 26.49 1.5
18 -1 -5 24.84 1.7
18 -1 -5 28.1 2.19
-18 -1 5 25.55 1.98
18 1 -5 25.05 1.7
-18 1 5 26.46 1.81
-18 1 5 24.44 2.04
18 1 -5 26.19 2.09
-18 1 5 27.32 1.83
-17 -1 5 0.42 1.05
-17 -1 5 0.49 0.56
17 -1 -5 -0.41 0.76
17 -1 -5 -1.71 1.09
-17 -1 5 0.79 0.99
-17 1 5 2.29 1.12
17 1 -5 -0.97 0.77
17 1 -5 1.32 1.18
-17 1 5 1.33 0.89
16 -1 -5 23.25 1.55
-16 -1 5 29.63 2
-16 -1 5 23.52 1.35
-16 -1 5 24.62 1.96
16 -1 -5 29.95 2.09
16 -1 -5 29.15 1.86
-16 1 5 29.56 2.05
-16 1 5 24.29 1.7
16 1 -5 30.27 2.01
16 1 -5 25.13 1.6
-15 -1 5 27.83 1.98
15 -1 -5 30.82 2.06
15 -1 -5 33.32 2.01
15 -1 -5 30.94 1.6
-15 -1 5 30.97 1.98
-15 -1 5 25.15 1.53
-15 1 5 28.36 1.78
15 1 -5 32.03 2
15 1 -5 28.73 1.61
-15 1 5 27.84 1.96
14 -1 -5 99.13 3.79
-14 -1 5 90.82 3.83
14 -1 -5 91.27 3.89
-14 -1 5 91.29 3.87
14 -1 -5 94.46 3.52
-14 -1 5 85.39 3.5
14 1 -5 89.01 3.76
14 1 -5 92.59 3.54
-14 1 5 87.73 3.42
-14 1 5 94.81 3.87
-14 1 5 93.61 3.69
14 1 -5 89.73 3.55
13 -1 -5 7.67 0.78
-13 -1 5 5.35 1.01
-13 -1 5 6.66 0.74
13 -1 -5 10.31 1.1
13 -1 -5 6.6 1.09
-13 -1 5 8.91 1.12
13 1 -5 7.46 0.82
13 1 -5 8.29 1.05
-13 1 5 8.07 1.03
-13 1 5 8.67 0.99
13 1 -5 8.24 0.81
-13 1 5 7.38 0.67
12 -1 -5 94.88 3.68
12 -1 -5 106.34 3.95
-12 -1 5 106.54 4
-12 -1 5 95 3.71
-12 -1 5 93.82 3.98
12 -1 -5 107.16 4.05
-12 1 5 98.97 3.86
12 1 -5 107.57 3.75
12 1 -5 95.15 3.73
12 1 -5 92.6 3.92
-12 1 5 97.1 3.63
-12 1 5 101.4 3.98
11 -1 -5 0.08 0.71
11 -1 -5 1.29 0.55
11 -1 -5 0.97 0.71
-11 -1 5 0.78 0.66
-11 -1 5 1.03 0.71
-11 -1 5 0.41 0.46
11 -1 -5 0.84 0.45
11 1 -5 0.27 0.53
-11 1 5 1 0.37
-11 1 5 1.21 0.61
11 1 -5 0.84 0.68
11 1 -5 0.62 0.49
-11 1 5 0.09 0.61
10 -1 -5 16.8 1.25
10 -1 -5 16.62 0.98
-10 -1 5 19.39 1.32
10 -1 -5 15.92 0.89
-10 -1 5 15.57 0.94
-10 -1 5 20.09 1.29
10 -1 -5 16.24 1.19
10 1 -5 15.96 0.99
10 1 -5 16.04 1.15
-10 1 5 17.55 1.1
-10 1 5 16.37 0.82
10 1 -5 16.86 1.02
10 1 -5 18.81 1.24
-10 1 5 16.74 1.18
9 -1 -5 0.16 0.41
9 -1 -5 0.58 0.64
-9 -1 5 0.04 0.54
9 -1 -5 -0.62 0.6
9 -1 -5 0.31 0.34
-9 -1 5 -0.15 0.38
-9 -1 5 0.47 0.6
9 1 -5 -0.17 0.52
-9 1 5 0.64 0.29
9 1 -5 0.45 0.79
-9 1 5 0.83 0.5
-9 1 5 0.74 0.5
9 1 -5 0.26 0.41
9 1 -5 -0.25 0.43
8 -1 -5 1.27 0.43
8 -1 -5 -0.09 0.3
-8 -1 5 1.13 0.62
-8 -1 5 1.22 0.55
8 -1 -5 0.56 0.6
8 -1 -5 0.71 0.58
-8 -1 5 -0.12 0.38
-8 1 5 -0.06 0.24
8 1 -5 -0.08 0.39
8 1 -5 0.62 0.43
-8 1 5 -0.23 0.42
-8 1 5 0.53 0.52
-8 1 5 0.07 0.41
8 1 -5 1.15 0.45
8 1 -5 1.14 0.54
-7 -1 5 10.31 0.82
7 -1 -5 9.81 0.86
-7 -1 5 10.03 0.9
7 -1 -5 10.83 0.87
-7 -1 5 10.78 0.82
-7 -1 5 9.65 0.7
7 -1 -5 10.42 0.81
7 1 -5 9.34 0.68
7 1 -5 9.75 0.68
-7 1 5 13.57 0.82
-7 1 5 10.15 0.79
7 1 -5 9.05 0.74
7 1 -5 10.64 0.85
-7 1 5 9.44 0.83
-7 1 5 9.96 0.81
7 1 -5 9.7 0.8
-6 -1 5 27.08 1.24
-6 -1 5 28.55 1.37
6 -1 -5 26.94 1.4
-6 -1 5 26.31 1.16
6 -1 -5 29.06 1.29
-6 -1 5 27 1.3
6 -1 -5 25.55 1.37
-6 1 5 28.32 1.29
6 1 -5 25.92 1.19
6 1 -5 30.31 1.36
-6 1 5 28.78 1.37
6 1 -5 26.62 1.29
6 1 -5 27.63 1.21
-6 1 5 26.54 1.32
-6 1 5 29.31 1.27
6 1 -5 25.83 1.22
-5 -1 5 2.66 0.56
5 -1 -5 1.39 0.54
5 -1 -5 2.5 0.56
-5 -1 5 2.66 0.42
-5 -1 5 2.69 0.47
5 -1 -5 1.94 0.44
-5 -1 5 1.54 0.37
-5 -1 5 2.35 0.47
5 -1 -5 2.2 0.43
5 1 -5 2.23 0.51
5 1 -5 2.7 0.43
5 1 -5 2.3 0.44
-5 1 5 1.88 0.43
-5 1 5 2.22 0.43
5 1 -5 1.64 0.38
-5 1 5 2.44 0.52
-5 1 5 1.67 0.48
-4 -1 5 14.68 0.82
-4 -1 5 14.63 0.98
-4 -1 5 15.16 0.88
4 -1 -5 15.76 0.84
4 -1 -5 16.85 1
4 -1 -5 17.04 0.87
-4 -1 5 16.57 0.81
4 -1 -5 15.19 0.96
-4 -1 5 16.95 0.85
4 1 -5 15.93 0.85
-4 1 5 15.72 0.87
4 1 -5 16.18 0.88
-4 1 5 16.27 0.96
-4 1 5 16.6 0.89
-4 1 5 17.82 0.87
4 1 -5 16.22 0.77
4 1 -5 15.59 0.94
-3 -1 5 109.13 3.9
3 -1 -5 100.74 3.82
-3 -1 5 104 3.74
-3 -1 5 107.35 3.82
3 -1 -5 104.09 3.89
3 -1 -5 109.03 3.8
-3 -1 5 108.54 3.79
-3 -1 5 108.64 3.8
-3 1 5 106.81 3.81
3 1 -5 99.36 3.87
3 1 -5 106.13 3.73
-3 1 5 104.78 3.8
3 1 -5 102.4 3.79
-3 1 5 107.15 3.81
3 1 -5 105.71 3.81
-3 1 5 105.65 3.84
-3 1 5 106.66 3.87
3 1 -5 106.48 3.82
2 -1 -5 79.13 2.94
-2 -1 5 81.16 2.86
-2 -1 5 81.35 3.02
2 -1 -5 80.5 3.03
2 -1 -5 80.4 2.95
2 -1 -5 82.91 3
-2 -1 5 84.16 2.99
-2 -1 5 84.16 2.96
-2 1 5 83.42 3.01
2 1 -5 80.88 2.96
2 1 -5 78.91 2.85
-2 1 5 81.03 2.96
-2 1 5 81.38 2.93
2 1 -5 81.29 2.96
2 1 -5 79.96 2.99
2 1 -5 79.56 3.01
-2 1 5 81.09 3.03
1 -1 -5 4.02 0.54
1 -1 -5 4.65 0.53
1 -1 -5 5.7 0.42
-1 -1 5 5.42 0.44
1 -1 -5 5.63 0.36
-1 -1 5 6.38 0.54
-1 -1 5 4.71 0.44
-1 -1 5 5.68 0.52
1 -1 -5 5.01 0.45
-1 1 5 5.37 0.52
-1 1 5 5 0.51
1 1 -5 5.18 0.47
1 1 -5 5.17 0.49
1 1 -5 5.36 0.46
1 1 -5 4.7 0.49
-1 1 5 5.65 0.45
-1 1 5 5.36 0.38
-1 1 5 4.93 0.37
0 -1 -5 27.33 1.16
0 -1 5 26.32 1.2
0 -1 -5 28.58 1.12
0 -1 -5 31.8 1.27
0 -1 5 30.09 1.23
0 -1 5 25.49 1.19
0 -1 -5 27.44 1.25
0 1 -5 25.44 1.15
0 1 -5 29.11 1.24
0 1 -5 28.3 1.23
0 1 5 29.11 1.13
0 1 -5 29.08 1.17
0 1 5 27.97 1.22
0 1 5 29.69 1.25
0 1 5 28.68 1.18
0 1 5 28.43 1.04
1 -1 5 41.37 1.6
1 -1 5 40.2 1.63
-1 -1 -5 40.06 1.65
1 -1 5 39.53 1.59
-1 -1 -5 40.81 1.64
1 -1 5 39.79 1.56
1 -1 5 38.49 1.47
-1 -1 -5 40.17 1.56
1 1 5 39.63 1.54
-1 1 -5 38.46 1.52
1 1 5 41.7 1.63
-1 1 -5 41.89 1.61
-1 1 -5 38.5 1.48
1 1 5 40.34 1.55
1 1 5 40.94 1.6
-1 1 -5 41.16 1.6
-1 1 -5 38.5 1.62
-2 -1 -5 1.96 0.37
2 -1 5 2.15 0.4
-2 -1 -5 2.26 0.47
2 -1 5 1.68 0.43
-2 -1 -5 2.29 0.43
2 -1 5 2.57 0.32
2 -1 5 2.31 0.45
2 -1 5 1.47 0.32
-2 1 -5 2.01 0.44
2 1 5 2.26 0.38
2 1 5 1.65 0.36
2 1 5 2.49 0.47
2 1 5 2.06 0.38
-2 1 -5 2.44 0.31
-2 1 -5 2.95 0.37
-2 1 -5 1.4 0.41
-2 1 -5 2.77 0.43
-3 -1 -5 -0.14 0.33
3 -1 5 0.52 0.42
3 -1 5 0.52 0.4
-3 -1 -5 -0.24 0.37
3 -1 5 0.37 0.34
-3 -1 -5 0.77 0.49
3 -1 5 0.26 0.36
3 -1 5 0.05 0.25
-3 1 -5 0.1 0.39
-3 1 -5 0.48 0.36
3 1 5 0.18 0.3
3 1 5 0.53 0.37
3 1 5 0.78 0.39
3 1 5 0.66 0.43
-3 1 -5 -0.37 0.37
-3 1 -5 -0.09 0.37
-3 1 -5 0.35 0.22
3 1 5 0.29 0.33
-4 -1 -5 2.23 0.42
-4 -1 -5 1.74 0.53
-4 -1 -5 2.1 0.31
4 -1 5 1.63 0.43
4 -1 5 1.69 0.27
4 -1 5 2.31 0.47
4 -1 5 2.3 0.49
-4 -1 -5 2.2 0.43
-4 1 -5 2.2 0.46
4 1 5 1.55 0.35
-4 1 -5 1.85 0.45
-4 1 -5 1.87 0.44
4 1 5 2.32 0.47
4 1 5 2.21 0.44
4 1 5 1.83 0.33
-4 1 -5 2.1 0.24
4 1 5 1.9 0.5
-4 1 -5 2.36 0.46
-5 -1 -5 1.23 0.42
-5 -1 -5 0.3 0.42
5 -1 5 0.73 0.49
-5 -1 -5 0.39 0.33
-5 -1 -5 0.73 0.54
5 -1 5 0.49 0.2
-5 -1 -5 0.87 0.39
5 -1 5 0.4 0.23
5 -1 5 -0.08 0.37
5 -1 5 0.86 0.45
5 1 5 0.35 0.33
5 1 5 0.82 0.43
5 1 5 0.96 0.43
-5 1 -5 0.41 0.47
5 1 5 0.78 0.5
-5 1 -5 0.03 0.41
-5 1 -5 -0.16 0.39
-5 1 -5 0.63 0.46
5 1 5 -0.02 0.31
-6 -1 -5 47.03 1.89
6 -1 5 45.6 1.67
-6 -1 -5 45.91 1.91
-6 -1 -5 47.92 2.05
6 -1 5 44.22 1.95
-6 -1 -5 45.38 1.84
-6 -1 -5 44.56 1.81
6 -1 5 44.37 1.69
6 -1 5 44.95 1.92
6 -1 5 49.74 1.95
6 -1 5 46.91 1.92
-6 1 -5 47.35 1.92
6 1 5 47.02 1.9
-6 1 -5 45.19 1.91
6 1 5 46.2 1.93
6 1 5 45.65 1.8
-6 1 -5 45.4 1.97
-6 1 -5 47.84 1.91
6 1 5 48.23 2
6 1 5 46.87 1.81
7 -1 5 20.9 1.15
-7 -1 -5 20.33 1.03
-7 -1 -5 19.58 1.28
7 -1 5 19.88 0.88
7 -1 5 21.28 1.15
-7 -1 -5 20.32 1.04
-7 -1 -5 22.58 1.15
7 -1 5 22.24 1.2
7 -1 5 19.44 0.82
7 -1 5 21.23 1.12
-7 1 -5 20.74 1.1
7 1 5 20.86 1.06
7 1 5 20.72 0.98
-7 1 -5 20.82 1.11
-7 1 -5 20.62 1.16
-7 1 -5 21.16 1.27
7 1 5 19.78 1.15
-8 -1 -5 13.21 1.05
8 -1 5 14 1.03
-8 -1 -5 12.87 0.86
8 -1 5 16.32 1.03
8 -1 5 11.08 0.67
-8 -1 -5 14.11 0.96
-8 -1 -5 13.06 0.86
8 -1 5 11.43 0.58
8 1 5 11.29 0.76
8 1 5 15.51 0.91
-8 1 -5 12.68 1.02
-8 1 -5 11.7 0.9
8 1 5 13.91 0.98
-9 -1 -5 24.79 1.24
-9 -1 -5 24.64 1.44
9 -1 5 22.53 1.01
-9 -1 -5 22.1 1.17
-9 -1 -5 25.83 1.3
9 -1 5 21.48 0.93
9 -1 5 25.07 1.36
9 -1 5 20.82 1.33
-9 1 -5 23.34 1.44
9 1 5 22.21 1.1
9 1 5 21.08 1.28
9 1 5 22.74 1.26
9 1 5 24.2 1.37
-9 1 -5 22.21 1.29
-10 -1 -5 15.07 0.98
10 -1 5 13.42 0.82
10 -1 5 16.68 1.16
10 -1 5 19.06 1.26
-10 -1 -5 14.43 1.21
-10 -1 -5 14.86 1.07
10 -1 5 14.08 0.71
-10 -1 -5 16.89 1.17
10 1 5 14.62 0.9
-10 1 -5 16.27 1.27
10 1 5 16.29 1.14
10 1 5 16.79 1.12
-10 1 -5 14.99 1.07
-11 -1 -5 43.68 2.2
11 -1 5 41.13 2.07
11 -1 5 42.76 1.7
-11 -1 -5 43.19 1.96
-11 -1 -5 43.28 1.85
11 -1 5 44.15 2.08
11 1 5 41.53 1.79
11 1 5 43.42 2.01
-11 1 -5 41.96 1.97
11 1 5 43.91 2.04
-11 1 -5 41.88 2.18
-12 -1 -5 60.52 2.54
-12 -1 -5 59.88 2.8
-12 -1 -5 60.49 2.43
12 -1 5 59.81 2.65
12 -1 5 57.92 2.65
12 -1 5 57.55 2.29
12 1 5 59.26 2.38
12 1 5 60.97 2.63
12 1 5 63.75 2.64
-12 1 -5 56.11 2.76
-12 1 -5 59.79 2.59
-13 -1 -5 19.6 1.39
-13 -1 -5 24.68 1.78
13 -1 5 23.52 1.61
13 -1 5 20.48 1.53
13 -1 5 19.72 1.1
-13 -1 -5 21.57 1.26
-13 1 -5 21.91 1.73
13 1 5 25.32 1.57
-13 1 -5 21.12 1.46
13 1 5 24.05 1.58
-13 1 -5 20.86 1.1
14 -1 5 -0.38 0.83
-14 -1 -5 -0.53 0.88
-14 -1 -5 0.41 0.58
-14 -1 -5 0.46 0.72
14 -1 5 -0.32 0.85
14 -1 5 0.31 0.5
-14 1 -5 0.65 0.73
14 1 5 -0.49 0.78
-14 1 -5 1.14 0.98
-14 1 -5 1.43 0.52
14 1 5 -0.14 0.83
-15 -1 -5 18.76 1.72
15 -1 5 23.81 1.71
15 -1 5 19.07 1.13
-15 -1 -5 22.76 1.54
15 -1 5 21.35 1.7
-15 -1 -5 21.35 1.36
15 1 5 23.85 1.68
-15 1 -5 22.02 1.82
15 1 5 19.23 1.58
-15 1 -5 21.55 1.19
-15 1 -5 21.45 1.52
-16 -1 -5 0.86 1.07
16 -1 5 3.17 1.12
-16 -1 -5 0.39 0.67
-16 -1 -5 1.67 0.83
16 -1 5 2.35 1.05
16 1 5 0.49 0.98
-16 1 -5 0.5 1.1
-16 1 -5 0.94 0.85
16 1 5 0.83 0.95
-16 1 -5 1.96 0.61
17 -1 5 2.27 1.17
-17 -1 -5 1.18 0.89
-17 -1 -5 2.07 1.22
17 -1 5 0.75 1.02
-17 -1 -5 1.29 0.73
17 1 5 1.01 0.99
-17 1 -5 2.27 0.91
-17 1 -5 1.27 0.62
-17 1 -5 1.38 1.21
17 1 5 1.11 1.05
-18 -1 -5 16.95 1.48
-18 -1 -5 17.06 1.31
-18 -1 -5 19.54 1.95
18 -1 5 15.04 1.71
18 -1 5 15.64 1.64
18 1 5 20.64 1.74
18 1 5 17.93 1.66
-18 1 -5 14.7 1.81
-18 1 -5 16.2 1.48
19 -1 5 0.41 1.15
-19 -1 -5 1.42 0.88
19 -1 5 3.72 1.34
-19 -1 -5 1.49 0.98
-19 -1 -5 2.66 1.45
-19 1 -5 0.95 1.01
-19 1 -5 1.73 1.41
19 1 5 1.19 1.14
19 1 5 0.84 1.19
-20 -1 -5 8.4 1.74
-20 -1 -5 4.71 1.15
20 -1 5 5.68 1.56
20 -1 5 5.55 1.45
-20 1 -5 5.68 1.21
-20 1 -5 5.77 1.67
20 1 5 4.52 1.35
20 1 5 5.17 1.41
-21 -1 -5 3.49 1.15
21 -1 5 1.18 1.38
21 -1 5 2.05 1.52
-21 -1 -5 2.07 1.65
21 1 5 -0.74 1.22
-21 1 -5 1.74 1.13
21 1 5 2.27 1.4
-21 1 -5 2 1.64
22 -1 5 2.36 1.6
-22 -1 -5 -1.25 1.63
22 -1 5 0.55 1.37
-22 1 -5 0.76 1.22
-22 1 -5 0.08 1.6
22 1 5 -0.07 1.3
22 1 5 2.23 1.44
23 -1 5 -0.02 1.44
23 -1 5 0.38 1.57
-23 -1 -5 0.05 1.78
-23 1 -5 3.14 1.85
23 1 5 1.12 1.45
-23 1 -5 -0.79 1.39
23 1 5 -0.13 1.51
-24 -1 -5 -1.54 1.85
24 -1 5 3.41 1.83
24 -1 5 2.95 1.59
24 1 5 1.98 1.68
24 1 5 2.63 1.61
-24 1 -5 0.2 1.82
24 -2 -5 1.14 1.95
-24 -2 5 2.97 1.62
-24 -2 5 -1.75 1.65
-24 2 5 1.57 1.47
-24 2 5 0.55 1.73
24 2 -5 -0.02 1.73
24 2 -5 0.1 1.32
-23 -2 5 1.45 1.48
23 -2 -5 2.75 1.87
-23 -2 5 2.18 1.75
23 2 -5 0.55 1.24
23 2 -5 1.3 1.66
-23 2 5 0.18 1.36
-23 2 5 1.49 1.61
-22 -2 5 6.94 1.62
22 -2 -5 8.11 1.97
-22 -2 5 5.16 1.72
-22 2 5 4.15 1.64
-22 2 5 7.58 1.55
22 2 -5 7.3 1.85
22 2 -5 4.97 1.33
-21 -2 5 13.72 2.04
21 -2 -5 14.72 2.09
-21 -2 5 13.25 1.84
-21 2 5 17.8 1.78
21 2 -5 18.09 1.67
21 2 -5 14.76 2
-21 2 5 16.24 2.11
20 -2 -5 9.65 1.82
-20 -2 5 8.72 1.61
-20 -2 5 10.1 1.72
-20 2 5 7.78 1.65
20 2 -5 9.18 1.32
-20 2 5 7.41 1.4
20 2 -5 8.95 1.69
-19 -2 5 -0.3 1.14
-19 -2 5 2.3 1.32
19 -2 -5 1.5 1.43
19 -2 -5 -0.08 0.87
-19 2 5 0.39 0.87
-19 2 5 0.75 1.08
-19 2 5 0.02 1.24
19 2 -5 -0.04 0.96
19 2 -5 1.13 1.31
18 -2 -5 4.1 1.39
18 -2 -5 2.8 0.89
-18 -2 5 3.24 1.28
-18 -2 5 0.93 1.17
18 2 -5 3.5 0.99
-18 2 5 3.04 1.28
18 2 -5 2.77 1.27
-18 2 5 1.82 0.94
-18 2 5 2.18 1.03
-17 -2 5 4.28 1.27
17 -2 -5 2.71 0.86
-17 -2 5 4.55 1.27
17 -2 -5 3.87 1.32
17 2 -5 4.1 0.98
-17 2 5 5.88 1.28
-17 2 5 3.51 0.93
17 2 -5 2.84 1.18
16 -2 -5 1.16 1.08
16 -2 -5 2.47 1.17
-16 -2 5 0.91 1.08
-16 -2 5 0.31 1.02
-16 -2 5 1.48 0.45
16 -2 -5 1.93 0.76
-16 2 5 0.01 0.78
16 2 -5 1.08 1.03
-16 2 5 0.57 0.95
16 2 -5 1.12 0.8
-15 -2 5 7.32 1.25
15 -2 -5 7.1 0.84
-15 -2 5 6.09 0.64
15 -2 -5 6.49 1.24
-15 -2 5 6.54 1.21
15 -2 -5 9.08 1.35
15 2 -5 5.77 1.16
-15 2 5 8.15 1.01
15 2 -5 5.47 0.9
-15 2 5 6.15 1.11
-15 2 5 5.4 0.65
14 -2 -5 1.72 0.98
14 -2 -5 1.84 0.62
-14 -2 5 2.44 0.98
14 -2 -5 0.14 1.01
-14 -2 5 -1.79 0.88
-14 2 5 0.87 0.74
14 2 -5 0.06 0.68
14 2 -5 -0.44 0.85
-14 2 5 0.78 0.46
-14 2 5 -0.26 0.82
13 -2 -5 5 1.06
-13 -2 5 6.6 1.11
13 -2 -5 5.29 0.67
-13 -2 5 6.61 1.06
13 -2 -5 4.1 1.08
-13 2 5 4.28 0.54
13 2 -5 4.05 0.93
-13 2 5 5.76 0.84
-13 2 5 6.55 1.02
13 2 -5 4.6 0.79
-12 -2 5 11.55 1.2
12 -2 -5 9.83 1.23
12 -2 -5 10.58 1.22
-12 -2 5 11.55 1.29
12 -2 -5 10.54 0.84
12 -2 -5 12.11 0.81
12 2 -5 9.03 1.04
-12 2 5 13.52 1.01
-12 2 5 9.92 1.14
12 2 -5 9.33 0.94
12 2 -5 10.84 0.73
-12 2 5 10.72 0.7
11 -2 -5 1.64 0.86
-11 -2 5 3.3 0.88
11 -2 -5 3.22 0.89
11 -2 -5 3.32 0.55
-11 -2 5 3.59 0.84
-11 -2 5 3.14 0.42
11 -2 -5 3.35 0.51
11 2 -5 2.99 0.64
-11 2 5 3.85 0.77
11 2 -5 2.89 0.74
-11 2 5 3.26 0.42
-11 2 5 3.43 0.64
-10 -2 5 25.47 1.13
10 -2 -5 27 1.65
-10 -2 5 25.86 1.52
-10 -2 5 26.8 1.65
10 -2 -5 27.74 1.29
10 -2 -5 28.76 1.68
-10 2 5 26.12 1.47
10 2 -5 26.24 1.52
-10 2 5 27.65 1.35
10 2 -5 25.35 1.37
10 2 -5 26.65 1.17
9 -2 -5 29.09 1.74
9 -2 -5 30.29 1.73
-9 -2 5 29.86 1.64
-9 -2 5 31.99 1.76
9 -2 -5 32.36 1.43
9 2 -5 32.68 1.52
9 2 -5 31.68 1.33
9 2 -5 34.75 1.64
-9 2 5 30.73 1.55
-9 2 5 36.87 1.49
-8 -2 5 8.21 0.56
-8 -2 5 10.09 1
8 -2 -5 8.9 0.68
-8 -2 5 8.06 0.83
8 -2 -5 8.19 0.93
8 -2 -5 8.84 0.93
-8 2 5 7.96 0.71
8 2 -5 7.91 0.57
8 2 -5 8.85 0.77
8 2 -5 8.3 0.79
-8 2 5 7.31 0.8
8 2 -5 9.17 0.76
-7 -2 5 24.49 1.32
7 -2 -5 27.05 1.43
-7 -2 5 24.85 1.44
7 -2 -5 25.87 1.14
7 -2 -5 27.8 1.48
-7 -2 5 25.01 1.06
7 2 -5 23 1.21
7 2 -5 24.08 1.09
7 2 -5 24.65 1.23
-7 2 5 25.45 1.17
7 2 -5 23.94 1.28
-7 2 5 26.05 1.29
6 -2 -5 86.76 3.25
6 -2 -5 84.25 3.31
-6 -2 5 86.11 3.32
-6 -2 5 85.74 3.04
6 -2 -5 82.74 3.11
-6 -2 5 79.68 3.18
-6 2 5 81.88 3.23
6 2 -5 83.52 3.06
-6 2 5 86.53 3.14
6 2 -5 88.23 3.21
6 2 -5 84.53 3.24
-6 2 5 87.84 3.23
6 2 -5 80.28 3.15
-5 -2 5 4.1 0.62
5 -2 -5 4.51 0.66
-5 -2 5 4.7 0.68
5 -2 -5 3.61 0.66
-5 -2 5 4.69 0.55
-5 -2 5 5.01 0.42
-5 -2 5 5.06 0.55
-5 2 5 4.33 0.48
5 2 -5 5.84 0.48
-5 2 5 4.44 0.66
5 2 -5 4.11 0.65
-5 2 5 4.39 0.58
-5 2 5 5.12 0.61
5 2 -5 4.06 0.6
5 2 -5 4.6 0.57
5 2 -5 4.74 0.51
4 -2 -5 1.03 0.49
-4 -2 5 -0.23 0.52
-4 -2 5 1.38 0.41
-4 -2 5 1.1 0.51
4 -2 -5 1.96 0.58
-4 -2 5 0.85 0.31
-4 -2 5 1.96 0.38
4 2 -5 0.7 0.35
-4 2 5 0.43 0.51
4 2 -5 0.43 0.51
4 2 -5 0.91 0.51
-4 2 5 1.1 0.41
-4 2 5 0.62 0.44
4 2 -5 1.06 0.35
-4 2 5 1.18 0.36
-4 2 5 0.64 0.43
4 2 -5 0.3 0.42
-3 -2 5 30.08 1.2
-3 -2 5 31.59 1.32
-3 -2 5 30.34 1.4
3 -2 -5 31.32 1.48
3 -2 -5 29.1 1.34
-3 -2 5 29.81 1.25
3 -2 -5 31.2 1.29
-3 -2 5 26.49 1.42
-3 2 5 30.9 1.47
-3 2 5 29.15 1.17
3 2 -5 31.63 1.28
-3 2 5 32.65 1.37
-3 2 5 31.1 1.39
3 2 -5 28.67 1.39
-3 2 5 30.89 1.32
3 2 -5 31 1.34
-3 2 5 31.12 1.29
-3 2 5 28.66 1.14
3 2 -5 29.66 1.19
3 2 -5 26.68 1.41
2 -2 -5 8.08 0.75
2 -2 -5 7.15 0.56
2 -2 -5 8.41 0.6
2 -2 -5 6.38 0.7
-2 -2 5 6.96 0.72
-2 -2 5 8.31 0.62
-2 -2 5 8.48 0.58
-2 -2 5 7.31 0.45
-2 -2 5 8.7 0.71
-2 2 5 7.54 0.53
2 2 -5 8.47 0.64
-2 2 5 8.48 0.6
-2 2 5 6.77 0.67
2 2 -5 7.53 0.57
2 2 -5 7.46 0.68
2 2 -5 7.47 0.71
-2 2 5 8.71 0.7
-2 2 5 6.93 0.47
-2 2 5 8.11 0.6
-1 -2 5 1.29 0.5
1 -2 -5 0.75 0.27
1 -2 -5 -0.07 0.48
1 -2 -5 1.46 0.37
1 -2 -5 1.72 0.37
-1 -2 5 1.93 0.49
1 -2 -5 0.97 0.5
-1 2 5 0.87 0.33
1 2 -5 1.41 0.49
-1 2 5 0.39 0.3
-1 2 5 0.32 0.34
1 2 -5 1.23 0.48
1 2 -5 0.95 0.4
1 2 -5 0.69 0.39
-1 2 5 0.47 0.45
-1 2 5 0.22 0.44
0 -2 5 0.93 0.46
0 -2 5 -0.01 0.36
0 -2 -5 0.89 0.49
0 -2 -5 0.11 0.48
0 -2 5 1.03 0.46
0 -2 -5 0.92 0.33
0 -2 -5 0.79 0.3
0 2 -5 0.73 0.37
0 2 -5 0.74 0.44
0 2 -5 1.22 0.45
0 2 5 1.3 0.44
0 2 5 0.76 0.33
0 2 -5 0.51 0.4
0 2 5 1.04 0.48
0 2 5 0.7 0.41
0 2 -5 -0.1 0.44
0 2 5 0.59 0.31
0 2 5 -0.21 0.34
1 -2 5 9.81 0.7
1 -2 5 8.75 0.47
1 -2 5 10.02 0.69
1 -2 5 10.08 0.73
1 -2 5 11 0.79
-1 -2 -5 10.86 0.75
-1 -2 -5 8.03 0.76
-1 2 -5 11.37 0.7
1 2 5 10.66 0.69
1 2 5 10.85 0.71
-1 2 -5 10.17 0.77
1 2 5 10.44 0.76
-1 2 -5 10.44 0.78
1 2 5 8.87 0.54
-1 2 -5 9.49 0.71
1 2 5 11.82 0.82
1 2 5 10.23 0.66
-1 2 -5 8.37 0.52
-2 -2 -5 9.93 0.67
-2 -2 -5 12.25 0.77
2 -2 5 11.23 0.76
2 -2 5 9.92 0.57
2 -2 5 10.29 0.67
2 -2 5 10.61 0.77
2 -2 5 10.32 0.8
-2 -2 -5 11.4 0.85
2 2 5 10.66 0.79
2 2 5 10.89 0.72
-2 2 -5 10.23 0.79
2 2 5 9.8 0.48
2 2 5 11.36 0.83
2 2 5 9.61 0.69
2 2 5 9.94 0.67
-2 2 -5 10.57 0.65
2 2 5 10.42 0.53
-2 2 -5 9.68 0.6
-2 2 -5 10.77 0.75
-2 2 -5 11.41 0.81
3 -2 5 0.29 0.41
3 -2 5 0.53 0.34
-3 -2 -5 0.61 0.48
3 -2 5 0.6 0.29
-3 -2 -5 0.73 0.36
3 -2 5 0.05 0.47
-3 -2 -5 0.47 0.52
-3 -2 -5 0.07 0.43
3 -2 5 0.42 0.49
-3 2 -5 -0.26 0.45
3 2 5 -0.63 0.44
3 2 5 0.09 0.44
-3 2 -5 0.43 0.43
-3 2 -5 0.32 0.29
3 2 5 0.11 0.36
-3 2 -5 0.64 0.47
-3 2 -5 0.58 0.36
3 2 5 0.6 0.38
3 2 5 0.5 0.22
-4 -2 -5 101.1 3.62
-4 -2 -5 102.19 3.85
4 -2 5 101.42 3.72
4 -2 5 104.71 3.84
-4 -2 -5 100.43 3.72
-4 -2 -5 106.58 3.89
4 -2 5 103.58 3.83
4 -2 5 103.4 3.63
4 -2 5 106.33 3.84
-4 -2 -5 103.21 3.77
4 2 5 101.92 3.71
4 2 5 99.92 3.85
-4 2 -5 98.22 3.83
-4 2 -5 101.31 3.6
-4 2 -5 100.05 3.79
4 2 5 98.82 3.62
-4 2 -5 105.54 3.75
-4 2 -5 105.32 3.85
4 2 5 102.5 3.76
4 2 5 106.24 3.88
5 -2 5 12.47 0.93
-5 -2 -5 11.8 0.79
-5 -2 -5 10.75 0.61
-5 -2 -5 11.97 1
5 -2 5 12.73 0.79
5 -2 5 11.32 0.89
-5 -2 -5 14.61 0.98
-5 -2 -5 12.65 0.92
5 2 5 11.16 0.73
5 2 5 11.72 0.66
5 2 5 11.9 0.83
-5 2 -5 13.32 0.87
5 2 5 13 0.95
-5 2 -5 9.66 0.84
-5 2 -5 11.92 0.88
-5 2 -5 10.81 0.87
-6 -2 -5 84.83 3.33
6 -2 5 85.1 3.3
6 -2 5 84.21 3.32
-6 -2 -5 86.28 3.38
-6 -2 -5 86.07 3.09
-6 -2 -5 86.66 3.16
6 2 5 82.84 3.11
6 2 5 86.53 3.26
-6 2 -5 86.52 3.28
6 2 5 82.7 3.11
-6 2 -5 86.25 3.32
-6 2 -5 87.82 3.32
7 -2 5 1.41 0.5
-7 -2 -5 1.81 0.7
7 -2 5 1.18 0.59
-7 -2 -5 1.13 0.6
-7 -2 -5 1.68 0.44
-7 -2 -5 1.6 0.39
7 -2 5 0.98 0.62
7 2 5 1.55 0.36
7 2 5 2.2 0.55
-7 2 -5 1.68 0.6
-7 2 -5 2.04 0.57
7 2 5 1.09 0.44
8 -2 5 33.43 1.68
8 -2 5 36.02 1.68
-8 -2 -5 31.94 1.66
-8 -2 -5 33.27 1.78
-8 -2 -5 32.83 1.46
-8 -2 -5 31.53 1.42
8 2 5 32.92 1.36
8 2 5 32.53 1.57
-8 2 -5 33.86 1.65
8 2 5 32.59 1.46
-8 2 -5 33.55 1.67
-9 -2 -5 2.43 0.52
9 -2 5 2.7 0.75
-9 -2 -5 2.09 0.81
-9 -2 -5 2.17 0.5
-9 -2 -5 2.98 0.7
9 -2 5 3.74 0.78
9 2 5 2.4 0.39
-9 2 -5 3.75 0.76
-9 2 -5 1.94 0.65
9 2 5 2.7 0.59
9 2 5 1.83 0.62
-10 -2 -5 60.46 2.36
10 -2 5 62.33 2.64
-10 -2 -5 56.28 2.73
10 -2 5 55.49 2.63
-10 -2 -5 61.5 2.6
-10 -2 -5 58.98 2.42
-10 2 -5 63.51 2.64
10 2 5 62.67 2.5
10 2 5 59.43 2.55
10 2 5 58.56 2.28
-10 2 -5 62.76 2.68
-11 -2 -5 10.66 1.25
-11 -2 -5 13.1 1.11
-11 -2 -5 10.47 0.78
11 -2 5 10.32 1.12
11 -2 5 8.59 1.05
11 2 5 10.29 0.73
-11 2 -5 10.49 1.12
11 2 5 8.5 0.95
-11 2 -5 7.77 0.94
11 2 5 9.81 0.95
-12 -2 -5 4.56 1.06
12 -2 5 4.51 0.99
-12 -2 -5 4.79 0.91
12 -2 5 4.13 0.93
-12 -2 -5 3.54 0.61
-12 2 -5 5.18 1.02
12 2 5 3.34 0.82
12 2 5 4.85 0.87
-12 2 -5 3.39 0.81
12 2 5 4.44 0.53
13 -2 5 4 1
-13 -2 -5 3.51 0.64
-13 -2 -5 5.98 0.98
13 -2 5 4.29 1.01
-13 -2 -5 3.64 1.09
13 2 5 5.53 0.92
-13 2 -5 4.08 1.03
13 2 5 4.75 0.88
-13 2 -5 2.46 0.84
-14 -2 -5 0.24 1.07
14 -2 5 -0.33 0.9
14 -2 5 0.07 0.93
-14 -2 -5 0.72 0.49
-14 -2 -5 0.2 0.58
-14 -2 -5 0.02 0.83
-14 2 -5 0.58 0.99
14 2 5 0.41 0.82
-14 2 -5 -0.28 0.78
14 2 5 -1.31 0.76
15 -2 5 -0.12 0.97
-15 -2 -5 -0.45 0.62
15 -2 5 -0.86 1
-15 -2 -5 0.12 0.89
-15 -2 -5 4.23 1.23
15 2 5 0.91 0.91
-15 2 -5 0.07 0.84
15 2 5 0.63 0.87
-15 2 -5 0.64 1.09
-16 -2 -5 0.59 0.98
-16 -2 -5 0.12 1.17
16 -2 5 1.26 1.1
-16 -2 -5 1.92 0.68
16 -2 5 3.17 1.18
16 2 5 3.02 1.04
-16 2 -5 2.29 1.25
-16 2 -5 1.4 0.95
16 2 5 1.01 0.99
-17 -2 -5 0.4 1.29
-17 -2 -5 -0.38 0.94
17 -2 5 -1.18 1.12
17 -2 5 -0.28 1.11
-17 -2 -5 -0.14 0.69
-17 2 -5 -1.18 1.22
17 2 5 -0.99 1.01
17 2 5 -1.39 0.98
-17 2 -5 -0.01 0.99
18 -2 5 32.02 2.34
-18 -2 -5 35.28 2.69
-18 -2 -5 34.19 2.27
18 -2 5 37.09 2.55
18 2 5 34.06 2.29
18 2 5 35.5 2.36
-18 2 -5 38.58 2.37
-18 2 -5 34.92 2.61
-19 -2 -5 0.99 1.07
-19 -2 -5 1.77 1.47
19 -2 5 -1 1.31
19 -2 5 1.78 1.29
19 2 5 -0.85 1.15
19 2 5 0.72 1.15
-19 2 -5 -0.17 1.4
-19 2 -5 -1.05 1.09
-20 -2 -5 7.66 1.41
20 -2 5 6.5 1.65
-20 -2 -5 9.65 1.91
20 -2 5 9.89 1.63
20 2 5 9.42 1.53
-20 2 -5 7.92 1.76
20 2 5 10.86 1.63
-20 2 -5 7.5 1.46
-21 -2 -5 -0.22 1.55
21 -2 5 0.29 1.38
21 -2 5 1.22 1.58
-21 -2 -5 -0.09 1.21
-21 2 -5 1.06 1.68
21 2 5 0.46 1.34
21 2 5 -0.09 1.27
-21 2 -5 0.55 1.29
-22 -2 -5 5.56 2
22 -2 5 5.92 1.83
22 -2 5 5.85 1.64
-22 -2 -5 7.24 1.5
22 2 5 8.38 1.67
22 2 5 8.57 1.66
-22 2 -5 6.14 1.92
-22 2 -5 5.5 1.5
23 -2 5 1.13 1.8
23 -2 5 0.58 1.55
-23 -2 -5 0.12 1.85
23 2 5 2.19 1.58
-23 2 -5 5.73 1.95
-23 2 -5 1.63 1.44
23 2 5 -2.25 1.37
24 -2 5 0.87 1.85
24 -2 5 3.5 1.75
-24 2 -5 2.24 1.63
24 2 5 4.06 1.71
24 2 5 5.66 1.72
-23 -3 5 -1.47 1.5
-23 -3 5 -1.99 1.66
23 -3 -5 2.58 2.03
23 3 -5 2.07 1.77
23 3 -5 0.02 1.31
-23 3 5 0.38 1.49
-23 3 5 1.14 1.79
-22 -3 5 1.36 1.54
22 -3 -5 -0.28 1.87
-22 -3 5 -2.36 1.56
22 3 -5 0.16 1.53
-22 3 5 2.47 1.5
22 3 -5 1.38 1.28
-22 3 5 2.49 1.6
-21 -3 5 0.68 1.55
-21 -3 5 1.95 1.46
21 -3 -5 2.74 1.85
-21 3 5 2.79 1.58
-21 3 5 0.98 1.37
21 3 -5 -1.01 1.15
21 3 -5 1.01 1.57
-20 -3 5 1 1.46
-20 -3 5 0.77 1.46
20 -3 -5 2.41 1.69
-20 3 5 2.85 1.4
20 3 -5 2.11 1.47
-20 3 5 3.1 1.51
20 3 -5 0.12 1.14
-19 -3 5 1.14 1.4
19 -3 -5 0.95 1.6
-19 -3 5 2.57 1.39
-19 3 5 2.55 1.32
19 3 -5 3.21 1.38
-19 3 5 1.51 1.4
19 3 -5 0.92 1.08
-18 -3 5 0 1.31
-18 -3 5 3.91 1.4
18 -3 -5 -1.02 1.41
18 3 -5 0.16 1.26
18 3 -5 1.31 1.02
-18 3 5 -1.88 1.08
-18 3 5 0.73 1.19
17 -3 -5 1.67 0.84
-17 -3 5 2.68 1.25
-17 -3 5 2.1 1.27
17 -3 -5 2.73 1.45
17 3 -5 0.29 1.18
-17 3 5 0.15 1.07
-17 3 5 2.51 0.85
17 3 -5 3.85 1.04
-16 -3 5 4.08 1.26
16 -3 -5 2.61 1.34
-16 -3 5 3.49 1.24
16 -3 -5 3.31 0.78
-16 3 5 1.41 1.05
-16 3 5 3.75 0.84
16 3 -5 2.18 1.17
16 3 -5 2.75 0.98
-15 -3 5 14.35 1.6
-15 -3 5 14.87 1.59
15 -3 -5 13.32 1.71
15 -3 -5 14.58 1.07
15 -3 -5 14.98 1.61
15 3 -5 14.4 1.47
-15 3 5 14.38 1.19
-15 3 5 13.02 1.45
15 3 -5 16.32 1.37
14 -3 -5 1.18 0.65
14 -3 -5 2.1 1.11
14 -3 -5 1.15 1.15
-14 -3 5 1.39 1.02
-14 -3 5 0.47 1.01
14 3 -5 1.44 0.84
14 3 -5 3.47 0.98
-14 3 5 1.4 0.7
-14 3 5 1.38 0.48
-14 3 5 0.52 0.91
13 -3 -5 8.18 1.29
13 -3 -5 5.82 1.19
-13 -3 5 7.29 1.16
13 -3 -5 7.12 0.75
-13 -3 5 8.02 1.26
-13 3 5 5.89 0.81
13 3 -5 5.99 1.05
13 3 -5 6.29 0.96
-13 3 5 5.43 1.02
12 -3 -5 1.61 0.52
12 -3 -5 1.25 0.93
12 -3 -5 2.07 0.55
-12 -3 5 1.76 0.9
-12 -3 5 2.55 1
12 -3 -5 2.44 1.05
-12 3 5 2.48 0.65
12 3 -5 2.5 0.77
-12 3 5 0.89 0.78
12 3 -5 1.95 0.87
-11 -3 5 7.84 1.16
11 -3 -5 7.81 0.71
11 -3 -5 8.07 1.17
-11 -3 5 8.06 1.08
11 -3 -5 4.9 1.11
11 -3 -5 7.49 0.65
-11 3 5 7.26 0.96
-11 3 5 8.71 0.8
11 3 -5 8.81 1.02
11 3 -5 8.84 0.93
10 -3 -5 0.01 0.41
-10 -3 5 0.7 0.83
10 -3 -5 0.2 0.84
10 -3 -5 1.6 0.93
-10 -3 5 1.29 0.75
10 3 -5 0.36 0.69
10 3 -5 0.5 0.63
-10 3 5 -0.08 0.59
-10 3 5 0.7 0.55
9 -3 -5 2.86 0.89
-9 -3 5 3.89 0.9
9 -3 -5 2.18 0.86
-9 -3 5 4.29 0.81
9 -3 -5 2.47 0.48
-9 3 5 3.49 0.58
-9 3 5 2.3 0.67
9 3 -5 2.71 0.72
9 3 -5 2.4 0.67
8 -3 -5 2.36 0.77
8 -3 -5 3.96 0.89
-8 -3 5 1.48 0.79
-8 -3 5 3.29 0.73
8 -3 -5 4.22 0.54
8 3 -5 4.06 0.67
-8 3 5 2.82 0.67
8 3 -5 3.83 0.73
8 3 -5 3.71 0.66
-8 3 5 3.9 0.58
7 -3 -5 34.95 1.49
-7 -3 5 32.4 1.64
7 -3 -5 35.78 1.74
7 -3 -5 33.69 1.83
-7 -3 5 34.23 1.86
-7 -3 5 35.01 1.35
7 3 -5 34.76 1.6
7 3 -5 35.86 1.65
7 3 -5 33.44 1.38
-7 3 5 37.56 1.51
-7 3 5 34.07 1.67
7 3 -5 34.03 1.64
6 -3 -5 5.09 0.55
6 -3 -5 6.25 0.88
-6 -3 5 4.69 0.73
6 -3 -5 4.68 0.46
-6 -3 5 4.59 0.6
6 -3 -5 4.39 0.72
-6 -3 5 3.84 0.83
-6 -3 5 4.48 0.42
-6 3 5 4.83 0.47
6 3 -5 4.61 0.66
6 3 -5 4.39 0.6
-6 3 5 4.61 0.57
-6 3 5 4 0.65
6 3 -5 4.19 0.46
-5 -3 5 9.17 0.89
5 -3 -5 8.67 0.58
5 -3 -5 8.93 0.83
-5 -3 5 8.94 0.98
5 -3 -5 7.55 0.91
-5 -3 5 7.91 0.69
5 -3 -5 8.58 0.66
-5 -3 5 8.84 0.58
-5 3 5 8.54 0.69
-5 3 5 6.25 0.93
-5 3 5 8.51 0.59
5 3 -5 7.68 0.77
5 3 -5 9.82 0.6
5 3 -5 8.06 0.68
-5 3 5 8.54 0.78
4 -3 -5 3.87 0.75
-4 -3 5 5.57 0.82
-4 -3 5 4.26 0.69
4 -3 -5 5.03 0.68
-4 -3 5 5.21 0.52
-4 -3 5 5 0.49
4 3 -5 5.22 0.63
4 3 -5 4.7 0.5
-4 3 5 4.7 0.64
-4 3 5 6.91 0.62
-4 3 5 5.29 0.63
-4 3 5 4.83 0.51
4 3 -5 5.07 0.53
3 -3 -5 12.78 0.86
-3 -3 5 10.98 0.69
-3 -3 5 11.6 0.74
-3 -3 5 10.15 0.97
-3 -3 5 12.27 0.97
3 -3 -5 10.82 0.96
-3 3 5 11.02 0.75
-3 3 5 11.89 0.78
-3 3 5 10.64 0.65
-3 3 5 10.67 0.78
3 3 -5 10.76 0.72
3 3 -5 10.9 0.72
3 3 -5 10.53 0.82
-3 3 5 11.58 0.83
2 -3 -5 0.83 0.54
2 -3 -5 1.18 0.49
-2 -3 5 1.23 0.4
-2 -3 5 1.55 0.63
-2 -3 5 2.34 0.58
-2 -3 5 1.72 0.33
2 -3 -5 1.72 0.59
-2 3 5 1.28 0.62
-2 3 5 1.83 0.49
-2 3 5 1.57 0.38
2 3 -5 1.71 0.37
-2 3 5 1.44 0.47
2 3 -5 1.74 0.59
-2 3 5 1.86 0.44
2 3 -5 0.89 0.41
2 3 -5 1.81 0.49
-2 3 5 1.67 0.43
1 -3 -5 3.51 0.52
-1 -3 5 5.17 0.41
1 -3 -5 4.32 0.67
1 -3 -5 3.05 0.64
-1 -3 5 4.04 0.68
-1 -3 5 4.12 0.66
-1 3 5 4.28 0.64
1 3 -5 4.05 0.53
1 3 -5 4.23 0.43
1 3 -5 4.08 0.57
1 3 -5 3.69 0.63
-1 3 5 4.65 0.62
-1 3 5 3.93 0.51
-1 3 5 5.04 0.5
-1 3 5 4.31 0.54
-1 3 5 5.02 0.54
0 -3 -5 6.36 0.59
0 -3 5 5.92 0.75
0 -3 -5 5.39 0.73
0 -3 5 5.91 0.71
0 -3 5 7.07 0.65
0 -3 -5 6.21 0.73
0 3 5 6.31 0.57
0 3 -5 6.68 0.66
0 3 -5 6.5 0.64
0 3 5 5.8 0.55
0 3 5 6.97 0.64
0 3 -5 6.62 0.69
0 3 5 6.85 0.82
0 3 5 6.44 0.69
0 3 5 7.11 0.63
0 3 -5 6.2 0.43
0 3 -5 5.95 0.48
-1 -3 -5 58.44 2.31
1 -3 5 58.72 2.25
1 -3 5 58.73 2.34
-1 -3 -5 51.2 2.34
1 -3 5 57.59 2.27
-1 3 -5 57.91 2.3
-1 3 -5 55.09 2.22
1 3 5 58.93 2.19
1 3 5 56.56 2.24
-1 3 -5 54.51 2.08
1 3 5 56.63 2.28
-1 3 -5 54.06 2.11
1 3 5 54.35 2.13
-2 -3 -5 -0.38 0.35
2 -3 5 -0.55 0.5
2 -3 5 0.84 0.5
-2 -3 -5 0.53 0.58
2 -3 5 -0.09 0.43
-2 -3 -5 0.21 0.5
2 3 5 0.15 0.46
2 3 5 -0.6 0.34
-2 3 -5 -0.37 0.47
2 3 5 0.42 0.42
2 3 5 -0.09 0.27
-2 3 -5 0.4 0.33
-2 3 -5 0.4 0.35
-2 3 -5 0.45 0.43
3 -3 5 3.93 0.42
-3 -3 -5 3.91 0.7
3 -3 5 3.99 0.53
-3 -3 -5 4.87 0.6
3 -3 5 3.72 0.69
-3 -3 -5 4.7 0.69
3 -3 5 2.74 0.66
-3 3 -5 4.21 0.51
3 3 5 4.55 0.48
3 3 5 4.39 0.56
3 3 5 3.96 0.58
3 3 5 4.03 0.41
-3 3 -5 4.51 0.49
-3 3 -5 3.77 0.63
4 -3 5 0.94 0.58
-4 -3 -5 1.76 0.49
4 -3 5 1.1 0.39
-4 -3 -5 2.3 0.64
4 -3 5 1.13 0.6
4 -3 5 1.57 0.4
-4 -3 -5 0.16 0.61
4 3 5 1.52 0.47
4 3 5 1.45 0.51
4 3 5 0.87 0.32
-4 3 -5 1.43 0.39
-4 3 -5 0.78 0.43
-4 3 -5 0.16 0.54
-5 -3 -5 7.59 0.9
5 -3 5 6.13 0.62
-5 -3 -5 7.25 0.66
5 -3 5 7.36 0.8
5 -3 5 7.17 0.49
5 -3 5 6.61 0.81
-5 -3 -5 7.08 0.88
-5 -3 -5 6.98 0.52
-5 3 -5 6.29 0.68
-5 3 -5 6.85 0.48
5 3 5 6.35 0.71
5 3 5 7.19 0.54
5 3 5 6.57 0.6
-5 3 -5 6.81 0.79
-6 -3 -5 0.67 0.45
6 -3 5 1.65 0.66
-6 -3 -5 0.15 0.33
-6 -3 -5 1.15 0.7
6 -3 5 0.07 0.64
6 -3 5 0.51 0.43
-6 -3 -5 0.45 0.63
6 3 5 0.13 0.38
6 3 5 0.13 0.37
-6 3 -5 1.53 0.6
-6 3 -5 0.81 0.51
6 3 5 0.03 0.49
7 -3 5 16.39 1.22
7 -3 5 15.5 1.18
-7 -3 -5 14.06 0.88
-7 -3 -5 13.88 0.82
-7 -3 -5 16.95 1.26
-7 -3 -5 15.05 1.27
-7 3 -5 13.91 1.04
7 3 5 14.65 0.81
7 3 5 15.09 0.92
-7 3 -5 12.96 1.1
7 3 5 15.64 1.08
-8 -3 -5 1.56 0.85
-8 -3 -5 1.32 0.43
8 -3 5 2.05 0.77
8 -3 5 2.82 0.77
-8 -3 -5 1.2 0.74
-8 -3 -5 2.95 0.47
8 3 5 2.64 0.64
-8 3 -5 1.07 0.67
8 3 5 1.79 0.37
8 3 5 2.16 0.53
-8 3 -5 2.15 0.7
-9 -3 -5 52.94 2.55
-9 -3 -5 54.31 2.45
9 -3 5 50.73 2.41
-9 -3 -5 51.33 2.04
-9 -3 -5 52.45 2.11
9 -3 5 54.22 2.42
9 3 5 54.77 2.18
-9 3 -5 51.91 2.38
9 3 5 51.32 1.99
-9 3 -5 52.69 2.42
9 3 5 52.33 2.3
-10 -3 -5 4.98 0.55
-10 -3 -5 7.81 1.1
-10 -3 -5 5.64 0.95
10 -3 5 6.77 0.99
10 -3 5 4.52 0.92
-10 3 -5 3.29 0.83
-10 3 -5 4.61 0.91
10 3 5 6.19 0.77
10 3 5 3.9 0.81
11 -3 5 10.39 1.19
11 -3 5 12.16 1.27
-11 -3 -5 8.26 1.14
-11 -3 -5 9.95 1.26
11 3 5 12.27 1.01
11 3 5 10.77 1.1
-11 3 -5 13.81 1.3
-11 3 -5 9.59 1.13
-12 -3 -5 13.31 1.34
12 -3 5 13.08 1.36
-12 -3 -5 10.86 1.39
12 -3 5 13.03 1.36
12 3 5 11.65 1.19
12 3 5 11.89 1.11
-12 3 -5 10.95 1.24
-12 3 -5 13.47 1.38
-13 -3 -5 140.4 5.61
13 -3 5 136.59 5.48
-13 -3 -5 134.92 5.42
13 -3 5 135.58 5.52
13 3 5 134.36 5.33
-13 3 -5 142.28 5.45
-13 3 -5 146.31 5.5
13 3 5 136.12 5.24
-14 -3 -5 6.2 1.33
-14 -3 -5 8.92 1.24
14 -3 5 4.39 1.27
14 -3 5 6.56 1.26
14 3 5 7.71 1.09
14 3 5 6.73 1.1
-14 3 -5 6.06 1.22
-14 3 -5 7.28 1.17
15 -3 5 10.2 1.58
-15 -3 -5 9.93 1.59
15 -3 5 13.37 1.57
-15 -3 -5 10.63 1.4
-15 3 -5 13.82 1.43
15 3 5 12.9 1.35
-15 3 -5 12.8 1.54
15 3 5 12.58 1.31
-16 -3 -5 5.01 1.45
16 -3 5 4.22 1.43
-16 -3 -5 5.98 1.25
16 -3 5 7.06 1.4
-16 3 -5 5.01 1.37
16 3 5 5.22 1.12
16 3 5 5.07 1.14
-16 3 -5 6.09 1.24
17 -3 5 0.87 1.26
-17 -3 -5 1.96 1.37
17 -3 5 3.2 1.45
-17 -3 -5 0.75 1.1
17 3 5 2.98 1.12
-17 3 -5 1.32 1.39
17 3 5 0.04 1.03
-17 3 -5 3.04 1.16
18 -3 5 -1.28 1.31
-18 -3 -5 0.48 1.43
-18 -3 -5 4.29 1.32
18 -3 5 2.03 1.47
18 3 5 2.32 1.17
-18 3 -5 -0.33 1.18
-18 3 -5 1.64 1.46
18 3 5 0.54 1.14
-19 -3 -5 9.2 1.52
-19 -3 -5 9.43 1.92
19 -3 5 9.28 1.85
19 -3 5 3.97 1.55
19 3 5 8.35 1.5
19 3 5 12.5 1.54
-19 3 -5 8.86 1.82
-19 3 -5 7.92 1.52
-20 -3 -5 0.84 1.64
-20 -3 -5 0.04 1.21
20 -3 5 2.22 1.69
20 -3 5 -2.23 1.39
20 3 5 0.87 1.28
-20 3 -5 2.1 1.37
20 3 5 0.85 1.28
-20 3 -5 -2.69 1.51
-21 -3 -5 5.79 1.91
-21 -3 -5 6.18 1.56
21 -3 5 4.21 1.71
21 -3 5 7.71 1.99
-21 3 -5 4.74 1.54
21 3 5 6.77 1.56
-21 3 -5 5.47 1.87
21 3 5 7.19 1.62
22 -3 5 0.7 1.63
-22 -3 -5 -0.5 1.35
22 -3 5 -0.7 1.79
-22 -3 -5 0.94 1.77
22 3 5 1.22 1.45
-22 3 -5 -0.48 1.48
22 3 5 1.16 1.52
-22 3 -5 -0.51 1.78
-23 -3 -5 -0.83 1.45
-23 -3 -5 5.82 2.05
23 -3 5 -1.82 1.83
23 -3 5 3.33 2.15
-23 3 -5 0.8 1.54
23 3 5 2.76 1.63
-23 3 -5 2.85 1.97
23 3 5 0.4 1.49
-22 -4 5 -1.2 1.6
-22 -4 5 0.96 1.87
22 -4 -5 1.47 2.01
-22 4 5 2.74 1.73
-22 4 5 -0.96 1.67
22 4 -5 -0.13 1.62
22 4 -5 1.5 1.39
-21 -4 5 19.3 2.32
-21 -4 5 15.53 2.29
21 -4 -5 16.36 2.43
-21 4 5 16.07 2.22
21 4 -5 20.65 2.24
-21 4 5 17.46 2.15
21 4 -5 17.87 1.95
-20 -4 5 -0.83 1.52
20 -4 -5 -0.36 1.72
-20 -4 5 1.11 1.63
20 4 -5 -0.34 1.26
-20 4 5 0.43 1.48
20 4 -5 3.24 1.5
-20 4 5 -0.01 1.48
-19 -4 5 3.74 1.64
-19 -4 5 2.11 1.54
19 -4 -5 5.35 1.84
19 4 -5 5.21 1.5
19 4 -5 4.5 1.31
-19 4 5 -1.04 1.35
-19 4 5 2.23 1.49
18 -4 -5 4.53 1.67
-18 -4 5 0.86 1.45
-18 -4 5 0.62 1.45
-18 4 5 0.18 1.28
18 4 -5 2.22 1.39
-18 4 5 2.87 1.34
18 4 -5 1.2 1.13
-17 -4 5 1.14 1.35
-17 -4 5 2.12 1.4
17 -4 -5 1.06 1.47
-17 4 5 -0.05 1.19
17 4 -5 2.53 1.31
17 4 -5 0.68 1.1
-17 4 5 0.65 1.19
16 -4 -5 11.51 1.73
-16 -4 5 12.25 1.71
-16 -4 5 10.38 1.64
16 4 -5 9.66 1.35
16 4 -5 12.9 1.54
-16 4 5 8.81 1.48
-15 -4 5 2.71 1.3
-15 -4 5 3.12 1.23
15 -4 -5 3.91 1.37
15 -4 -5 2.36 1.31
15 4 -5 3.27 1.12
15 4 -5 2.88 1.05
-15 4 5 1.98 1.12
-15 4 5 3.6 0.8
14 -4 -5 1.14 0.66
14 -4 -5 -1.5 1.15
-14 -4 5 3.18 1.22
-14 -4 5 0.71 1.09
14 -4 -5 1.19 1.22
14 4 -5 2.72 0.95
14 4 -5 1.51 1.09
-14 4 5 1.57 0.74
-14 4 5 2.28 1.03
-13 -4 5 20.56 1.76
13 -4 -5 19.67 1.82
-13 -4 5 24.67 1.99
13 -4 -5 21.52 1.89
13 4 -5 24.83 1.68
-13 4 5 21.55 1.37
13 4 -5 25.37 1.79
-13 4 5 24.33 1.75
12 -4 -5 1.98 1.12
12 -4 -5 0.9 0.62
12 -4 -5 3.21 1.16
-12 -4 5 -0.27 0.95
-12 -4 5 0.8 1.04
-12 4 5 1.41 0.82
-12 4 5 1.39 0.48
12 4 -5 0.87 0.97
-12 4 5 1.56 0.65
12 4 -5 0.91 0.82
11 -4 -5 3.3 1.11
11 -4 -5 6.38 1.18
-11 -4 5 4.26 1.11
-11 -4 5 4.43 1
11 -4 -5 3.31 0.66
-11 4 5 3.49 0.55
-11 4 5 5.44 0.93
11 4 -5 3.47 0.93
-11 4 5 5.12 0.73
11 4 -5 4.53 0.92
10 -4 -5 5.11 0.65
-10 -4 5 5.07 0.92
-10 -4 5 3.95 1.08
10 -4 -5 3.61 1.02
10 -4 -5 6.29 1.14
-10 4 5 4.26 0.56
10 4 -5 4.03 0.86
-10 4 5 5.6 0.9
-10 4 5 5.08 0.71
10 4 -5 4.74 0.94
9 -4 -5 37.4 2.17
9 -4 -5 35.11 2.08
9 -4 -5 35.73 1.55
-9 -4 5 37.26 2.09
-9 -4 5 31.87 1.82
9 4 -5 32.56 1.81
-9 4 5 34.86 1.6
-9 4 5 32.71 1.81
-9 4 5 33.16 1.47
9 4 -5 35.18 1.87
8 -4 -5 0.82 0.88
8 -4 -5 1.34 0.55
8 -4 -5 0.77 0.91
-8 -4 5 2.88 0.75
-8 -4 5 1.27 0.84
8 4 -5 1.7 0.71
-8 4 5 1.95 0.69
-8 4 5 1.38 0.46
8 4 -5 0.21 0.62
-8 4 5 2.04 0.56
-7 -4 5 14.02 1.02
7 -4 -5 12.94 1.2
7 -4 -5 12.77 0.84
-7 -4 5 11.44 1.25
7 -4 -5 11.03 1.22
7 4 -5 11.83 0.97
7 4 -5 11.88 0.79
7 4 -5 11.39 1.04
-7 4 5 12.34 0.86
7 4 -5 11.79 0.76
7 4 -5 13.43 1.08
-7 4 5 11.86 0.89
-7 4 5 12.42 1.12
6 -4 -5 5.14 0.97
6 -4 -5 5.41 0.64
6 -4 -5 6.37 0.9
-6 -4 5 6.78 1
-6 -4 5 6.42 0.93
-6 -4 5 5.3 0.7
-6 4 5 5.64 0.67
-6 4 5 5.99 0.61
6 4 -5 5.53 0.69
-6 4 5 4.91 0.78
6 4 -5 3.76 0.73
6 4 -5 5.46 0.61
6 4 -5 4.81 0.55
5 -4 -5 7.24 0.85
-5 -4 5 5.21 0.66
-5 -4 5 6.84 0.98
-5 -4 5 5.64 0.86
5 -4 -5 5.56 0.65
5 -4 -5 4.1 0.94
-5 4 5 6.2 0.78
5 4 -5 5.2 0.64
5 4 -5 6.02 0.57
-5 4 5 5.99 0.69
5 4 -5 6.65 0.71
-5 4 5 5.68 0.63
5 4 -5 5.44 0.75
-4 -4 5 1.22 0.73
4 -4 -5 1.21 0.77
-4 -4 5 0.14 0.63
4 -4 -5 0.16 0.63
-4 -4 5 1.02 0.49
4 4 -5 -0.39 0.43
4 4 -5 0.55 0.58
-4 4 5 0.1 0.47
-4 4 5 1.2 0.51
4 4 -5 -0.15 0.5
4 4 -5 0.41 0.48
-4 4 5 0.49 0.56
-3 -4 5 13.74 1.15
-3 -4 5 13.8 0.9
3 -4 -5 14.62 1.08
-3 -4 5 15.59 1.21
3 -4 -5 14.71 1.24
-3 4 5 14.79 0.91
3 4 -5 13.7 0.93
-3 4 5 14.49 0.97
3 4 -5 13.8 0.92
-3 4 5 16.22 1
3 4 -5 14.76 1.07
-2 -4 5 25.56 1.19
2 -4 -5 24.53 1.35
-2 -4 5 24.18 1.53
2 -4 -5 26.7 1.51
2 -4 -5 28.27 1.64
-2 -4 5 23.65 1.49
2 4 -5 26.7 1.39
2 4 -5 24.05 1.3
-2 4 5 25.85 1.24
-2 4 5 25.54 1.34
2 4 -5 24.27 1.21
-2 4 5 27.76 1.35
-2 4 5 25.58 1.35
-1 -4 5 34.51 1.78
1 -4 -5 36.6 1.86
-1 -4 5 38.04 1.83
1 -4 -5 35.9 1.67
1 -4 -5 35.45 1.78
-1 4 5 35.75 1.61
-1 4 5 35.58 1.58
1 4 -5 36.1 1.71
-1 4 5 33.87 1.65
1 4 -5 33.69 1.66
-1 4 5 35.24 1.65
1 4 -5 36.69 1.53
0 -4 5 0.64 0.65
0 -4 -5 0.72 0.67
0 -4 5 1.1 0.64
0 -4 -5 0.46 0.64
0 -4 -5 0.07 0.51
0 4 -5 -1.42 0.5
0 4 5 -0.42 0.45
0 4 -5 0.41 0.54
0 4 -5 0.67 0.37
0 4 5 0.68 0.5
0 4 -5 0.38 0.46
0 4 5 -0.51 0.48
-1 -4 -5 3.17 0.71
1 -4 5 2.87 0.73
1 -4 5 2.46 0.66
-1 -4 -5 2.93 0.72
-1 4 -5 2.42 0.68
1 4 5 3 0.49
-1 4 -5 2.12 0.46
1 4 5 2.68 0.57
-1 4 -5 2.24 0.54
-1 4 -5 2.2 0.61
1 4 5 2.77 0.53
-2 -4 -5 1.13 0.6
2 -4 5 1.31 0.57
2 -4 5 1.23 0.63
2 -4 5 1.15 0.68
-2 -4 -5 1.36 0.71
-2 -4 -5 0.22 0.65
2 4 5 1.08 0.49
2 4 5 1.22 0.56
-2 4 -5 0.77 0.48
-2 4 -5 0.41 0.55
-2 4 -5 0.5 0.43
2 4 5 0.45 0.4
2 4 5 0.92 0.54
-2 4 -5 0.99 0.61
-3 -4 -5 18.16 1.18
3 -4 5 19.04 1.3
-3 -4 -5 20.35 1.4
3 -4 5 18.29 1.11
3 -4 5 15.81 1.2
-3 -4 -5 18.75 1.33
3 4 5 16.38 1.13
3 4 5 18.71 1.14
-3 4 -5 19.61 1.04
3 4 5 17.85 0.97
3 4 5 18.41 1.02
-3 4 -5 19.02 1.11
-3 4 -5 18.58 1.05
-3 4 -5 19.05 1.29
-4 -4 -5 30.56 1.5
4 -4 5 29.24 1.69
-4 -4 -5 29.13 1.71
4 -4 5 31.54 1.64
4 -4 5 29.09 1.39
-4 -4 -5 31.03 1.71
-4 4 -5 30.27 1.39
4 4 5 28.39 1.38
4 4 5 30.15 1.43
-4 4 -5 30.45 1.64
4 4 5 29.39 1.51
4 4 5 28.51 1.31
-4 4 -5 29.09 1.41
-4 4 -5 29 1.4
5 -4 5 22.19 1.49
-5 -4 -5 21.65 1.23
5 -4 5 21.51 1.1
-5 -4 -5 20.59 1.48
-5 -4 -5 21.46 1.52
5 -4 5 22.91 1.5
5 4 5 22.16 1.1
5 4 5 23.5 1.15
-5 4 -5 20.87 1.22
-5 4 -5 21.55 1.44
-5 4 -5 23.21 1.13
5 4 5 20.55 1.29
5 4 5 22.77 1.21
6 -4 5 16.16 0.85
-6 -4 -5 16 1.04
6 -4 5 14.3 1.25
6 -4 5 18.8 1.33
-6 -4 -5 15.72 1.32
-6 -4 -5 17.51 1.4
-6 4 -5 17.1 1.11
6 4 5 15.74 0.96
6 4 5 17.39 1.2
-6 4 -5 15.79 0.88
-6 4 -5 16.7 1.27
6 4 5 15 0.97
-7 -4 -5 19.46 1.1
-7 -4 -5 19.85 1.03
-7 -4 -5 18.68 1.48
-7 -4 -5 19.88 1.49
7 -4 5 21.53 1.5
7 -4 5 20.02 1.41
7 4 5 19.3 1.1
-7 4 -5 18.64 1.39
7 4 5 19.72 1.33
7 4 5 17.89 1.04
-7 4 -5 19.56 1.32
-8 -4 -5 21.15 1.15
8 -4 5 21.15 1.5
-8 -4 -5 23.52 1.61
-8 -4 -5 26.84 1.7
-8 -4 -5 23.96 1.16
8 -4 5 19.01 1.56
8 4 5 22.8 1.45
8 4 5 23.76 1.1
-8 4 -5 23.67 1.5
-8 4 -5 20.58 1.51
8 4 5 23.63 1.26
-9 -4 -5 8.84 1.16
9 -4 5 9.16 1.09
9 -4 5 7.27 1.14
-9 -4 -5 6.54 1.14
-9 4 -5 8.48 1.05
9 4 5 6.24 0.9
-9 4 -5 8.46 1.02
9 4 5 8.37 0.86
10 -4 5 5.59 1.11
10 -4 5 3.37 0.98
-10 -4 -5 5.74 1.06
-10 -4 -5 2.68 1.05
-10 4 -5 3.7 0.95
10 4 5 3.98 0.85
-10 4 -5 3.52 0.92
10 4 5 5.2 0.77
-11 -4 -5 -0.21 1
11 -4 5 1.24 1.04
11 -4 5 1.76 1.01
-11 -4 -5 0.29 0.93
11 4 5 0.75 0.77
11 4 5 0.95 0.76
-11 4 -5 2.29 0.95
-11 4 -5 0.99 0.91
-12 -4 -5 15.11 1.52
12 -4 5 16.3 1.57
-12 -4 -5 12.05 1.57
12 -4 5 16.73 1.55
-12 4 -5 18.2 1.62
-12 4 -5 15.62 1.47
12 4 5 16.5 1.31
12 4 5 14.8 1.36
-13 -4 -5 0.42 1.16
13 -4 5 2.7 1.19
13 -4 5 2.11 1.14
-13 -4 -5 1.04 1.07
13 4 5 2.63 0.97
13 4 5 1.76 0.88
-13 4 -5 3.13 1.11
-13 4 -5 3.62 1.19
-14 -4 -5 0.49 1.04
-14 -4 -5 0.28 1.19
14 -4 5 -1.43 1.11
14 -4 5 1.49 1.13
14 4 5 -0.39 0.86
14 4 5 0.89 0.95
-14 4 -5 0.29 1.18
-14 4 -5 0.13 1.04
15 -4 5 5.05 1.34
-15 -4 -5 5.87 1.35
15 -4 5 3.81 1.37
-15 -4 -5 4.02 1.44
-15 4 -5 5.61 1.29
15 4 5 4.88 1.08
15 4 5 4.15 1.12
-15 4 -5 4.92 1.41
16 -4 5 1.39 1.28
-16 -4 -5 0.75 1.38
-16 -4 -5 1.01 1.18
16 -4 5 -0.16 1.29
-16 4 -5 2.19 1.38
16 4 5 2.1 1.07
-16 4 -5 1.6 1.24
16 4 5 1.46 1.12
-17 -4 -5 5.57 1.47
17 -4 5 8.56 1.56
-17 -4 -5 5.94 1.65
17 -4 5 10.85 1.77
-17 4 -5 10.46 1.75
17 4 5 6 1.36
-17 4 -5 11.04 1.63
17 4 5 10.42 1.43
-18 -4 -5 4.31 1.63
18 -4 5 5.94 1.66
18 -4 5 4.86 1.56
-18 -4 -5 5.21 1.44
18 4 5 5.81 1.4
-18 4 -5 3.49 1.65
18 4 5 2.45 1.3
-18 4 -5 4.18 1.42
-19 -4 -5 5.51 1.55
19 -4 5 -0.25 1.57
-19 -4 -5 0.89 1.61
19 -4 5 2.98 1.55
-19 4 -5 5.12 1.55
-19 4 -5 2.39 1.67
19 4 5 1.26 1.23
19 4 5 2.6 1.31
20 -4 5 6.04 1.84
-20 -4 -5 5.88 1.88
20 -4 5 3.69 1.7
-20 -4 -5 7.49 1.69
20 4 5 2.94 1.42
-20 4 -5 4.09 1.81
20 4 5 8.89 1.52
-20 4 -5 2.42 1.55
21 -4 5 4.73 1.72
-21 -4 -5 6.49 1.72
-21 -4 -5 2.83 1.84
21 -4 5 7.06 2.01
21 4 5 6.15 1.56
-21 4 -5 10.32 2.14
21 4 5 8.41 1.73
-21 4 -5 6.91 1.72
-22 -4 -5 4.3 1.98
-22 -4 -5 1.33 1.61
22 -4 5 3.98 2.02
22 4 5 -0.15 1.5
-22 4 -5 -1.25 1.89
-22 4 -5 1.83 1.71
-21 -5 5 1.47 1.83
-21 -5 5 0.36 1.8
21 -5 -5 -0.97 2.12
-21 5 5 -0.31 1.76
-21 5 5 -0.61 1.64
21 5 -5 1.59 1.74
21 5 -5 0.72 1.47
-20 -5 5 1.73 1.63
20 -5 -5 1.62 2.04
-20 -5 5 -0.46 1.67
-20 5 5 -2.22 1.5
20 5 -5 -1.64 1.29
-20 5 5 -0.17 1.64
20 5 -5 -1.33 1.57
-19 -5 5 -1.58 1.53
19 -5 -5 -2 1.81
-19 -5 5 -0.58 1.55
-19 5 5 -0.23 1.58
-19 5 5 0.24 1.51
19 5 -5 -1 1.28
19 5 -5 1.09 1.54
-18 -5 5 10.99 1.92
18 -5 -5 14.06 2.27
-18 -5 5 16.09 2.1
-18 5 5 11.98 1.95
-18 5 5 12.14 1.84
18 5 -5 15.11 1.79
18 5 -5 12.1 1.84
-17 -5 5 2.95 1.45
-17 -5 5 3.8 1.57
17 -5 -5 0.74 1.73
-17 5 5 4.11 1.55
17 5 -5 1.97 1.25
17 5 -5 0.25 1.38
-17 5 5 3.01 1.45
16 -5 -5 11.46 1.96
-16 -5 5 9.04 1.64
-16 -5 5 10.08 1.75
-16 5 5 11.69 1.64
-16 5 5 10.76 1.7
16 5 -5 9.85 1.48
16 5 -5 9.8 1.58
-15 -5 5 3.47 1.32
-15 -5 5 4.31 1.46
15 -5 -5 2.19 1.58
-15 5 5 3.16 1.28
15 5 -5 2.04 1.14
15 5 -5 1.98 1.29
14 -5 -5 44.33 3.01
-14 -5 5 39.95 2.64
-14 -5 5 43.82 2.85
14 5 -5 45.64 2.45
-14 5 5 41.4 2.07
14 5 -5 44.01 2.57
-14 5 5 42.14 2.54
-13 -5 5 7.87 1.33
13 -5 -5 8.24 1.55
13 -5 -5 6.05 0.88
13 -5 -5 5.73 1.54
-13 -5 5 4.96 1.4
-13 5 5 6.91 0.86
13 5 -5 8.88 1.26
13 5 -5 6.95 1.31
-13 5 5 4.35 1.17
12 -5 -5 30.87 2.3
12 -5 -5 32.94 2.34
-12 -5 5 32.36 2.39
12 -5 -5 31.81 1.65
-12 -5 5 31.9 2.15
-12 5 5 32.79 2.09
12 5 -5 30.36 2.01
12 5 -5 33.08 2.1
-12 5 5 31.92 1.65
11 -5 -5 5.82 1.37
11 -5 -5 5.76 1.34
-11 -5 5 7.03 1.12
11 -5 -5 7.76 0.88
-11 -5 5 5.9 1.33
-11 5 5 6.54 0.87
11 5 -5 7.03 1.17
11 5 -5 8.58 1.16
-11 5 5 6.15 1.17
-10 -5 5 0.21 1.07
10 -5 -5 0.77 1.17
10 -5 -5 0.33 0.68
-10 -5 5 0.38 0.8
10 -5 -5 1.09 1.11
10 5 -5 -0.37 0.86
-10 5 5 0.05 0.67
10 5 -5 0.37 0.83
-10 5 5 0.58 0.87
9 -5 -5 3.64 0.75
9 -5 -5 2.9 1.13
-9 -5 5 2.88 0.87
-9 -5 5 2.2 1.14
9 -5 -5 3.56 1.12
-9 5 5 3.39 0.72
-9 5 5 3.74 0.94
-9 5 5 3.35 0.65
9 5 -5 4.04 0.91
9 5 -5 3.24 0.91
8 -5 -5 -1.04 0.61
-8 -5 5 -0.03 0.99
8 -5 -5 0.59 0.88
8 -5 -5 1.89 1.07
-8 -5 5 -0.14 0.73
8 5 -5 -0.24 0.75
-8 5 5 0.38 0.74
-8 5 5 0.08 0.56
-8 5 5 0.85 0.61
8 5 -5 -0.26 0.73
-7 -5 5 5.43 0.83
7 -5 -5 5.86 1.11
-7 -5 5 6.33 1.2
7 -5 -5 6.72 0.81
7 -5 -5 6.45 1.19
-7 5 5 6.37 0.8
[truncated: 988,423 more chars]
